# Supplementary material for: Crystal structure and Hirshfeld surface analysis of mono/bis­(aqua-κO)[N-(2-oxido­benzyl­idene)valinato-κ3 O,N,O′]copper(II): dimeric Schiff base copper(II) complexes having different numbers of coordinated water mol­ecules
Source: Acta Crystallogr E Crystallogr Commun. 2023 Mar 21;79(Pt 4):361–6. doi: 10.1107/S2056989023002487 (PMC10088302; doi:10.1107/S2056989023002487)
Supplement: Supplementary file 1 [file e-79-00361-sup1.cif]

##############################################################################
#                                                                            #
# This CIF contains the data in a paper accepted for publication in          #
# Acta Crystallographica Section E. It conforms to the requirements of       #
# Notes for Authors for Acta Crystallographica Section E, and has been       #
# peer reviewed under the auspices of the IUCr Commission on Journals.       #
#                                                                            #
# Full details of the Crystallographic Information File format               #
# are given in the paper "The Crystallographic Information File (CIF):       #
# a New Standard Archive File for Crystallography" by S. R. Hall, F. H.      #
# Allen and I. D. Brown [Acta Cryst. (1991), A47, 655-685].                  #
#                                                                            #
# The current version of the core CIF dictionary is obtainable from          #
# ftp://ftp.iucr.org/pub/cif_core.dic.                                       #
#                                                                            #
# Software is freely available for graphical display of the structure(s)     #
# in this CIF. For information consult the CIF software page                 #
# http://www.iucr.org/resources/cif/software.                                #
#                                                                            #
# This file may be used for bona fide research purposes within the           #
# scientific community so long as proper attribution is given to the journal # 
# article from which it was obtained.                                        #
#                                                                            #
##############################################################################
data_global
_audit_creation_method
;
APEX3 v2019.11-0
;
_journal_date_recd_electronic     2023-01-18
_journal_date_accepted     2023-03-13
_journal_name_full     'Acta Crystallographica, Section E'
_journal_year     2023
_journal_volume     79
_journal_issue      4
_journal_page_first     0
_journal_page_last     0
_journal_paper_category     GM
_journal_paper_doi     10.1107/S2056989023002487
_journal_coeditor_code     EX2068
_publ_contact_author_name     'Takashiro Akitsu'
_publ_contact_author_address
;
Department of Chemistry
Faculty of Science
Tokyo University of Science
1-3 Kagurazaka
Shinjuku-ku
Tokyo 162-8601
Japan
;
_publ_contact_author_email     'akitsu2@rs.tus.ac.jp'
_publ_contact_author_fax     '(81) 3 5261 4631'
_publ_contact_author_phone     '(81) 3 5228 8271'
_publ_section_title
;\
Crystal structure and Hirshfeld surface analysis of
mono/bis(aqua-\k<i>O</i>)[<i>N</i>-(2-oxidobenzylidene)valinato-\
\k^3^<i>O</i>,<i>N</i>,<i>O</i>']copper(II): dimeric Schiff base copper(II)
complexes having different numbers of coordinated water molecules
;
loop_
    _publ_author_name
    _publ_author_footnote
    _publ_author_address
    'Akiyama, Yukihito' .
;
Department of Chemistry
Faculty of Science
Tokyo University of Science
1-3 Kagurazaka
Shinjuku-ku
Tokyo 162-8601
Japan
;
    'Suzuki, Soma' .
;
Department of Chemistry
Faculty of Science
Tokyo University of Science
1-3 Kagurazaka
Shinjuku-ku
Tokyo 162-8601
Japan
;
    'Suda, Shintaro' .
;
Department of Chemistry
Faculty of Science
Tokyo University of Science
1-3 Kagurazaka
Shinjuku-ku
Tokyo 162-8601
Japan
;
    'Takiguchi, Yuji' .
;
Department of Chemistry
Faculty of Science
Tokyo University of Science
1-3 Kagurazaka
Shinjuku-ku
Tokyo 162-8601
Japan
;
    'Nakane, Daisuke' .
;
Department of Chemistry
Faculty of Science
Tokyo University of Science
1-3 Kagurazaka
Shinjuku-ku
Tokyo 162-8601
Japan
;
    'Akitsu, Takashiro' .
;
Department of Chemistry
Faculty of Science
Tokyo University of Science
1-3 Kagurazaka
Shinjuku-ku
Tokyo 162-8601
Japan
;
_publ_section_synopsis
;
The molecular structure of the title compound,
[Cu(C~12~H~13~N~2~O~3~)(H~2~O)~2~]\\cdot[Cu(C~12~H~13~N~2~O~3~)(H~2~O)],
consists of two different molecules in the asymmetric unit. Both of the
structures consist of a tridentate ligand synthesized from <i>L</i>-valine and
salicylaldehyde, and one water molecule or two water molecules coordinating to
Cu^II^.
;
data_I
_chemical_name_systematic
;\
Bis(aqua-\k<i>O</i>)[<i>N</i>-(2-oxidobenzylidene)valinato-\
\k^3^<i>O</i>,<i>N</i>,<i>O</i>']copper(II)--\
(aqua-\k<i>O</i>)[<i>N</i>-(2-oxidobenzylidene)valinato-\
\k^3^<i>O</i>,<i>N</i>,<i>O</i>']copper(II)
;
_chemical_name_common     ?
_chemical_formula_moiety     'C12 H17 Cu1 N2 O5, C12 H15 Cu1 N2 O4'
_chemical_formula_sum     'C24 H32 Cu2 N4 O9'
_chemical_formula_iupac
                   '[Cu (C12 H13 N2 O3) (H2 O1)2], [Cu (C12 H13 N2 O3) (H2 O1)]'
_chemical_formula_weight     619.59
_chemical_melting_point     ?
_chemical_absolute_configuration     syn
_space_group_crystal_system     orthorhombic
_space_group_name_H-M_alt     'P 21 21 21'
_space_group_name_Hall     'P 2ac 2ab'
loop_
    _space_group_symop_operation_xyz
    'x, y, z'
    '-x+1/2, -y, z+1/2'
    '-x, y+1/2, -z+1/2'
    'x+1/2, -y+1/2, -z'
_cell_length_a     5.2966(3)
_cell_length_b     15.8698(10)
_cell_length_c     29.5216(16)
_cell_angle_alpha     90
_cell_angle_beta     90
_cell_angle_gamma     90
_cell_volume     2481.5(2)
_cell_formula_units_Z     4
_cell_measurement_reflns_used     9895
_cell_measurement_theta_min     2.4266
_cell_measurement_theta_max     31.0880
_cell_measurement_temperature     173.(2)
_exptl_crystal_description     prism
_exptl_crystal_colour     green
_exptl_crystal_size_max     0.300
_exptl_crystal_size_mid     0.300
_exptl_crystal_size_min     0.200
_exptl_crystal_density_diffrn     1.658
_exptl_crystal_density_meas     ?
_exptl_crystal_density_method     'not measured'
_exptl_crystal_F_000     1280
_exptl_absorpt_coefficient_mu     1.771
_exptl_absorpt_correction_type     multi-scan
_exptl_absorpt_process_details
;
(SADABS; Krause <i>et al.</i>,  2015)
;
_exptl_absorpt_correction_T_min     0.46
_exptl_absorpt_correction_T_max     0.72
_exptl_special_details
;
;
_diffrn_ambient_temperature     173.(2)
_diffrn_source     ?
_diffrn_source_power     ?
_diffrn_source_voltage     ?
_diffrn_source_current     ?
_diffrn_radiation_type     MoK\a
_diffrn_radiation_wavelength     0.71073
_diffrn_radiation_monochromator     ?
_diffrn_measurement_device_type     'Bruker D8 QUEST'
_diffrn_measurement_device     ?
_diffrn_measurement_method     '\f and \w scans'
_diffrn_detector_area_resol_mean     7.3910
_diffrn_reflns_number     31718
_diffrn_reflns_av_R_equivalents     0.0358
_diffrn_reflns_av_unetI/netI     0.0391
_diffrn_reflns_theta_min     2.44
_diffrn_reflns_theta_max     31.36
_diffrn_reflns_theta_full     25.00
_diffrn_measured_fraction_theta_max     0.892
_diffrn_measured_fraction_theta_full     0.993
_diffrn_reflns_limit_h_min     -7
_diffrn_reflns_limit_h_max     7
_diffrn_reflns_limit_k_min     -22
_diffrn_reflns_limit_k_max     22
_diffrn_reflns_limit_l_min     -40
_diffrn_reflns_limit_l_max     40
_diffrn_radiation_probe     ?
_refine_special_details
;
;
_reflns_number_total     6889
_reflns_number_gt     6586
_reflns_threshold_expression     'I > 2\s(I)'
_refine_ls_structure_factor_coef     Fsqd
_refine_ls_matrix_type     full
_refine_ls_R_factor_all     0.0254
_refine_ls_R_factor_gt     0.0235
_refine_ls_wR_factor_gt     0.0519
_refine_ls_wR_factor_ref     0.0525
_refine_ls_goodness_of_fit_ref     1.038
_refine_ls_restrained_S_all     1.082
_refine_ls_number_reflns     6889
_refine_ls_number_parameters     358
_refine_ls_number_restraints     6
_refine_ls_number_constraints     ?
_refine_ls_hydrogen_treatment     mixed
_refine_ls_weighting_scheme     calc
_refine_ls_weighting_details
              'w=1/[\s^2^(Fo^2^)+(0.0222P)^2^+0.2409P] where P=(Fo^2^+2Fc^2^)/3'
_atom_sites_solution_hydrogens     mixed
_atom_sites_solution_primary     ?
_atom_sites_solution_secondary     ?
_refine_ls_shift/su_max     0.005
_refine_ls_shift/su_mean     0.000
_refine_diff_density_max     0.281
_refine_diff_density_min     -0.309
_refine_ls_extinction_method     none
_refine_ls_extinction_coef     ?
_refine_ls_abs_structure_details
;
Flack <i>x</i> determined using 2499 quotients
[(<i>I</i>^+^)-(<i>I</i>^-^)]/[(<i>I</i>^+^)+(<i>I</i>^-^)]
(Parsons <i>et al.</i>,  2013)
;
_refine_ls_abs_structure_Flack     0.011(4)
loop_
    _atom_type_symbol
    _atom_type_description
    _atom_type_scat_dispersion_real
    _atom_type_scat_dispersion_imag
    _atom_type_scat_source
    C C 0.0033 0.0016 'International Tables Vol C Tables 4.2.6.8 and 6.1.1.4'
    H H 0.0000 0.0000 'International Tables Vol C Tables 4.2.6.8 and 6.1.1.4'
    Cu Cu 0.3201 1.2651 'International Tables Vol C Tables 4.2.6.8 and 6.1.1.4'
    N N 0.0061 0.0033 'International Tables Vol C Tables 4.2.6.8 and 6.1.1.4'
    O O 0.0106 0.0060 'International Tables Vol C Tables 4.2.6.8 and 6.1.1.4'
_computing_data_collection     ?
_computing_cell_refinement
;
SAINT V8.40B (Bruker, 2019)
;
_computing_data_reduction
;
SAINT V8.40B (Bruker, 2019)
;
_computing_structure_solution
;
<i>SHELXT2018/2</i> (Sheldrick, 2015a)
;
_computing_structure_refinement
;
<i>SHELXL2018/3</i> (Sheldrick, 2015b)
;
_computing_molecular_graphics
;
<i>ShelXle</i> (H\"ubschle et al., 2011)
;
_computing_publication_material     ?
loop_
    _atom_site_type_symbol
    _atom_site_label
    _atom_site_fract_x
    _atom_site_fract_y
    _atom_site_fract_z
    _atom_site_U_iso_or_equiv
    _atom_site_adp_type
    _atom_site_calc_flag
    _atom_site_occupancy
    _atom_site_disorder_assembly
    _atom_site_disorder_group
    Cu Cu1 0.11262(5) 0.88425(2) 0.63867(2) 0.01477(6) Uani d 1 . .
    O O1 0.3595(3) 0.83347(9) 0.67629(5) 0.0192(3) Uani d 1 . .
    N N1 -0.0502(3) 0.94302(10) 0.68746(6) 0.0143(3) Uani d 1 . .
    C C1 0.3607(4) 0.83347(12) 0.72030(7) 0.0161(4) Uani d 1 . .
    O O2 0.2196(3) 0.82454(11) 0.58489(5) 0.0196(3) Uani d 1 . .
    H H2A 0.244(5) 0.8586(12) 0.5641(8) 0.029 Uiso calc 1 . .
    H H2B 0.302(7) 0.788(2) 0.5828(10) 0.037(9) Uiso d 1 . .
    Cu Cu2 1.10130(5) 0.59080(2) 0.52618(2) 0.01400(6) Uani d 1 . .
    N N2 0.9488(3) 0.52729(10) 0.57450(6) 0.0142(3) Uani d 1 . .
    C C2 0.5531(4) 0.78889(14) 0.74338(8) 0.0207(4) Uani d 1 . .
    H H2 0.678688 0.760457 0.726235 0.025 Uiso calc 1 . .
    O O3 -0.1792(3) 0.92508(10) 0.60406(5) 0.0200(3) Uani d 1 . .
    C C3 0.5636(4) 0.78553(14) 0.78973(8) 0.0238(5) Uani d 1 . .
    H H3 0.696009 0.754944 0.803896 0.029 Uiso calc 1 . .
    C C4 0.3851(5) 0.82577(14) 0.81637(7) 0.0256(5) Uani d 1 . .
    H H4 0.393972 0.823083 0.848482 0.031 Uiso calc 1 . .
    O O4 -0.5423(3) 0.99473(11) 0.61129(5) 0.0260(4) Uani d 1 . .
    O O5 1.3524(3) 0.50427(9) 0.51440(5) 0.0180(3) Uani d 1 . .
    C C5 0.1956(5) 0.86955(14) 0.79529(7) 0.0229(5) Uani d 1 . .
    H H5 0.070134 0.896356 0.813204 0.027 Uiso calc 1 . .
    C C6 0.1819(4) 0.87587(13) 0.74778(7) 0.0173(4) Uani d 1 . .
    O O6 1.2451(3) 0.65830(10) 0.47779(5) 0.0213(3) Uani d 1 . .
    H H6 1.255(6) 0.6333(13) 0.4577(9) 0.032 Uiso calc 1 . .
    H H10 1.268(5) 0.7058(17) 0.4757(9) 0.021(7) Uiso d 1 . .
    C C7 -0.0186(4) 0.92620(12) 0.72964(7) 0.0169(4) Uani d 1 . .
    H H7 -0.137447 0.948897 0.750431 0.02 Uiso calc 1 . .
    O O7 0.8331(3) 0.67403(9) 0.54208(5) 0.0169(3) Uani d 1 . .
    O O8 0.4592(3) 0.67902(10) 0.57700(5) 0.0233(4) Uani d 1 . .
    C C8 -0.2649(4) 0.99514(13) 0.67389(7) 0.0147(4) Uani d 1 . .
    H H8 -0.40969 0.983539 0.694712 0.018 Uiso calc 1 . .
    C C9 -0.2066(4) 1.09107(13) 0.67467(7) 0.0175(4) Uani d 1 . .
    H H9 -0.369691 1.120986 0.668994 0.021 Uiso calc 1 . .
    O O9 0.7962(3) 0.54667(10) 0.47266(5) 0.0199(3) Uani d 1 . .
    H H11 0.639(4) 0.5298(17) 0.4845(9) 0.036(8) Uiso d 1 . .
    C C10 -0.1127(5) 1.11970(13) 0.72084(7) 0.0257(5) Uani d 1 . .
    H H10A 0.052137 1.094098 0.726988 0.039 Uiso calc 1 . .
    H H10B -0.233321 1.102247 0.744205 0.039 Uiso calc 1 . .
    H H10C -0.09647 1.181214 0.721102 0.039 Uiso calc 1 . .
    C C11 -0.0264(5) 1.11791(15) 0.63772(8) 0.0302(5) Uani d 1 . .
    H H11A -0.095199 1.101598 0.608178 0.045 Uiso calc 1 . .
    H H11B 0.137196 1.090352 0.642289 0.045 Uiso calc 1 . .
    H H11C -0.004356 1.179195 0.638722 0.045 Uiso calc 1 . .
    C C12 -0.3387(4) 0.96951(13) 0.62616(7) 0.0177(4) Uani d 1 . .
    H H12 0.888(6) 0.5219(18) 0.4458(9) 0.083(13) Uiso d 1 . .
    C C13 1.3597(4) 0.42803(12) 0.53182(7) 0.0152(4) Uani d 1 . .
    C C14 1.5490(4) 0.37100(13) 0.51776(8) 0.0218(5) Uani d 1 . .
    H H14 1.667897 0.388197 0.495506 0.026 Uiso calc 1 . .
    C C15 1.5648(4) 0.29095(14) 0.53564(8) 0.0225(5) Uani d 1 . .
    H H15 1.694644 0.254278 0.525437 0.027 Uiso calc 1 . .
    C C16 1.3961(5) 0.26255(13) 0.56815(7) 0.0234(4) Uani d 1 . .
    H H16 1.40961 0.207391 0.580411 0.028 Uiso calc 1 . .
    C C17 1.2097(5) 0.31627(13) 0.58204(7) 0.0213(5) Uani d 1 . .
    H H17 1.090484 0.29721 0.603799 0.026 Uiso calc 1 . .
    C C18 1.1888(4) 0.39903(12) 0.56511(7) 0.0154(4) Uani d 1 . .
    C C19 0.9900(4) 0.44974(13) 0.58356(7) 0.0169(4) Uani d 1 . .
    H H19 0.878687 0.423325 0.604428 0.02 Uiso calc 1 . .
    C C20 0.7350(4) 0.56826(13) 0.59688(7) 0.0150(4) Uani d 1 . .
    H H20 0.587525 0.528907 0.596481 0.018 Uiso calc 1 . .
    C C21 0.7975(4) 0.59083(14) 0.64687(7) 0.0186(4) Uani d 1 . .
    H H21 0.913474 0.546104 0.658543 0.022 Uiso calc 1 . .
    C C22 0.5643(5) 0.58942(17) 0.67622(8) 0.0289(5) Uani d 1 . .
    H H22A 0.446763 0.633181 0.666033 0.043 Uiso calc 1 . .
    H H22B 0.611852 0.600033 0.707791 0.043 Uiso calc 1 . .
    H H22C 0.482905 0.534139 0.6739 0.043 Uiso calc 1 . .
    C C23 0.9366(5) 0.67446(15) 0.65091(8) 0.0248(5) Uani d 1 . .
    H H23A 1.075345 0.676035 0.62896 0.037 Uiso calc 1 . .
    H H23B 1.004679 0.680335 0.681614 0.037 Uiso calc 1 . .
    H H23C 0.819359 0.720835 0.644748 0.037 Uiso calc 1 . .
    C C24 0.6677(4) 0.64671(13) 0.56966(7) 0.0150(4) Uani d 1 . .
loop_
    _atom_site_aniso_label
    _atom_site_aniso_U_11
    _atom_site_aniso_U_22
    _atom_site_aniso_U_33
    _atom_site_aniso_U_12
    _atom_site_aniso_U_13
    _atom_site_aniso_U_23
    Cu1 0.01555(12) 0.01609(11) 0.01265(11) 0.00322(11) -0.00113(10) -0.00101(8)
    O1 0.0201(8) 0.0222(7) 0.0153(7) 0.0047(7) -0.0001(6) 0.0007(5)
    N1 0.0144(8) 0.0138(8) 0.0149(8) 0.0019(7) -0.0025(6) -0.0010(6)
    C1 0.0151(10) 0.0138(9) 0.0194(9) -0.0022(8) -0.0024(8) 0.0005(7)
    O2 0.0259(8) 0.0170(7) 0.0160(7) 0.0069(7) 0.0024(6) 0.0013(6)
    Cu2 0.01489(11) 0.01297(11) 0.01415(11) 0.00229(10) 0.00415(10) 0.00287(8)
    N2 0.0142(8) 0.0140(8) 0.0145(8) 0.0030(7) 0.0020(6) 0.0010(6)
    C2 0.0178(11) 0.0195(10) 0.0247(11) 0.0016(9) -0.0010(8) 0.0022(8)
    O3 0.0200(7) 0.0238(8) 0.0161(7) 0.0059(6) -0.0036(6) -0.0054(6)
    C3 0.0235(12) 0.0221(10) 0.0257(11) 0.0013(10) -0.0078(9) 0.0050(8)
    C4 0.0328(12) 0.0271(11) 0.0168(10) 0.0003(12) -0.0061(10) 0.0025(8)
    O4 0.0216(8) 0.0318(9) 0.0246(8) 0.0093(7) -0.0096(6) -0.0086(7)
    O5 0.0176(8) 0.0147(6) 0.0217(7) 0.0011(6) 0.0051(6) 0.0040(5)
    C5 0.0298(12) 0.0217(11) 0.0172(10) 0.0037(10) -0.0014(9) -0.0010(8)
    C6 0.0200(10) 0.0164(9) 0.0155(9) -0.0004(9) -0.0034(8) 0.0000(8)
    O6 0.0331(9) 0.0128(7) 0.0181(8) -0.0045(7) 0.0085(7) 0.0004(6)
    C7 0.0194(10) 0.0138(9) 0.0174(10) 0.0015(8) 0.0005(8) -0.0022(7)
    O7 0.0207(8) 0.0144(6) 0.0157(7) 0.0036(6) 0.0034(6) 0.0031(5)
    O8 0.0227(8) 0.0216(8) 0.0256(8) 0.0093(7) 0.0066(6) 0.0032(6)
    C8 0.0139(9) 0.0151(9) 0.0152(9) 0.0027(8) -0.0008(7) -0.0013(7)
    C9 0.0186(9) 0.0136(9) 0.0203(10) 0.0018(9) -0.0011(8) -0.0001(8)
    O9 0.0178(7) 0.0258(8) 0.0163(7) -0.0040(6) 0.0039(6) 0.0011(6)
    C10 0.0297(12) 0.0191(10) 0.0282(11) -0.0009(11) -0.0040(11) -0.0054(8)
    C11 0.0385(14) 0.0216(11) 0.0305(12) -0.0026(10) 0.0070(11) 0.0028(10)
    C12 0.0177(11) 0.0158(9) 0.0197(10) 0.0006(8) -0.0019(8) -0.0028(7)
    C13 0.0143(9) 0.0146(8) 0.0167(9) 0.0005(8) -0.0019(8) -0.0019(7)
    C14 0.0182(11) 0.0182(10) 0.0289(11) 0.0015(8) 0.0049(8) -0.0014(8)
    C15 0.0194(11) 0.0184(10) 0.0298(12) 0.0056(9) 0.0001(9) -0.0041(8)
    C16 0.0309(11) 0.0143(9) 0.0249(10) 0.0044(11) -0.0035(11) 0.0004(8)
    C17 0.0270(11) 0.0167(10) 0.0203(11) 0.0026(9) 0.0041(9) 0.0031(8)
    C18 0.0178(9) 0.0139(9) 0.0146(9) 0.0020(8) -0.0001(7) 0.0008(7)
    C19 0.0201(10) 0.0168(10) 0.0139(9) -0.0003(8) 0.0038(8) 0.0030(7)
    C20 0.0144(9) 0.0157(9) 0.0150(9) 0.0024(8) 0.0040(7) 0.0007(7)
    C21 0.0197(10) 0.0212(10) 0.0149(9) 0.0053(9) 0.0025(8) 0.0010(8)
    C22 0.0291(13) 0.0383(13) 0.0192(10) -0.0018(12) 0.0094(9) -0.0006(9)
    C23 0.0247(12) 0.0300(11) 0.0198(10) -0.0033(10) -0.0002(9) -0.0029(9)
    C24 0.0161(10) 0.0151(9) 0.0137(9) 0.0018(8) -0.0006(7) -0.0018(7)
_geom_special_details
;
All esds (except the esd in the dihedral angle between two l.s. planes)
are estimated using the full covariance matrix.  The cell esds are taken
into account individually in the estimation of esds in distances, angles
and torsion angles; correlations between esds in cell parameters are only
used when they are defined by crystal symmetry.  An approximate (isotropic)
treatment of cell esds is used for estimating esds involving l.s. planes.
;
loop_
    _geom_bond_atom_site_label_1
    _geom_bond_atom_site_label_2
    _geom_bond_site_symmetry_2
    _geom_bond_distance
    _geom_bond_publ_flag
    Cu1 O1 . 1.8955(15) yes
    Cu1 N1 . 1.9205(16) yes
    Cu1 O2 . 1.9339(16) yes
    Cu1 O3 . 1.9629(15) yes
    O1 C1 . 1.299(2) ?
    N1 C7 . 1.284(3) yes
    N1 C8 . 1.462(3) ?
    C1 C2 . 1.415(3) ?
    C1 C6 . 1.417(3) ?
    Cu2 N2 . 1.9243(17) yes
    Cu2 O6 . 1.9411(15) yes
    Cu2 O5 . 1.9432(14) yes
    Cu2 O7 . 1.9956(14) yes
    Cu2 O9 . 2.3663(16) yes
    N2 C19 . 1.278(3) yes
    N2 C20 . 1.464(3) ?
    C2 C3 . 1.370(3) ?
    O3 C12 . 1.279(3) ?
    C3 C4 . 1.386(3) ?
    C4 C5 . 1.370(3) ?
    O4 C12 . 1.231(3) ?
    O5 C13 . 1.315(2) ?
    C5 C6 . 1.408(3) ?
    C6 C7 . 1.433(3) ?
    O7 C24 . 1.272(2) ?
    O8 C24 . 1.237(3) ?
    C8 C12 . 1.518(3) ?
    C8 C9 . 1.554(3) ?
    C9 C11 . 1.511(3) ?
    C9 C10 . 1.520(3) ?
    C13 C18 . 1.413(3) ?
    C13 C14 . 1.413(3) ?
    C14 C15 . 1.378(3) ?
    C15 C16 . 1.387(3) ?
    C16 C17 . 1.367(3) ?
    C17 C18 . 1.410(3) ?
    C18 C19 . 1.433(3) ?
    C20 C24 . 1.524(3) ?
    C20 C21 . 1.554(3) ?
    C21 C22 . 1.509(3) ?
    C21 C23 . 1.523(3) ?
loop_
    _geom_angle_atom_site_label_1
    _geom_angle_atom_site_label_2
    _geom_angle_atom_site_label_3
    _geom_angle_site_symmetry_1
    _geom_angle_site_symmetry_3
    _geom_angle
    _geom_angle_publ_flag
    O1 Cu1 N1 . . 94.40(7) ?
    O1 Cu1 O2 . . 94.04(7) ?
    N1 Cu1 O2 . . 170.16(7) ?
    O1 Cu1 O3 . . 171.32(7) ?
    N1 Cu1 O3 . . 82.90(7) ?
    O2 Cu1 O3 . . 88.01(7) ?
    C1 O1 Cu1 . . 126.10(14) ?
    C7 N1 C8 . . 118.99(17) ?
    C7 N1 Cu1 . . 124.59(15) ?
    C8 N1 Cu1 . . 114.74(12) ?
    O1 C1 C2 . . 119.00(19) ?
    O1 C1 C6 . . 124.71(19) ?
    C2 C1 C6 . . 116.29(19) ?
    N2 Cu2 O6 . . 177.73(7) ?
    N2 Cu2 O5 . . 92.86(6) ?
    O6 Cu2 O5 . . 89.41(7) ?
    N2 Cu2 O7 . . 82.74(6) ?
    O6 Cu2 O7 . . 95.00(7) ?
    O5 Cu2 O7 . . 175.60(6) ?
    N2 Cu2 O9 . . 93.05(7) ?
    O6 Cu2 O9 . . 86.56(7) ?
    O5 Cu2 O9 . . 97.98(6) ?
    O7 Cu2 O9 . . 82.34(6) ?
    C19 N2 C20 . . 117.73(17) ?
    C19 N2 Cu2 . . 126.01(15) ?
    C20 N2 Cu2 . . 115.27(12) ?
    C3 C2 C1 . . 122.0(2) ?
    C12 O3 Cu1 . . 115.88(13) ?
    C2 C3 C4 . . 121.4(2) ?
    C5 C4 C3 . . 118.4(2) ?
    C13 O5 Cu2 . . 126.88(13) ?
    C4 C5 C6 . . 121.8(2) ?
    C5 C6 C1 . . 120.1(2) ?
    C5 C6 C7 . . 116.7(2) ?
    C1 C6 C7 . . 123.11(18) ?
    N1 C7 C6 . . 125.1(2) ?
    C24 O7 Cu2 . . 114.52(12) ?
    N1 C8 C12 . . 107.65(16) ?
    N1 C8 C9 . . 113.31(17) ?
    C12 C8 C9 . . 109.13(17) ?
    C11 C9 C10 . . 110.89(19) ?
    C11 C9 C8 . . 113.03(18) ?
    C10 C9 C8 . . 111.79(17) ?
    O4 C12 O3 . . 125.1(2) ?
    O4 C12 C8 . . 118.02(18) ?
    O3 C12 C8 . . 116.81(18) ?
    O5 C13 C18 . . 123.56(18) ?
    O5 C13 C14 . . 119.67(19) ?
    C18 C13 C14 . . 116.76(18) ?
    C15 C14 C13 . . 121.4(2) ?
    C14 C15 C16 . . 121.7(2) ?
    C17 C16 C15 . . 118.1(2) ?
    C16 C17 C18 . . 122.1(2) ?
    C17 C18 C13 . . 119.99(19) ?
    C17 C18 C19 . . 116.49(19) ?
    C13 C18 C19 . . 123.52(18) ?
    N2 C19 C18 . . 125.9(2) ?
    N2 C20 C24 . . 107.80(16) ?
    N2 C20 C21 . . 111.48(17) ?
    C24 C20 C21 . . 111.23(17) ?
    C22 C21 C23 . . 111.35(19) ?
    C22 C21 C20 . . 111.56(18) ?
    C23 C21 C20 . . 112.23(17) ?
    O8 C24 O7 . . 125.85(19) ?
    O8 C24 C20 . . 117.06(18) ?
    O7 C24 C20 . . 117.07(17) ?
loop_
    _geom_hbond_atom_site_label_D
    _geom_hbond_atom_site_label_H
    _geom_hbond_atom_site_label_A
    _geom_hbond_site_symmetry_A
    _geom_hbond_distance_DH
    _geom_hbond_distance_HA
    _geom_hbond_distance_DA
    _geom_hbond_angle_DHA
    _geom_hbond_publ_flag
    O2 H2A O9 4_466 0.83 1.87 2.688(2) 167.4 yes
    O2 H2B O8 . 0.72(3) 1.93(3) 2.645(2) 169.(4) yes
    O6 H6 O3 4_666 0.72 2.07 2.784(2) 171.3 yes
    O6 H10 O7 4_566 0.77(3) 2.01(3) 2.764(2) 169.(3) yes
    O9 H11 O5 1_455 0.942(19) 1.802(19) 2.738(2) 172.(3) yes
    O9 H12 O4 4_666 1.01(2) 1.74(2) 2.703(2) 157.(3) yes
_shelx_hkl_file
;
   1   0   0    1.80    0.80
   1   0   0    0.50    0.80
  -1   0   0    1.20    0.90
  -1   0   0    2.10    0.90
   2   0   0   25.50    4.70
   2   0   0   30.70    4.10
  -2   0   0   26.90    3.80
  -2   0   0   20.50    4.20
   2   0   0   23.70    3.70
  -3   0   0    0.20    2.30
   3   0   0   -0.60    1.70
   3   0   0   -1.30    1.70
   3   0   0    0.50    2.30
  -3   0   0    0.30    1.90
   4   0   0 1943.81   89.89
   4   0   0 1869.71   86.09
   5   0   0    1.10    3.50
   5   0   0    1.00    3.80
  -5   0   0   -2.40    2.70
   5   0   0    3.10    3.30
   6   0   0  195.58   17.60
  -6   0   0  202.68   16.80
   6   0   0  220.78   17.20
   1  -1   0    3.70    0.90
  -1  -1   0    2.20    1.00
   1   1   0    5.60    1.40
  -1   1   0    3.40    1.30
   1  -1   0    3.00    1.10
  -1   1   0    3.40    0.80
   1  -1   0    3.50    1.20
   2   1   0 1016.60   47.60
   3  -1   0    1.20    2.40
   3   1   0    0.80    2.40
   3  -1   0    0.90    1.80
   3  -1   0    0.40    1.90
  -3  -1   0    2.00    2.20
  -3   1   0    1.60    1.90
   3   1   0    0.50    1.80
  -3   1   0    0.90    2.50
   3   1   0    0.00    2.00
   4   1   0  182.98   13.50
   4  -1   0  185.68   12.70
  -4   1   0  169.58   15.80
  -4   1   0  190.98   12.80
   4  -1   0  163.08   15.00
   4  -1   0  186.78   14.30
  -4  -1   0  196.78   13.90
   4   1   0  177.38   16.00
   4   1   0  172.98   13.60
   5   1   0    2.40    3.60
   5  -1   0   -2.50    2.60
   5  -1   0    1.70    3.40
   5  -1   0   -1.20    3.00
   5   1   0    2.00    4.40
   5   1   0   -2.80    2.80
  -5  -1   0   -0.20    3.20
  -5   1   0   -0.60    2.80
   6  -1   0  219.28   19.00
   6  -1   0  234.98   17.60
  -6  -1   0  254.67   19.20
   0   2   0 3097.89  150.08
   0  -2   0 3078.39  149.59
  -1   2   0  649.64   45.40
   1   2   0  607.04   46.20
  -1  -2   0  597.44   44.60
   2   2   0    9.10    3.00
   2  -2   0   13.10    3.20
   2   2   0   10.30    2.90
  -2  -2   0    6.60    2.30
   2  -2   0    9.80    1.90
   2  -2   0    7.00    2.50
  -2   2   0    7.80    2.70
  -2   2   0    8.80    1.80
  -3  -2   0    0.80    2.20
   3   2   0   -0.90    1.60
  -3   2   0    2.60    1.90
   3  -2   0   -0.10    2.00
   3   2   0    0.80    2.60
  -3   2   0   -1.40    1.90
   3  -2   0    2.10    2.60
   3  -2   0    1.80    1.80
  -4  -2   0    8.00    4.20
   4   2   0   10.10    4.30
   4  -2   0   16.00    5.10
  -4   2   0   12.80    5.20
   4  -2   0   13.80    5.20
   4   2   0   17.30    4.80
   4   2   0   17.90    6.40
  -4   2   0   14.40    3.90
   4  -2   0   11.80    3.60
  -5   2   0  179.78   13.50
   5   2   0  207.18   19.50
   5   2   0  181.18   14.70
  -5   2   0  197.08   18.90
   5  -2   0  194.58   16.50
   5  -2   0  198.48   17.80
   5   2   0  198.68   16.10
  -5  -2   0  184.98   15.70
   6   2   0    1.00    3.70
   6  -2   0    3.70    3.60
  -6  -2   0    1.20    4.20
   6   2   0   -1.80    3.30
   0   3   0    0.70    0.80
   0   3   0    1.40    0.90
   0  -3   0    0.30    0.70
   0  -3   0    2.00    0.90
   0  -3   0    1.70    0.90
   0   3   0    0.70    0.70
  -1   3   0 3479.65  175.98
   1   3   0 3320.17  176.98
  -1  -3   0 3522.25  176.18
  -2  -3   0 4158.48  210.48
   2   3   0 4262.37  216.98
  -2   3   0 4194.08  210.88
  -3   3   0  178.88   10.00
   3   3   0  169.88   12.70
   3   3   0  165.18   14.20
   3  -3   0  163.18   12.60
   3  -3   0  174.28    9.90
   3  -3   0  187.58   13.50
  -3   3   0  181.68   14.10
  -3  -3   0  168.48   12.60
   4  -3   0  275.27   19.00
   4   3   0  277.57   17.00
   4  -3   0  261.27   15.30
  -4   3   0  263.87   15.30
  -4  -3   0  275.17   18.80
   4   3   0  284.77   19.20
   4   3   0  286.27   21.70
   4  -3   0  281.37   19.80
  -4   3   0  276.87   20.90
  -5  -3   0  701.93   38.70
   5   3   0  691.53   38.90
   5   3   0  683.03   36.30
   5  -3   0  720.73   34.60
   5   3   0  669.33   48.60
   5  -3   0  714.43   40.60
  -5   3   0  695.23   42.10
   5  -3   0  664.13   38.90
   6   3   0  768.92   44.30
  -6  -3   0  799.12   44.50
   6  -3   0  787.12   39.50
   6   3   0  788.92   42.00
   1   4   0  960.60   76.39
  -1   4   0 1002.80   75.79
  -1   4   0  904.11   72.79
  -1  -4   0  920.01   72.79
  -2   4   0  187.38   12.70
   2  -4   0  175.38   12.20
   2   4   0  186.78   12.50
  -2  -4   0  167.18   12.00
   2   4   0  184.58    9.60
   2  -4   0  209.78   12.40
  -3   4   0  105.69   10.70
   3  -4   0   99.19    9.60
   3  -4   0  112.19    6.60
   3  -4   0  106.29    9.90
  -3  -4   0  113.59   10.10
   3   4   0  119.89   16.40
  -4  -4   0 1422.26   68.89
  -4   4   0 1434.16   71.49
   4  -4   0 1467.95   69.59
   4   4   0 1489.25   73.19
   4  -4   0 1426.36   69.39
   4   4   0 1461.45   69.59
   4   4   0 1486.05   65.79
   5   4   0   15.00    6.80
   5   4   0    6.90    3.90
   5  -4   0    5.60    5.00
  -5   4   0   18.50    7.80
   5  -4   0    6.30    3.10
  -5  -4   0    5.80    4.60
   5   4   0    4.50    4.30
   5  -4   0   11.90    5.60
  -6  -4   0   67.09   12.30
   6   4   0   90.99   11.60
  -6   4   0  112.79   18.30
   6  -4   0   91.79    8.60
   7   4   0   46.00    8.50
   0   5   0    1.90    1.10
   0  -5   0    3.10    1.30
   0   5   0    1.90    1.30
   0   5   0    5.50    1.70
   0  -5   0    1.70    1.20
   1   5   0   14.20    3.30
   1   5   0   21.50    2.30
  -1   5   0   20.10    1.80
   1  -5   0   16.90    3.50
  -1  -5   0   16.30    3.70
   1  -5   0   15.30    3.00
  -1   5   0   17.50    3.80
  -1  -5   0   15.60    2.60
  -1   5   0   19.90    3.80
   2  -5   0   18.70    4.40
   2  -5   0   25.60    4.30
   2   5   0   19.10    2.60
   2   5   0   25.10    5.00
  -2   5   0   29.80    5.40
  -2  -5   0   22.60    4.70
   3  -5   0  233.68   16.20
   3  -5   0  225.18   15.40
   3   5   0  228.68   16.30
  -3  -5   0  204.18   15.40
   3   5   0  237.98   12.40
   3  -5   0  229.18   10.40
  -3   5   0  215.18   16.60
   4   5   0   49.40    5.60
  -4   5   0   69.09   11.70
   4  -5   0   59.89    9.90
   4   5   0   58.69    9.60
   4   5   0   53.99   10.60
   4   5   0   54.79    6.90
   4  -5   0   53.49    4.50
   4  -5   0   64.29    9.80
   5  -5   0   -0.50    1.80
   5   5   0   -0.10    3.50
   5   5   0   -0.60    2.60
   5   5   0   -1.40    3.50
   5  -5   0    0.30    3.70
   5   5   0   -1.40    2.90
   5  -5   0    2.50    4.70
  -5  -5   0    0.10    4.00
  -5   5   0    2.30    4.40
  -6   5   0   28.10   10.10
  -6  -5   0   33.80    9.30
   6   5   0   25.40    6.30
   6   5   0   30.90    6.50
   6  -5   0   38.90    5.30
   7   5   0    1.10    3.70
   0   6   0  246.58   13.00
   0   6   0  242.18   12.90
   0   6   0  236.78   13.50
   0  -6   0  195.58   12.40
   0  -6   0  245.18   12.80
  -1   6   0  775.92   37.80
   1  -6   0  814.62   37.70
  -2   6   0  267.97   17.30
  -2  -6   0  265.57   17.10
   2  -6   0  276.17   15.90
   2  -6   0  271.97   17.10
   2   6   0  283.37   17.40
  -2   6   0  257.97   17.00
   2   6   0  273.27   13.30
   3   6   0  910.51   48.10
   3  -6   0  959.00   48.20
  -3  -6   0  971.20   48.20
   3  -6   0  990.50   47.10
  -3   6   0 1010.50   49.60
  -4   6   0  473.65   31.70
   4   6   0  502.65   25.90
   4  -6   0  536.85   31.40
   4   6   0  514.95   25.30
   4   6   0  526.45   31.40
   4   6   0  483.55   33.00
   4  -6   0  541.05   30.20
  -4  -6   0  542.15   31.10
   5  -6   0  148.39   15.40
   5   6   0  149.19   17.50
  -5   6   0  132.29   16.00
   5   6   0  148.59   10.80
   5   6   0  141.79   15.50
  -5  -6   0  160.38   15.70
   5  -6   0  138.59   14.30
   5   6   0  145.29   11.40
   6   6   0  163.18   13.20
  -6   6   0  166.88   19.70
   6   6   0  169.98   12.90
   6  -6   0  154.08   10.70
  -6  -6   0  183.48   18.70
   0  -7   0    5.50    2.10
   0  -7   0    1.50    1.60
   0   7   0    2.30    1.90
   0   7   0    2.50    1.90
   0   7   0    2.50    1.70
  -1   7   0 1015.20   99.09
   1   7   0 1168.18  107.19
  -1  -7   0 1295.27  107.79
  -1   7   0 1164.48  104.39
  -2  -7   0 9290.97  449.16
  -2   7   0 8436.46  442.96
  -2   7   0 8822.82  446.86
   2   7   0 8978.60  458.05
   3   7   0 2131.39   97.99
   3  -7   0 2160.68   97.59
   4   7   0  616.44   30.00
   4   7   0  631.04   39.70
  -4  -7   0  681.03   37.30
   4   7   0  600.64   36.80
  -4   7   0  648.44   43.50
   4  -7   0  656.43   37.00
   4  -7   0  668.53   35.50
   5  -7   0   28.90    7.50
   5   7   0   26.20    4.90
   5   7   0   21.70    4.80
  -5   7   0   16.90    7.60
  -5  -7   0   22.60    8.00
  -6  -7   0  315.97   25.40
  -6   7   0  350.86   53.49
   6   7   0  311.87   19.00
   6   7   0  291.87   18.20
   0   8   0    9.50    3.20
   0   8   0   11.60    3.10
   0  -8   0   11.00    2.90
   0   8   0    6.60    2.40
   0  -8   0   11.70    3.00
  -1   8   0  170.48   12.10
  -1  -8   0  145.89    9.80
  -1   8   0  169.38   12.50
  -1  -8   0  151.58   11.60
   1  -8   0  158.18   11.60
   1   8   0  163.48    9.90
   1  -8   0  171.78   11.30
  -1   8   0  169.98    9.50
   1  -8   0  174.18    9.40
   1   8   0  171.58   12.30
   2  -8   0   19.70    4.60
  -2  -8   0    8.00    3.70
   2   8   0   12.90    4.50
   2  -8   0    5.00    3.30
  -2   8   0   13.10    4.60
  -2   8   0    9.60    4.20
   2   8   0   11.20    2.50
  -2  -8   0   11.60    2.50
   3  -8   0   69.39    8.00
  -3   8   0   64.39   10.60
  -3  -8   0   69.19   12.00
   3   8   0   70.89   10.80
   3   8   0   66.39    5.30
   3  -8   0   74.19   10.60
   4  -8   0  467.95   27.20
  -4  -8   0  454.35   29.10
  -4   8   0  459.45   30.70
   4   8   0  462.45   36.90
   4   8   0  432.36   29.80
   4  -8   0  425.46   28.50
  -5  -8   0  104.19   15.10
   5  -8   0  108.79   12.30
  -5   8   0  116.49   17.90
   5   8   0   96.59    8.50
   5   8   0  118.19    8.70
   6   8   0   19.90    4.60
   6   8   0   22.60    4.80
  -6   8   0   18.00    9.10
  -6  -8   0   12.40    7.40
   0   9   0    1.30    2.20
   0   9   0    2.30    2.20
   0   9   0    0.70    1.80
   0  -9   0    2.50    2.20
   0  -9   0   -1.30    1.60
  -1   9   0  285.37   14.40
   1  -9   0  263.87   14.00
   1  -9   0  257.67   16.60
   1  -9   0  264.47   16.10
   1   9   0  249.48   16.80
  -1   9   0  275.27   17.90
  -1  -9   0  257.87   16.60
  -1  -9   0  269.97   14.90
   1   9   0  261.97   16.70
  -1   9   0  256.57   16.90
  -2   9   0   52.09    8.50
   2   9   0   50.79    4.70
  -2   9   0   42.10    7.90
  -2  -9   0   55.09    5.10
   2  -9   0   61.99    7.10
  -2  -9   0   62.79    9.20
   2  -9   0   42.80    7.50
   2   9   0   44.40    8.20
  -3   9   0  150.28   14.80
   3  -9   0  164.58   14.20
   3   9   0  133.29   13.50
  -3  -9   0  155.48   13.80
   3  -9   0  138.29   11.80
   3   9   0  137.09    8.50
   4  -9   0  436.86   29.30
   4   9   0  453.45   21.80
   4  -9   0  478.65   27.50
  -4   9   0  473.15   31.70
  -4  -9   0  426.66   29.00
   4   9   0  446.66   30.10
   5  -9   0    6.60    5.30
   5   9   0   14.30    3.40
   5   9   0   11.80    3.20
  -5   9   0   12.70    7.30
  -5  -9   0    2.10    4.80
   6   9   0   21.30    4.10
  -6   9   0   20.50    8.70
   0  10   0 2410.86  192.58
   0 -10   0 2505.05  189.28
  -1 -10   0  165.48   12.80
   1  10   0  184.18   13.90
   1 -10   0  182.08   10.60
  -1  10   0  173.78   14.10
   1  10   0  144.99   12.20
  -1  10   0  169.98   10.60
  -1  10   0  169.88   13.10
   1 -10   0  172.78   12.50
   1 -10   0  174.88   13.30
   1  10   0  173.98   11.10
  -1 -10   0  166.98   11.20
   2 -10   0  206.58   15.50
  -2 -10   0  203.68   12.10
  -2 -10   0  190.48   15.20
  -2  10   0  197.48   16.70
  -2  10   0  185.08   15.50
   2  10   0  205.98   16.10
   2  10   0  201.18   11.50
   2 -10   0  201.18   14.10
   3  10   0 1174.68   51.49
   3 -10   0 1175.38   59.39
   3  10   0 1188.28   60.19
   3 -10   0 1164.48   56.59
  -3 -10   0 1216.68   59.59
  -4  10   0  535.85   37.00
   4  10   0  575.84   26.60
   4 -10   0  570.04   36.10
   4  10   0  597.14   40.00
   4 -10   0  587.94   40.00
  -4 -10   0  615.54   36.30
  -5  10   0  593.54   40.20
  -5 -10   0  600.24   37.70
   5  10   0  585.04   26.60
   5  10   0  546.15   26.60
  -6  10   0  203.98   23.00
   0  11   0   10.30    3.60
   0 -11   0    9.50    3.40
   0  11   0    8.70    3.50
   0  11   0    5.10    3.30
   0 -11   0   11.40    3.60
   1  11   0  720.93   38.10
   1 -11   0  725.33   34.30
   1 -11   0  755.62   38.00
  -1 -11   0  720.83   37.60
  -1  11   0  698.83   39.00
   1  11   0  760.72   35.40
  -1  11   0  721.73   38.10
   1  11   0  702.63   37.40
   1 -11   0  707.13   37.00
  -1  11   0  757.82   34.90
  -1 -11   0  773.72   35.80
   2  11   0 1294.77   63.39
  -2 -11   0 1293.87   57.89
  -2  11   0 1258.37   64.89
   2 -11   0 1283.97   60.49
   2 -11   0 1327.47   62.99
   3  11   0  118.49    7.60
  -3 -11   0   98.19   13.60
   3  11   0  111.69   15.10
  -3  11   0  122.19   14.70
   3 -11   0  121.49   11.70
   3 -11   0  119.79   17.80
  -4 -11   0   13.80    6.30
  -4  11   0    6.60    5.70
   4  11   0   14.40    2.50
   4 -11   0   11.30    5.10
  -5  11   0    7.30    6.30
  -5 -11   0    0.30    4.60
   0  12   0  765.22   38.30
   0  12   0  742.63   38.20
   0 -12   0  730.83   40.60
   0  12   0  778.52   40.30
   0 -12   0  762.22   37.70
   1  12   0   77.09    7.70
  -1 -12   0   82.59    8.00
   1 -12   0   81.09    9.10
   1 -12   0   84.19    7.30
   1 -12   0   84.69   10.80
  -1 -12   0   83.49    9.40
  -1  12   0   89.89   12.40
  -1  12   0   81.79    7.60
   1  12   0   80.89    9.40
  -1  12   0   84.29   11.10
   1  12   0   75.89   10.70
  -2  12   0  247.88   20.80
  -2 -12   0  234.58   14.80
   2 -12   0  269.77   17.50
   2  12   0  258.27   18.30
   2  12   0  235.28   18.80
   2 -12   0  225.08   18.00
  -2 -12   0  231.48   18.10
   2  12   0  247.18   14.30
  -2  12   0  236.38   11.90
  -2  12   0  276.27   19.70
  -3 -12   0   10.90    6.20
   3  12   0   16.00    3.10
  -3  12   0   17.70    7.70
   3  12   0    5.70    5.70
   3 -12   0   20.90    7.10
   3 -12   0   11.80    4.90
  -4  12   0    9.10    6.90
  -4 -12   0    5.90    5.60
   4 -12   0    8.10    5.00
  -5  12   0    7.80    9.70
   0 -13   0    7.50    4.00
   0  13   0    4.90    3.60
   0  13   0   10.00    4.30
   0 -13   0    9.60    4.10
   0  13   0    4.60    4.30
   1  13   0  923.21   49.50
   1  13   0 1008.40   50.79
   1 -13   0  996.60   49.99
  -1  13   0 1046.20   52.79
   1  13   0  999.80   47.40
  -1  13   0  974.80   50.29
  -1  13   0  997.90   46.80
  -1 -13   0 1033.60   47.90
  -1 -13   0  994.00   49.80
  -2  13   0   12.40    6.30
   2 -13   0   20.50    5.60
  -2 -13   0   19.40    4.50
   2  13   0   12.50    3.60
  -2  13   0   12.70    3.50
   2  13   0   16.40    5.90
   2 -13   0   20.50    6.80
   2  13   0   18.90    6.60
  -2 -13   0   19.90    6.40
  -3 -13   0  397.76   28.20
   3 -13   0  431.56   26.40
   3  13   0  435.56   21.20
  -3  13   0  442.96   32.80
   3  13   0  470.25   42.80
   3 -13   0  458.75   32.90
  -4  13   0  104.49   18.40
  -4 -13   0   85.09   14.30
  -5  13   0   28.90   10.60
   0 -14   0  516.35   28.80
   0  14   0  526.75   29.70
   0  14   0  519.25   29.60
   0 -14   0  507.35   29.20
   0  14   0  552.34   32.10
   1  14   0 1560.94   74.69
  -1  14   0 1538.85   70.89
  -1  14   0 1555.84   74.89
   1  14   0 1542.65   74.99
  -1 -14   0 1556.74   74.09
   1 -14   0 1594.54   74.59
   1  14   0 1613.84   71.89
  -1 -14   0 1571.14   71.99
  -1  14   0 1590.74   77.39
  -2 -14   0    8.10    3.50
  -2 -14   0    1.70    4.20
   2  14   0    1.30    3.80
  -2  14   0    1.90    1.80
  -2  14   0    0.30    4.40
   2  14   0    1.60    2.60
   2  14   0    3.90    4.50
   2 -14   0    0.70    3.50
   2 -14   0    0.40    3.10
   3  14   0  336.47   17.40
  -3 -14   0  377.26   26.10
  -3  14   0  288.47   27.30
   3 -14   0  345.87   22.80
  -4 -14   0  259.27   23.20
  -4  14   0  257.57   26.30
  -5  14   0  254.37   27.40
   0  15   0    1.90    3.60
   0  15   0    0.80    4.20
   0 -15   0    1.70    3.20
   0  15   0    3.10    3.80
   0 -15   0    2.00    3.30
  -1 -15   0    1.20    3.70
   1  15   0    0.50    4.30
  -1 -15   0    4.60    3.30
  -1  15   0   11.00    5.70
  -1  15   0    1.30    4.70
  -1  15   0    1.60    2.90
   1  15   0    7.30    5.00
   1  15   0    1.00    3.10
   1 -15   0    3.60    4.30
   2 -15   0   -0.50    3.70
  -2  15   0   -2.20    1.50
   2 -15   0    0.60    3.30
  -2  15   0    1.60    5.10
  -2 -15   0   -3.00    4.10
   2  15   0   -1.00    4.00
  -2 -15   0    3.80    2.70
   2  15   0    1.30    4.00
   2  15   0   -0.30    2.50
   3  15   0    8.30    3.10
   3  15   0   12.90    7.00
  -3  15   0    4.90    6.10
  -3 -15   0    9.00    6.70
  -4  15   0    5.70    6.30
   0  16   0    0.60    3.70
   0 -16   0    1.50    3.50
   0  16   0   -0.10    3.50
   0 -16   0    3.80    3.70
   0  16   0   -2.80    3.70
  -1 -16   0  168.68   13.70
   1  16   0  149.88   15.40
  -1  16   0  163.98   17.30
   1  16   0  173.78   29.90
  -1 -16   0  148.49   14.60
   1  16   0  161.58   13.50
  -1  16   0  167.18   15.90
   1 -16   0  142.49   19.80
   2  16   0   -1.90    3.70
   2  16   0    0.60    2.90
  -2  16   0    0.50    5.30
  -2 -16   0   -1.30    3.70
  -2  16   0   -3.20    1.60
  -2 -16   0   -1.60    2.20
  -3 -16   0    9.60    6.90
  -3  16   0   12.80    9.50
   3  16   0    8.70    6.40
  -4  16   0   39.50   13.10
   0  17   0    1.60    5.10
   0  17   0    0.60    3.80
   0 -17   0    3.10    3.50
   0  17   0    4.90    4.30
   0 -17   0    0.20    3.60
   1 -17   0  565.14   35.00
  -1  17   0  637.44   39.30
  -1 -17   0  620.14   33.50
   1  17   0  569.94   37.50
   1  17   0  602.64   33.00
  -1  17   0  550.54   31.80
  -1 -17   0  611.74   35.30
   1  17   0  609.94   36.50
  -2  17   0    4.20    7.40
  -2 -17   0   11.20    4.50
  -2 -17   0    2.70    5.10
   2  17   0   13.70    6.90
   2  17   0    6.90    3.90
  -2  17   0    8.30    2.80
  -3  17   0  280.57   28.70
  -3 -17   0  267.77   23.50
   0  18   0  212.98   20.20
   0  18   0  222.28   17.80
   0  18   0  200.28   17.60
  -1 -18   0  231.98   19.70
  -1  18   0  248.98   17.80
  -1 -18   0  272.47   18.90
   1  18   0  257.47   22.30
  -1  18   0  259.17   23.80
  -2  18   0    0.20    1.90
  -2 -18   0    2.70    3.00
   2  18   0    2.10    5.10
  -2 -18   0    3.20    5.60
  -2  18   0    6.80    7.40
   0  19   0   -1.00    4.90
   0 -19   0    0.50    3.20
   0  19   0   -1.20    3.80
  -1 -19   0    1.80    4.70
  -1 -19   0    3.10    2.80
  -1  19   0   -1.90    5.00
  -1  19   0    2.90    3.40
  -2 -19   0   48.80    8.00
  -2 -19   0   66.09   12.30
   0  20   0   88.59   13.10
  -1 -20   0  238.58   18.00
  -1  20   0  214.48   17.00
   1   0  -1 1172.58   64.79
  -1   0   1 1201.28   64.99
  -2   0   1  681.13   32.30
   2   0  -1  707.13   34.60
   2   0   1  731.43   34.30
   3   0  -1  277.67   16.60
   3   0  -1  274.87   18.50
  -3   0  -1  281.67   15.90
  -3   0  -1  263.27   18.00
  -3   0   1  279.07   16.00
   3   0   1  256.27   15.70
   3   0   1  277.27   16.30
   3   0  -1  281.67   15.90
   3   0   1  258.47   17.80
  -3   0   1  281.97   18.70
   4   0   1  326.27   19.50
   4   0   1  323.27   22.30
  -4   0  -1  293.87   18.80
   4   0  -1  314.37   22.50
   4   0  -1  320.07   19.30
   4   0  -1  321.27   20.10
  -4   0   1  339.57   19.50
   4   0   1  307.27   22.00
   5   0   1    9.60    5.60
   5   0  -1    2.20    4.20
  -5   0   1    6.70    4.00
   5   0   1    6.80    4.20
   5   0   1    5.40    4.10
   5   0  -1    6.20    4.70
  -5   0  -1    7.90    4.20
   5   0  -1    7.80    4.00
   6   0   1  375.36   25.30
   6   0  -1  367.36   24.10
   6   0  -1  359.16   25.20
   6   0   1  363.26   24.10
  -6   0   1  358.66   23.80
   1   1  -1  888.61   55.69
  -1   1   1  864.71   58.39
  -1  -1  -1  873.41   47.70
  -1   1  -1  892.71   47.00
   1  -1  -1  883.01   53.39
   1   1   1  927.21   49.40
  -1   1  -1  869.21   46.60
   2  -1   1  352.56   17.70
   2   1  -1  350.76   18.70
  -2  -1  -1  348.17   16.70
  -2   1   1  358.66   15.80
   2  -1   1  332.87   16.70
   2  -1   1  352.46   15.70
   2   1  -1  349.27   16.80
   2  -1  -1  270.47   15.00
   2  -1  -1  285.47   17.30
  -2   1  -1  272.57   15.00
   2   1   1  292.57   16.30
   2   1   1  278.77   15.40
  -2   1  -1  295.57   17.70
  -2  -1   1  274.07   16.00
   2   1   1  286.67   17.40
   2  -1  -1  257.47   16.10
  -3   1   1  228.68   13.70
   3  -1   1  241.68   15.10
  -3  -1  -1  233.08   14.70
   3  -1   1  212.38   15.70
  -3   1   1  242.88   17.10
   3   1  -1  233.48   17.00
   3  -1   1  225.68   13.60
   3   1  -1  208.48   14.30
  -3   1  -1  235.68   16.50
  -3  -1   1  234.58   14.80
   3  -1  -1  269.57   15.80
   3   1   1  243.78   16.90
   3   1   1  242.88   14.40
   3  -1  -1  235.18   16.50
  -3   1  -1  253.47   13.90
   3  -1  -1  248.58   13.90
   3   1   1  251.07   15.10
  -4   1   1  325.07   18.40
   4   1  -1  347.17   23.30
  -4   1   1  314.07   22.50
   4  -1   1  339.47   22.00
   4  -1   1  307.37   18.10
   4  -1   1  316.37   19.70
   4   1  -1  317.57   19.70
   4   1  -1  312.97   21.60
  -4  -1  -1  334.47   19.50
   4   1   1  258.57   20.90
   4  -1  -1  268.77   17.40
   4   1   1  297.97   18.70
   4   1   1  295.07   19.40
  -4   1  -1  293.07   21.60
  -4  -1   1  272.57   18.60
   4  -1  -1  292.17   19.70
   4  -1  -1  303.97   21.60
  -4   1  -1  288.37   17.70
   5  -1   1  193.48   14.20
   5  -1   1  199.98   15.90
  -5  -1  -1  197.08   15.30
   5  -1   1  177.48   17.00
  -5   1   1  212.88   14.60
   5   1  -1  208.28   15.80
   5   1  -1  208.08   19.10
   5   1  -1  180.78   14.70
   5   1   1  165.68   14.50
   5   1   1  154.38   13.80
   5  -1  -1  161.98   13.30
  -5  -1   1  147.69   14.00
   5  -1  -1  161.58   16.80
   5   1   1  162.08   17.10
  -5   1  -1  159.78   13.10
   5  -1  -1  164.98   15.10
   6   1  -1  117.99   12.80
   6  -1   1   97.09   10.80
  -6  -1  -1   91.99   12.90
   6  -1   1  101.39   13.90
  -6   1   1  102.59   11.40
   6  -1  -1   91.49   11.80
  -6  -1   1   91.09   12.60
   6  -1  -1  102.89   14.40
   6   1   1   94.59   13.00
   0   2  -1 3642.34  174.38
   0  -2   1 3422.36  172.48
   0   2   1 3946.31  175.88
  -1   2   1 2629.94  138.19
   1   2  -1 2885.21  143.49
  -1  -2  -1 2850.81  136.29
  -1  -2   1 2569.24  138.69
   1   2   1 2721.33  136.29
  -1   2  -1 2677.03  133.89
  -1   2  -1 2764.12  134.79
   1  -2  -1 2767.12  138.69
   2  -2   1   91.09    5.90
  -2   2   1   94.29    6.00
  -2  -2  -1   90.29    7.30
   2  -2   1   83.79    7.20
   2   2  -1   89.49    7.40
  -2   2   1   93.09    8.30
   2  -2   1   81.19    7.30
  -2   2  -1  141.99   13.00
   2  -2  -1  126.99    8.40
   2   2   1  124.59    9.30
  -2  -2   1  124.49    8.20
  -3   2   1  372.26   19.30
  -3   2   1  433.96   24.30
   3   2  -1  391.06   24.10
   3  -2   1  387.66   19.30
  -3  -2  -1  380.86   21.40
   3   2  -1  378.76   21.40
   3  -2   1  400.56   22.50
   3  -2   1  383.06   21.70
   3  -2  -1  355.56   19.00
  -3  -2   1  377.06   21.40
   3   2   1  392.36   20.10
   3  -2  -1  384.56   21.90
  -3   2  -1  388.46   19.30
   3   2   1  373.66   23.50
   3   2   1  360.76   21.30
  -3   2  -1  358.96   22.70
   3  -2  -1  375.86   22.60
  -4   2   1  499.65   25.20
  -4  -2  -1  454.65   26.90
   4  -2   1  478.75   28.80
   4   2  -1  468.35   30.50
   4   2  -1  497.85   26.50
  -4   2   1  545.75   31.40
   4  -2   1  470.65   27.50
   4   2  -1  509.75   27.80
   4  -2   1  464.05   24.80
   4   2   1  495.15   26.10
  -4   2  -1  484.25   24.80
   4  -2  -1  486.55   28.10
   4  -2  -1  464.65   24.80
  -4   2  -1  465.35   29.50
   4   2   1  462.35   27.20
   4   2   1  496.75   30.60
   4  -2  -1  469.65   29.10
  -4  -2   1  485.85   27.40
  -5  -2  -1  187.38   15.30
   5  -2   1  159.18   16.00
  -5   2   1  167.08   12.70
  -5   2   1  181.28   18.20
   5   2  -1  168.38   14.80
   5  -2   1  175.88   15.40
   5   2  -1  192.78   14.70
   5  -2  -1  163.28   15.00
  -5   2  -1  169.28   17.40
  -5  -2   1  164.38   14.70
   5  -2  -1  167.28   16.60
   5   2   1  163.88   14.80
   5   2   1  167.48   17.50
   5   2   1  150.18   13.30
   6   2  -1  118.79   15.20
   6   2  -1  114.69   12.70
   6  -2   1  130.19   19.10
   6  -2   1  128.29   11.90
  -6  -2  -1  123.39   13.50
   6  -2  -1  130.99   11.80
   6   2   1  122.09   12.50
   6   2   1  135.19   14.00
  -6  -2   1  137.79   14.20
   1   3  -1 2262.27  127.49
  -1   3   1 1992.10  120.29
  -1  -3  -1 1954.40  117.79
   1  -3  -1 2264.07  123.89
  -1  -3   1 2277.17  124.59
   1   3   1 2204.98  122.29
  -2   3   1   32.10    2.80
   2  -3   1   30.90    2.70
  -2  -3  -1   35.50    5.20
  -2   3   1   40.90    6.30
   2  -3   1   37.70    4.60
   2   3  -1   30.30    4.90
   2  -3   1   26.80    4.60
   2  -3  -1   51.19    5.40
  -2   3  -1   50.79    5.60
   2  -3  -1   49.70    5.40
  -2  -3   1   51.79    6.40
   2   3   1   52.19    6.60
   3  -3   1  879.41   45.80
   3  -3   1  877.71   45.90
  -3   3   1  867.71   47.50
  -3  -3  -1  927.31   45.90
   3   3  -1  886.81   48.40
   3   3  -1  868.01   45.70
   3  -3  -1 1050.19   47.60
  -3  -3   1 1027.10   46.60
   3   3   1 1017.30   46.80
  -3   3  -1 1050.89   48.30
   3   3   1 1057.89   49.40
   3  -3  -1 1036.20   47.10
   4  -3   1 1374.26   63.29
   4  -3   1 1322.77   63.59
  -4  -3  -1 1367.86   62.79
   4   3  -1 1291.57   62.59
   4   3  -1 1373.06   66.99
   4   3  -1 1366.96   60.79
  -4   3   1 1321.97   65.89
   4   3   1 1242.58   65.49
   4   3   1 1287.27   59.89
   4  -3  -1 1255.37   62.79
  -4  -3   1 1271.47   62.29
  -4   3  -1 1268.27   64.79
   4   3   1 1333.77   62.99
   4  -3  -1 1272.67   63.79
   5  -3   1   56.89   10.40
  -5  -3  -1   46.50    8.80
   5   3  -1   55.19   11.80
   5   3  -1   49.50    9.50
  -5   3   1   62.19   12.60
   5   3  -1   57.19    8.80
   5  -3   1   52.59    7.20
   5  -3   1   56.29   10.20
  -5   3   1   60.79    7.70
   5   3   1   45.20    7.80
  -5  -3   1   36.60    8.50
  -5   3  -1   44.90   10.60
   5  -3  -1   31.70    7.60
   5  -3  -1   32.90    8.40
   5   3   1   48.80    9.60
   5   3   1   47.10   13.10
   5  -3  -1   39.30    6.30
  -6  -3  -1  494.65   29.80
   6  -3   1  486.15   25.00
   6   3  -1  464.55   29.90
   6   3  -1  442.16   27.00
  -6  -3   1  381.36   27.80
   6  -3  -1  401.26   23.90
   6   3   1  362.66   28.10
   6   3   1  370.46   25.30
  -7  -3   1  143.29   16.40
   0   4  -1  376.06   18.10
   0   4  -1  368.36   18.30
   0  -4  -1  388.36   18.50
   0  -4   1  395.06   18.20
   0   4  -1  398.66   18.00
   0   4   1  347.47   18.30
   0   4   1  393.36   18.00
   1  -4   1 3541.25  192.38
  -1  -4  -1 3665.63  194.48
  -1   4   1 3581.14  194.78
  -1   4   1 3816.72  197.88
   1   4  -1 3627.64  199.98
   1   4   1 3651.73  196.28
  -1  -4   1 3848.52  197.78
   2   4  -1 4369.66  240.88
  -2   4   1 4076.09  231.68
  -2  -4  -1 4638.84  232.58
  -2   4  -1 4596.24  230.48
   2   4   1 4782.62  239.98
  -2   4  -1 4606.94  231.38
  -2  -4   1 4484.45  234.58
  -3  -4  -1  827.52   41.90
   3  -4   1  875.21   41.90
   3  -4   1  855.61   42.60
  -3   4   1  850.81   43.80
   3   4  -1  902.01   45.30
   3  -4  -1  810.42   42.00
   3   4   1  840.02   48.30
  -3   4  -1  819.92   43.00
  -3  -4   1  843.42   42.10
   3  -4  -1  859.91   42.50
   4  -4   1  313.77   17.20
  -4  -4  -1  342.57   22.10
   4  -4   1  329.97   22.00
   4  -4   1  340.57   22.10
  -4   4   1  306.27   23.40
  -4   4   1  330.67   20.80
   4   4  -1  334.07   24.80
   4   4  -1  332.57   22.00
   4  -4  -1  342.27   22.40
  -4  -4   1  371.46   22.70
   4   4   1  354.26   19.30
  -4   4  -1  357.66   24.10
   4   4   1  343.27   24.70
   4   4   1  329.77   22.10
   4  -4  -1  333.97   22.50
   4  -4  -1  344.67   17.40
   5  -4   1  143.59   19.50
   5   4  -1  191.68   18.80
   5   4  -1  158.78   12.60
  -5   4   1  168.88   17.30
   5  -4   1  184.28   15.90
   5   4  -1  158.88   14.80
  -5  -4  -1  179.18   15.40
   5   4   1  102.39   16.20
   5  -4  -1  119.79    9.50
  -5  -4   1  113.79   13.10
   5   4   1  109.29   10.80
   5  -4  -1  119.89   13.30
   5  -4  -1   96.39   18.10
   5   4   1  111.69   15.00
  -5   4  -1  119.39   14.80
  -6  -4  -1  204.18   18.60
  -6   4   1  220.18   22.50
   6  -4   1  232.68   14.20
   6   4  -1  226.28   16.80
   6   4   1  176.88   14.90
  -6  -4   1  187.98   18.20
  -6   4  -1  179.08   20.30
   6  -4  -1  175.68   13.10
   7   4  -1   26.80    7.40
   7   4   1   37.30    7.50
  -7  -4   1   43.20   10.80
   0   5  -1   92.19    6.20
   0  -5   1   90.69    6.10
   0  -5  -1   91.59    6.10
   0   5   1   89.89    6.20
   0  -5  -1   89.69    6.10
   0  -5   1   93.79    6.40
   0  -5  -1   87.49    6.60
   0   5   1   85.99    6.00
   0   5  -1   92.79    6.60
   0   5  -1   91.39    6.30
  -1   5   1 3117.99  175.28
  -1  -5  -1 3071.59  173.28
   1  -5   1 3006.90  171.78
   1   5  -1 2881.81  176.08
  -1   5   1 2849.91  172.08
  -1  -5   1 2649.24  167.38
  -1   5  -1 2763.82  168.18
   1   5   1 3043.40  175.68
   2  -5   1   97.49    8.40
   2   5  -1  105.49    8.90
  -2   5   1  100.09    8.90
   2  -5   1  106.39    7.90
  -2  -5  -1   91.69    8.30
   2   5  -1   99.69    6.00
   2  -5  -1   90.69    7.80
  -2  -5   1   82.49    8.00
   2   5   1   79.69    5.10
  -2   5  -1   80.69    8.00
   2  -5  -1   83.99    8.10
   2   5   1   83.99    8.20
  -2   5  -1   82.89    8.10
   3  -5   1  546.65   29.00
   3   5  -1  552.24   30.20
   3  -5   1  527.55   29.80
  -3  -5  -1  516.55   29.50
  -3   5   1  537.05   31.20
   3   5  -1  599.14   33.30
  -3  -5   1  550.34   30.10
  -3   5  -1  568.74   31.00
   3  -5  -1  557.64   30.20
   3   5   1  521.15   30.00
   3   5   1  542.65   25.20
   4   5  -1   45.20    8.60
  -4   5   1   60.79   11.10
   4  -5   1   66.39   10.40
   4   5  -1   55.69    6.10
   4   5  -1   50.89   10.80
   4  -5   1   51.79    4.40
   4  -5   1   56.49    8.80
   4   5   1   37.20    9.30
   4   5   1   42.70    8.40
   4  -5  -1   53.19    4.50
   4  -5  -1   60.49    9.80
  -4   5  -1   60.39   11.00
   4   5   1   53.99    6.70
   4  -5  -1   46.30    8.60
  -5  -5  -1  145.89   14.70
   5   5  -1  130.09   10.80
  -5   5   1  142.19   16.30
   5  -5   1  142.49   14.70
   5  -5   1  136.39   14.00
   5   5  -1  146.79   14.90
   5   5  -1  141.29   11.70
   5   5  -1  118.39   17.60
   5  -5   1  131.89    8.90
   5  -5  -1  136.49   14.30
   5   5   1  153.98   15.30
  -5   5  -1  127.59   15.40
   5  -5  -1  145.89   14.80
   5   5   1  136.09   16.30
   5   5   1  128.59   10.80
   5  -5  -1  136.79    9.00
  -5  -5   1  121.79   13.60
   6  -5   1  212.68   13.20
  -6  -5  -1  220.28   20.00
   6   5  -1  230.38   16.30
   6   5  -1  213.28   16.60
  -6   5   1  222.88   22.80
   6   5   1  245.98   16.70
  -6  -5   1  230.98   20.60
   6   5   1  227.18   15.80
  -6   5  -1  201.28   21.70
   6  -5  -1  240.48   13.60
   7   5  -1   15.10    5.50
   7   5   1   17.40    5.60
   0  -6   1   76.79    6.10
   0   6  -1   74.79    6.00
   0   6   1   74.29    6.40
   0  -6  -1   82.59    6.00
   0   6  -1   65.59    5.70
   0  -6   1   85.89    6.10
   0   6   1   77.29    5.90
   0  -6  -1   76.19    5.80
   0   6   1   80.19    6.10
   1   6  -1 1648.24  125.39
  -1  -6  -1 1693.63  120.99
  -1   6   1 1631.14  121.99
  -1   6   1 1511.65  118.99
   1  -6   1 1446.16  114.79
  -1  -6   1 1758.12  123.99
  -1   6  -1 1719.93  122.09
   1   6   1 1492.55  119.09
   2   6  -1 1921.11  147.49
  -2  -6  -1 1865.91  135.69
  -2   6   1 1951.70  141.09
   2   6   1 2074.19  146.99
  -2   6  -1 1987.10  138.69
  -2  -6   1 2159.18  143.19
   3   6  -1  444.06   20.90
  -3  -6  -1  472.35   26.00
   3   6  -1  424.66   25.60
  -3   6   1  429.26   26.50
   3  -6   1  429.96   25.40
   3  -6  -1  440.16   25.60
  -3  -6   1  430.76   25.50
   3   6   1  420.36   20.10
   3  -6  -1  402.86   24.20
   3   6   1  402.86   25.40
  -3   6  -1  418.16   25.90
   4   6  -1  823.32   43.60
   4   6  -1  833.32   37.50
  -4  -6  -1  832.32   43.20
   4   6  -1  828.42   46.70
   4  -6   1  841.02   42.00
   4  -6   1  836.72   43.40
  -4   6   1  840.62   46.80
   4  -6  -1  759.72   42.80
   4   6   1  767.42   36.50
   4   6   1  773.92   37.30
   4   6   1  745.13   42.80
   4  -6  -1  785.92   42.00
  -4  -6   1  793.62   42.80
   4   6   1  797.52   45.90
  -4   6  -1  755.02   43.90
   5   6  -1   55.89   12.10
   5  -6   1   84.09   12.60
   5   6  -1   71.59    7.40
   5   6  -1   70.29    8.70
  -5   6   1   72.79   13.80
   5   6  -1   70.79   12.40
  -5  -6  -1   75.99   12.50
   5  -6  -1   44.50    9.20
   5  -6  -1   50.99   10.70
   5  -6  -1   58.39    4.60
   5   6   1   47.20    6.60
  -5   6  -1   54.49   11.50
   5   6   1   70.99   12.70
  -5  -6   1   51.19   10.20
   5   6   1   59.69    7.70
   5   6   1   68.09   13.20
  -6   6   1  157.58   24.60
  -6  -6  -1  149.39   17.00
   6   6  -1  150.08   12.70
   6   6  -1  152.38   12.50
  -6  -6   1  149.69   17.10
   6   6   1  147.39   11.70
  -6   6  -1  135.89   20.00
   6   6   1  147.69   12.20
   0  -7   1  347.87   18.50
   0   7   1  357.96   18.40
   0   7   1  353.56   19.20
   0   7  -1  353.56   19.00
   0   7  -1  357.06   18.40
   0  -7  -1  369.86   19.80
   0  -7   1  315.77   19.20
   0  -7  -1  353.76   18.20
   1  -7   1  686.33   32.90
  -1   7   1  686.43   33.60
  -1   7   1  721.03   33.30
   1   7  -1  701.03   33.20
   1  -7   1  676.83   31.80
  -1  -7  -1  671.73   32.80
   1   7   1  642.84   32.90
  -1   7  -1  669.33   33.10
   1  -7  -1  662.63   32.70
   1   7   1  637.74   29.90
  -1   7  -1  624.94   32.80
  -1  -7   1  657.03   32.80
   1  -7  -1  624.04   31.70
   2  -7   1  448.56   23.90
   2   7  -1  478.15   21.90
  -2   7   1  501.45   27.00
  -2  -7  -1  478.65   26.00
  -2   7  -1  434.86   25.70
  -2  -7   1  465.65   25.80
   2   7   1  447.86   20.90
  -2   7  -1  449.76   25.90
   2  -7  -1  449.86   24.30
   3   7  -1  477.65   28.10
  -3   7   1  485.65   29.10
  -3  -7  -1  486.65   27.80
   3   7  -1  467.15   22.50
   3  -7   1  465.85   27.60
   3  -7   1  470.75   25.80
   3  -7  -1  483.95   26.40
   3   7   1  432.16   27.50
   3  -7  -1  483.45   27.90
   3   7   1  453.75   21.60
  -3  -7   1  502.65   28.10
  -3   7  -1  433.26   27.70
   4   7  -1  748.63   43.60
   4   7  -1  781.72   37.20
  -4   7   1  745.23   45.00
  -4  -7  -1  800.92   43.70
   4  -7   1  776.02   41.60
   4   7  -1  753.92   46.50
   4  -7   1  813.12   44.00
   4   7   1  859.91   47.70
   4   7   1  814.72   44.40
   4  -7  -1  882.61   44.80
   4   7   1  811.42   40.00
   4   7   1  814.22   37.20
   4  -7  -1  832.42   42.70
  -4   7  -1  793.62   45.20
  -4  -7   1  873.31   44.40
   5   7  -1  186.28   12.70
  -5  -7  -1  184.08   17.80
   5   7  -1  184.48   13.20
  -5   7   1  182.78   19.40
   5  -7   1  189.38   16.70
   5   7   1  249.97   40.50
   5   7   1  193.18   12.10
  -5   7  -1  191.18   19.20
   5  -7  -1  194.78   17.10
   5   7   1  195.68   12.70
  -5  -7   1  186.68   17.90
   6   7  -1  163.58   13.00
  -6  -7  -1  187.48   18.70
  -6   7   1  215.08   22.10
   6   7  -1  174.18   12.90
  -6   7  -1  139.89   20.60
   6   7   1  153.08   11.70
  -6  -7   1  163.68   18.00
   0  -8   1   84.39    7.10
   0  -8  -1   83.89    6.90
   0   8  -1   83.69    7.10
   0   8  -1   89.89    7.40
   0   8  -1   81.39    7.60
   0   8   1   82.49    7.00
   0   8   1   89.39    8.00
   0   8   1   82.69    7.00
   0  -8   1   85.19    7.00
   0  -8  -1   80.59    6.90
  -1   8   1  344.27   21.10
  -1   8   1  373.36   21.00
  -1  -8  -1  376.36   18.50
   1  -8   1  390.76   21.10
   1  -8   1  351.46   19.70
  -1  -8  -1  378.26   20.90
   1  -8   1  376.66   17.80
   1   8  -1  381.36   21.20
   1   8  -1  381.16   18.80
  -1   8   1  373.76   17.90
   1   8   1  351.36   18.10
   1  -8  -1  351.86   19.80
   1   8   1  336.97   20.10
  -1   8  -1  365.36   17.80
   1   8   1  360.26   21.00
  -1  -8   1  349.96   20.50
  -1   8  -1  358.96   21.20
  -1  -8   1  388.96   19.10
   1  -8  -1  352.86   20.50
  -1   8  -1  381.96   21.20
   2   8  -1  612.94   29.60
   2  -8   1  609.84   33.70
   2  -8   1  584.74   31.80
  -2  -8  -1  605.54   33.60
   2   8  -1  616.74   34.10
  -2   8   1  633.84   34.90
  -2   8  -1  674.93   34.60
  -2  -8   1  656.53   34.20
  -2  -8   1  678.73   30.20
   2  -8  -1  656.93   34.20
  -2   8  -1  676.53   35.10
   2   8   1  687.03   29.00
   2  -8  -1  699.03   35.50
   2   8   1  649.74   34.60
   3  -8   1  840.22   41.60
  -3   8   1  818.72   45.30
   3   8  -1  872.11   44.80
   3   8  -1  863.51   38.00
  -3  -8  -1  862.21   47.90
   3  -8   1  880.31   44.40
   3   8   1  833.42   36.90
  -3   8  -1  823.52   44.80
  -3  -8   1  757.02   46.70
   3  -8  -1  815.82   41.80
   3  -8  -1  896.01   44.60
   3   8   1  859.11   44.90
  -4   8   1    8.00    5.60
   4   8  -1    4.40    4.70
   4  -8   1    2.60    4.30
  -4  -8  -1    3.20    4.10
   4   8  -1   -2.10    6.90
   4   8  -1    5.80    2.60
   4  -8   1    2.40    3.40
   4   8   1    4.00    2.00
   4   8   1    3.80    4.30
  -4   8  -1    2.20    4.10
   4  -8  -1    5.80    4.00
   4   8   1    5.70    5.30
  -4  -8   1    0.60    4.20
   4   8   1    4.20    2.00
   4  -8  -1    7.50    4.80
   5   8  -1  215.18   14.00
  -5   8   1  205.08   21.10
   5  -8   1  203.98   17.40
  -5  -8  -1  251.87   20.50
   5   8  -1  218.08   13.50
   5   8   1  213.98   12.50
  -5  -8   1  234.78   20.00
   5   8   1  208.08   12.90
   5  -8  -1  215.98   18.20
  -5   8  -1  207.38   20.60
  -6  -8  -1    4.90    6.30
   6   8  -1   14.50    4.30
  -6   8   1   11.60    7.80
  -6   8  -1   23.70   11.30
  -6  -8   1   30.70    9.60
   6   8   1   24.50    4.60
   6   8   1   16.80    4.10
   0  -9  -1  307.37   17.40
   0  -9  -1  324.07   17.70
   0   9   1  316.47   17.80
   0   9  -1  307.97   17.90
   0   9   1  322.27   17.90
   0  -9   1  324.47   17.70
   0   9  -1  315.97   17.90
   0   9   1  281.87   18.40
   0  -9   1  313.37   17.90
   0   9  -1  320.87   18.80
  -1  -9  -1  321.77   16.80
   1  -9   1  308.57   16.00
   1  -9   1  320.67   18.40
  -1  -9  -1  302.07   18.70
  -1   9   1  283.67   19.40
  -1   9   1  315.77   19.20
   1   9  -1  315.77   16.90
   1  -9   1  329.37   19.30
  -1   9   1  309.07   16.20
   1   9  -1  306.17   19.20
   1   9   1  310.87   18.80
   1   9   1  308.27   19.30
   1  -9  -1  308.27   20.50
  -1   9  -1  321.67   16.30
   1  -9  -1  322.17   19.00
   1   9   1  347.17   16.90
  -1  -9   1  316.97   19.00
  -1   9  -1  303.67   19.60
  -1   9  -1  336.47   19.70
  -1  -9   1  315.87   17.20
   2   9  -1 1297.37   63.29
  -2  -9  -1 1337.37   62.99
   2  -9   1 1311.87   62.79
  -2   9   1 1324.87   64.59
   2  -9   1 1345.97   61.09
   2  -9  -1 1285.17   62.69
   2   9   1 1329.07   63.59
  -2   9  -1 1332.27   64.29
  -2  -9   1 1344.17   63.19
  -2   9  -1 1358.66   63.59
   3  -9   1   87.29    9.00
  -3   9   1   87.99   13.50
  -3  -9  -1   78.09   11.50
   3   9  -1   70.49   11.30
   3  -9   1   83.99   11.50
   3   9  -1   83.59    6.50
   3  -9  -1   86.39   11.80
  -3   9  -1   77.69   12.00
  -3  -9   1   71.79   10.70
   3   9   1   95.89   13.10
   3   9   1   90.49    5.70
   3  -9  -1   80.69    9.00
   4  -9   1   63.49   10.10
  -4   9   1   77.99   13.30
   4  -9   1   59.79   11.00
   4   9  -1   64.29   11.70
   4   9  -1   60.49    5.90
  -4  -9  -1   56.89   10.30
   4   9   1   79.49   12.50
   4   9   1   76.79    5.50
   4   9   1   74.89    5.30
   4  -9  -1   80.49   12.40
  -4  -9   1   75.99   12.00
   4  -9  -1   67.79    9.90
  -4   9  -1   62.09   11.80
   5  -9   1   20.00    6.30
  -5   9   1   27.50    9.40
   5   9  -1   22.10    4.30
  -5  -9  -1   21.30    8.30
   5   9  -1   23.70    4.50
   5   9   1   19.80    3.50
   5   9   1   15.20    3.10
  -5  -9   1   16.50    7.20
  -5   9  -1   25.50    9.00
   6   9  -1  145.59   10.30
  -6   9   1  134.69   20.80
  -6   9  -1  149.49   21.50
   0 -10   1  517.35   26.50
   0 -10  -1  512.15   26.40
   0 -10   1  511.15   26.80
   0  10  -1  511.05   27.80
   0  10  -1  511.05   26.70
   0  10   1  520.85   26.80
   0  10   1  496.25   27.90
   0  10   1  508.75   26.80
   0 -10  -1  517.25   26.60
   0  10  -1  505.25   26.80
   1 -10   1   71.59    7.70
   1 -10   1   84.59    6.50
  -1 -10  -1   83.79    7.10
   1  10  -1   81.89   10.30
  -1  10   1   88.49    6.90
   1 -10   1   76.69    9.70
  -1  10   1   74.89    8.50
  -1  10   1   78.09    9.30
   1  10  -1   73.29    8.10
  -1 -10  -1   75.29    8.20
   1  10  -1   80.79    7.20
   1 -10  -1   79.79   11.00
  -1  10  -1   81.69    6.60
   1 -10  -1   82.79    8.20
  -1  10  -1   87.49    9.50
  -1 -10   1   80.79    8.60
  -1  10  -1   90.59    9.20
   1  10   1   79.19    8.80
   1  10   1   77.99    6.70
  -1 -10   1   88.29    7.50
  -2 -10  -1 1164.68   56.19
   2 -10   1 1108.69   55.79
  -2  10   1 1131.19   58.09
   2  10  -1 1115.09   56.39
   2 -10   1 1085.59   53.59
   2 -10  -1 1196.28   54.59
   2  10   1 1131.79   56.69
  -2  10  -1 1135.29   57.79
  -2 -10   1 1153.08   56.19
   2  10   1 1187.28   50.39
   2 -10  -1 1172.38   56.29
  -2  10  -1 1157.28   56.69
  -2 -10   1 1166.58   51.99
   3 -10   1 1602.14   71.79
   3 -10   1 1561.44   74.29
   3  10  -1 1598.64   75.59
  -3 -10  -1 1680.73   75.19
  -3  10   1 1573.74   77.19
  -3 -10   1 1457.95   73.79
   3 -10  -1 1486.05   71.39
  -3  10  -1 1459.85   75.69
   3  10   1 1527.45   75.19
   3 -10  -1 1467.85   73.89
   4  10  -1  201.08   20.80
   4  10  -1  198.18   14.20
   4 -10   1  201.18   15.70
   4 -10   1  202.28   20.70
  -4  10   1  204.88   20.00
  -4 -10  -1  208.18   18.30
   4 -10  -1  213.58   21.50
  -4  10  -1  162.58   18.00
   4  10   1  203.18   21.10
   4 -10  -1  165.38   15.60
   4  10   1  184.28    9.60
  -4 -10   1  212.58   18.60
  -5 -10  -1   38.20   10.00
   5  10  -1   28.20    4.70
   5  10  -1   37.30    5.10
  -5  10   1   40.30   11.50
  -5 -10   1   44.10   10.70
  -5  10  -1   59.39   13.70
  -6  10   1  145.19   22.70
  -6  10  -1  118.99   20.40
   0  11   1    5.90    3.90
   0  11  -1    4.20    3.50
   0  11   1    4.60    3.00
   0  11  -1    4.60    3.30
   0 -11   1    1.70    2.50
   0  11  -1    4.50    3.00
   0  11   1    7.70    3.30
   0 -11  -1    3.60    2.60
   0 -11  -1    1.20    2.30
   0 -11   1    2.20    2.60
   1 -11   1 1023.20   44.70
  -1 -11  -1  958.60   47.80
   1 -11   1  991.00   48.30
  -1  11   1  979.80   44.90
   1  11  -1  979.10   45.70
  -1 -11  -1 1017.80   45.70
  -1  11   1 1031.90   48.80
  -1  11   1  940.11   49.60
   1  11  -1  947.31   47.80
   1  11  -1  946.81   48.30
   1 -11   1 1037.90   47.90
  -1  11  -1  984.20   48.70
  -1  11  -1  955.10   44.80
  -1  11  -1  937.41   49.30
   1  11   1  979.50   48.00
   1 -11  -1  955.60   47.90
   1  11   1  968.40   48.50
   1 -11  -1  966.30   47.50
  -1 -11   1  984.00   46.00
  -1 -11   1  956.40   47.90
   1  11   1  993.40   45.30
   2 -11   1  404.06   23.20
   2  11  -1  439.76   26.40
   2  11  -1  422.26   20.80
  -2  11   1  398.36   27.10
  -2 -11  -1  374.56   20.30
   2 -11   1  391.76   25.00
  -2  11  -1  412.06   27.20
   2  11   1  403.56   20.00
   2 -11  -1  397.26   24.80
   2  11   1  397.96   25.70
   2 -11  -1  386.46   23.20
  -2 -11   1  393.26   21.40
   3 -11   1  205.18   15.60
  -3  11   1  193.78   18.90
   3 -11   1  207.38   19.50
   3  11  -1  197.48   18.40
   3  11  -1  188.78   12.30
  -3 -11  -1  218.38   18.00
   3  11   1  207.48   10.50
   3 -11  -1  179.88   19.70
   3  11   1  205.78   18.40
  -3 -11   1  201.28   17.20
  -3  11  -1  199.28   18.80
   3 -11  -1  195.48   15.50
  -4 -11  -1  335.57   25.10
   4  11  -1  342.37   17.30
  -4  11   1  333.87   27.80
   4 -11   1  331.87   22.40
   4 -11  -1  366.56   23.40
  -4 -11   1  326.77   25.30
  -4  11  -1  344.07   27.50
  -5  11   1  369.76   30.60
  -5 -11  -1  355.06   27.60
   5  11  -1  342.97   17.10
   5  11  -1  332.67   16.90
  -5 -11   1  347.57   27.10
  -5  11  -1  341.97   29.40
  -6  11  -1   15.10    8.10
   0  12   1   16.20    4.70
   0  12   1   10.50    4.30
   0 -12  -1   22.40    5.30
   0 -12  -1   19.00    5.00
   0 -12   1   15.00    5.50
   0  12  -1   16.30    4.80
   0  12  -1   21.80    6.30
   0  12  -1   15.90    4.80
   0 -12   1   16.60    4.70
   0  12   1   17.60    5.50
  -1  12   1  292.57   21.70
   1 -12   1  265.87   18.40
   1  12  -1  274.07   19.20
  -1 -12  -1  269.57   18.50
   1 -12   1  293.87   16.20
   1  12  -1  284.57   17.10
   1 -12   1  263.07   18.60
  -1  12   1  264.67   16.20
   1  12  -1  255.67   18.50
  -1 -12  -1  287.57   17.00
  -1  12   1  264.47   18.90
   1  12   1  280.87   19.00
   1 -12  -1  266.77   18.60
  -1  12  -1  284.77   16.40
  -1 -12   1  312.37   17.80
  -1  12  -1  330.47   21.50
   1 -12  -1  290.47   18.80
   1  12   1  285.47   19.50
  -1 -12   1  256.87   18.40
  -1  12  -1  289.97   19.70
   1  12   1  277.87   16.60
   2 -12   1  165.88   13.60
  -2 -12  -1  156.78   14.60
   2 -12   1  166.08   15.20
  -2  12   1  163.78   10.20
  -2  12   1  176.28   17.40
   2  12  -1  175.38   15.80
   2  12  -1  170.38   11.70
  -2 -12  -1  168.88   11.50
   2 -12  -1  218.28   16.40
  -2  12  -1  195.68   17.90
   2  12   1  208.98   17.00
  -2 -12   1  203.28   12.90
   2  12   1  181.88   15.10
  -2  12  -1  184.98   16.30
  -2 -12   1  190.38   15.90
   2 -12  -1  206.58   14.80
  -2  12  -1  187.78    9.40
   3 -12   1  110.09   14.70
   3  12  -1  129.99   16.80
   3 -12   1  100.69   10.80
  -3 -12  -1  135.09   16.40
  -3  12   1   94.09   15.30
   3 -12  -1   94.99   13.30
   3  12   1  121.59   16.20
   3 -12  -1  108.59   14.60
   3  12   1  117.89    6.90
  -3 -12   1  117.89   15.20
  -3  12  -1  111.69   16.40
   4 -12   1  101.59   11.60
  -4  12   1  124.89   19.30
  -4 -12  -1   90.79   14.50
   4  12  -1   92.49    6.60
   4 -12  -1   85.49   14.20
  -4 -12   1   97.19   15.20
  -4  12  -1  131.79   19.50
  -5  12   1  120.99   20.80
  -5  12  -1  107.89   20.00
   0  13  -1 1885.51   84.99
   0  13  -1 1813.32   82.59
   0  13  -1 1758.32   81.99
   0  13   1 1897.21   85.09
   0 -13  -1 1786.12   81.49
   0  13   1 1829.82   82.39
   0 -13  -1 1698.03   81.49
   0  13   1 1825.82   82.29
   0 -13   1 1814.52   82.29
   0 -13   1 1743.03   81.29
  -1  13   1  256.67   18.00
  -1 -13  -1  235.28   17.00
   1 -13   1  220.28   16.80
  -1  13   1  234.08   18.80
   1  13  -1  229.28   17.40
   1  13  -1  207.98   16.60
  -1  13   1  226.28   14.50
   1  13  -1  235.68   15.20
   1 -13   1  226.08   14.00
  -1 -13  -1  249.18   15.40
   1  13   1  221.38   16.90
   1  13   1  193.18   16.50
   1 -13  -1  209.78   16.40
  -1  13  -1  226.28   18.50
  -1 -13   1  197.78   16.10
  -1  13  -1  215.98   17.00
  -1  13  -1  207.18   14.10
  -1 -13   1  238.28   15.50
   1  13   1  211.48   14.50
   1 -13  -1  219.38   16.60
   2 -13   1  800.02   42.10
  -2 -13  -1  771.72   41.50
   2 -13   1  809.32   40.00
   2  13  -1  748.93   42.10
  -2 -13  -1  736.53   36.40
  -2  13   1  750.52   44.90
  -2  13   1  792.92   33.90
   2  13  -1  773.02   41.20
   2  13  -1  814.52   36.60
   2  13   1  700.83   41.60
   2 -13  -1  751.42   39.50
   2  13   1  740.73   40.60
  -2  13  -1  714.73   44.00
  -2  13  -1  688.33   35.40
  -2 -13   1  733.13   37.30
   2 -13  -1  784.12   41.80
  -2 -13   1  719.93   41.00
  -2  13  -1  700.13   41.40
   2  13   1  768.22   35.70
   3  13  -1   89.39    8.10
  -3  13   1   74.99   14.70
  -3 -13  -1   78.49   12.80
   3 -13   1   80.19   10.10
   3  13  -1   86.29   21.10
   3 -13   1   86.09   18.70
  -3 -13   1   97.49   14.00
  -3  13  -1   99.79   16.60
   3  13   1  119.49    6.80
   3 -13  -1  120.39   11.80
   3 -13  -1  119.39   17.40
   3  13   1  117.49   24.50
   4  13  -1  143.19    8.40
  -4  13   1  173.98   24.10
  -4 -13  -1  155.48   16.80
  -4 -13   1  154.98   16.70
  -4  13  -1  168.48   19.70
  -5  13   1  242.18   26.20
  -5  13  -1  256.27   26.30
   0 -14  -1  339.97   21.40
   0 -14  -1  334.17   20.90
   0  14  -1  324.77   21.50
   0  14   1  328.97   21.50
   0  14   1  353.36   21.90
   0  14  -1  323.47   21.70
   0  14  -1  360.86   24.10
   0  14   1  335.87   23.50
   0 -14   1  336.57   21.00
   0 -14   1  366.86   22.10
  -1 -14  -1  523.05   28.00
  -1  14   1  516.05   30.90
   1  14  -1  512.35   28.10
   1 -14   1  516.85   26.80
  -1 -14  -1  494.75   29.90
   1 -14   1  475.45   29.90
   1  14  -1  519.65   31.10
  -1  14   1  500.75   32.40
  -1  14   1  501.95   27.40
   1  14  -1  495.75   30.20
   1  14   1  516.65   30.70
  -1 -14   1  505.25   30.10
   1  14   1  502.95   30.80
  -1  14  -1  518.05   27.50
  -1  14  -1  532.15   31.30
  -1  14  -1  577.74   33.60
   1 -14  -1  524.35   30.30
   1  14   1  563.44   28.30
   2 -14   1  212.78   17.40
   2  14  -1  205.88   13.30
  -2 -14  -1  187.88   13.10
  -2  14   1  195.78   10.90
  -2 -14  -1  192.28   16.90
   2  14  -1  202.08   16.80
   2  14  -1  184.58   17.30
  -2  14   1  154.58   18.20
   2 -14   1  189.28   15.50
   2  14   1  208.88   17.90
   2 -14  -1  217.78   17.60
   2 -14  -1  183.18   15.40
   2  14   1  193.98   12.50
  -2 -14   1  177.08   16.20
  -2  14  -1  181.18   19.10
  -2  14  -1  184.98   17.10
   2  14   1  173.98   15.90
  -2  14  -1  191.38   10.70
  -2 -14   1  169.08   13.30
   3 -14   1  248.98   18.20
   3  14  -1  246.08   13.80
  -3 -14  -1  252.27   20.90
  -3  14   1  211.08   22.70
  -3 -14   1  229.68   20.00
   3  14   1  233.28   12.10
   3  14   1  217.68   19.10
  -3  14  -1  220.58   22.90
   3 -14  -1  235.88   21.10
  -4  14   1   33.70   11.10
  -4 -14  -1   25.60    8.90
  -4 -14   1   45.90   10.80
  -4  14  -1   61.89   14.00
  -5  14   1   70.89   19.60
  -5  14  -1   66.39   16.30
   0  15  -1  103.39   11.20
   0  15  -1   93.79   13.30
   0 -15   1   98.09   10.70
   0  15  -1   98.59   10.90
   0  15   1  102.59   14.00
   0 -15  -1   99.49   10.40
   0 -15  -1  105.19   10.80
   0  15   1   99.99   11.00
   0  15   1  103.09   10.90
   0 -15   1  110.29   10.90
  -1  15   1  718.33   36.80
   1  15  -1  702.83   40.50
   1 -15   1  749.53   40.40
   1  15  -1  753.32   38.00
  -1 -15  -1  755.82   38.10
  -1 -15  -1  722.13   39.70
  -1  15   1  735.23   42.80
   1  15  -1  720.93   40.30
  -1  15  -1  723.53   40.60
  -1  15  -1  711.73   36.80
   1  15   1  751.12   40.90
   1  15   1  681.73   40.20
   1 -15  -1  746.73   40.20
  -1  15  -1  741.43   42.90
  -1 -15   1  782.52   38.50
   1  15   1  735.23   37.40
  -1 -15   1  697.03   39.40
  -2  15   1   16.10    3.30
  -2 -15  -1    8.40    5.70
   2  15  -1   16.00    6.60
   2 -15   1   18.00    6.40
   2  15  -1    8.00    5.80
  -2 -15  -1   11.20    3.60
   2 -15   1   10.20    4.80
   2  15  -1    9.90    4.00
  -2  15   1    7.40    6.60
   2  15   1    5.30    5.40
  -2 -15   1   14.50    4.40
  -2  15  -1    6.70    5.30
   2  15   1   13.30    4.00
   2 -15  -1   12.50    5.40
   2 -15  -1    6.40    4.80
  -2  15  -1    6.80    6.30
   2  15   1   12.80    5.90
  -2 -15   1   13.10    6.40
  -2  15  -1    9.00    2.70
  -3  15   1  276.27   26.90
   3  15  -1  300.57   16.00
  -3 -15  -1  287.27   23.70
   3  15  -1  284.07   23.20
   3  15   1  264.37   23.60
  -3  15  -1  242.98   25.40
  -3 -15   1  261.47   22.80
  -4  15   1   20.80    9.70
  -4  15  -1   14.90    8.60
   0 -16   1  182.78   15.10
   0  16  -1  197.38   17.60
   0 -16  -1  184.78   14.80
   0  16  -1  166.78   15.00
   0 -16  -1  153.18   13.90
   0 -16   1  181.98   14.60
   0  16   1  176.88   17.00
   0  16  -1  162.38   14.40
   0  16   1  143.89   14.00
   1  16  -1  569.64   34.00
   1  16  -1  554.84   31.10
  -1 -16  -1  565.34   30.70
   1 -16   1  583.44   33.70
  -1 -16  -1  573.24   33.20
  -1  16   1  550.94   36.00
   1  16  -1  582.24   45.50
  -1 -16   1  559.84   31.30
  -1  16  -1  572.04   36.20
   1  16   1  549.54   30.60
   1  16   1  511.55   33.20
  -1  16  -1  542.85   33.80
  -1 -16   1  569.34   33.20
   1  16   1  519.65   43.80
   2  16  -1  287.67   17.70
   2  16  -1  240.98   20.60
  -2  16   1  252.37   24.80
  -2  16   1  254.37   14.80
  -2 -16  -1  263.07   21.50
  -2 -16  -1  257.97   17.30
  -2 -16   1  311.07   19.10
  -2 -16   1  277.17   21.60
   2  16   1  282.57   17.00
  -2  16  -1  275.17   14.90
   2  16   1  289.17   21.80
  -2  16  -1  281.97   25.60
  -3 -16  -1   91.29   14.80
   3  16  -1   74.39   12.60
   3  16  -1   88.49    7.70
  -3  16   1   48.50   21.10
  -3  16  -1  108.09   19.90
  -3 -16   1   87.39   14.40
   3  16   1  115.99   16.00
  -4  16   1  127.29   23.00
  -4  16  -1  147.99   24.10
   0  17  -1  113.69   13.70
   0  17   1   85.09   12.00
   0  17   1   79.49   13.10
   0 -17  -1   97.79   10.80
   0 -17   1   81.09   11.40
   0  17  -1   86.89   12.70
   0 -17   1   97.29   12.70
   0  17  -1   73.89   11.40
  -1 -17  -1  697.03   35.80
  -1  17   1  593.44   34.20
   1  17  -1  653.23   39.70
  -1 -17  -1  655.13   37.70
  -1  17   1  735.33   42.80
   1 -17   1  656.93   38.20
   1  17  -1  685.63   39.40
   1  17  -1  685.03   36.20
   1  17   1  672.13   43.70
  -1  17  -1  644.74   38.70
  -1  17  -1  578.04   34.00
   1 -17  -1  617.74   37.40
   1  17   1  651.33   35.40
  -1  17  -1  721.23   42.10
  -1 -17   1  667.73   36.10
   1  17   1  637.54   38.60
  -1 -17   1  652.03   37.70
  -2  17   1  115.19    8.60
  -2 -17  -1   93.19   14.40
  -2 -17  -1  116.49   10.70
   2  17  -1  119.99   14.10
   2  17  -1  124.39   11.10
  -2 -17   1  135.09   17.20
  -2 -17   1  133.79   11.90
  -2  17  -1  128.29    8.70
  -2  17  -1  126.19   19.90
   2  17   1  119.19   14.40
  -3  17   1   77.09   17.60
   3  17  -1   77.59    7.10
  -3 -17  -1   65.89   13.10
  -3  17  -1   73.39   16.70
  -3 -17   1   62.09   12.40
   0  18   1  164.08   15.20
   0  18   1  141.39   16.50
   0  18  -1  163.28   15.50
   0 -18   1  181.88   15.50
   0  18  -1  146.89   16.60
   0  18  -1  146.49   14.70
   0 -18   1  127.79   13.50
   0 -18  -1  167.98   15.00
  -1  18   1  212.48   21.30
   1  18  -1  192.98   19.00
   1  18  -1  194.08   16.10
  -1  18   1  209.28   15.60
  -1 -18  -1  197.98   17.60
  -1 -18  -1  196.88   15.70
   1  18   1  182.08   19.00
  -1  18  -1  177.98   14.70
  -1 -18   1  188.78   17.40
  -1  18  -1  205.38   20.70
  -1 -18   1  203.48   16.10
  -2 -18  -1   76.19   13.20
  -2 -18  -1   83.09   10.90
   2  18  -1   87.19    9.50
  -2  18   1   77.09    6.70
   2  18  -1   77.59   16.20
  -2  18   1   89.59   18.00
  -2 -18   1   60.89   12.10
  -2  18  -1   65.99    6.50
  -2  18  -1   81.19   16.70
   2  18   1   62.29   14.30
  -2 -18   1   79.39   10.60
  -3  18  -1  168.18   26.10
   0  19  -1    5.50    6.10
   0  19   1    2.40    4.20
   0  19   1    3.60    6.20
   0  19  -1    2.50    5.00
   0 -19   1    5.40    3.90
   0 -19  -1    2.30    3.60
   0  19  -1    2.30    4.10
  -1 -19  -1   80.39   13.00
  -1 -19  -1   82.99   11.00
  -1  19   1   75.39   10.50
  -1  19   1   93.09   16.20
   1  19  -1   76.29   11.50
  -1 -19   1   89.69   13.40
  -1  19  -1   97.09   10.40
  -1  19  -1   85.19   15.40
  -1 -19   1   93.29   12.00
  -2 -19  -1   34.40    9.30
  -2 -19  -1   38.80    6.60
  -2 -19   1   24.10    8.10
  -2 -19   1   32.50    6.70
   0  20   1  346.17   25.20
   0  20  -1  359.26   25.60
   0 -20  -1  382.66   33.30
  -1 -20  -1   93.69   12.20
  -1  20   1   81.19   11.00
  -1 -20   1   62.09   15.00
  -1  20  -1   86.89   11.40
  -1   0   2   11.60    1.80
   1   0  -2    6.90    1.90
  -1   0  -2    6.50    1.40
   1   0   2    8.70    1.60
   1   0   2    5.00    1.20
  -1   0   2    7.60    2.00
   1   0   2    6.10    1.40
  -1   0  -2    8.00    1.50
  -1   0  -2    6.30    1.50
   1   0  -2    8.90    1.70
   2   0   2  399.56   21.40
  -2   0  -2  404.56   20.00
   2   0  -2  420.56   22.40
   2   0   2  399.26   20.10
  -2   0  -2  421.56   21.60
   2   0   2  430.26   20.40
  -2   0   2  402.76   20.20
  -2   0   2  415.06   22.40
   2   0  -2  388.06   19.90
   3   0  -2 1611.24   99.19
  -3   0   2 1523.65   99.69
  -4   0   2  135.59   11.20
   4   0  -2  130.89   10.90
  -4   0  -2  135.99   11.00
   4   0   2  140.39   11.30
   4   0   2  138.69   13.40
   4   0  -2  133.19   11.80
   4   0  -2  134.69   13.70
   5   0   2  194.38   15.50
   5   0  -2  186.18   21.60
   5   0   2  196.38   15.10
   5   0   2  182.18   17.60
   5   0  -2  186.38   14.70
  -5   0   2  180.58   14.70
   5   0  -2  181.58   15.70
  -5   0  -2  192.08   14.80
   6   0  -2   51.09   10.10
  -6   0   2   52.79    9.50
   6   0   2   54.79    9.50
   6   0   2   54.99   10.30
   6   0  -2   57.39    9.60
   1  -1   2 1737.33   83.19
  -1   1   2 1764.82   96.79
   1   1  -2 1866.31   99.89
   1   1   2 1723.03   84.59
  -1   1  -2 1802.52   83.69
   1  -1  -2 1799.92   95.99
  -1  -1   2 1746.03   98.19
   1   1   2 1726.03   84.69
   2   1  -2  112.89    8.90
   2   1  -2  110.49    7.20
  -2  -1  -2  107.09    8.20
   2  -1   2  116.09    7.40
   2   1   2   74.99    7.10
   2   1   2   77.29    5.90
  -2   1  -2   82.29    5.80
  -2   1  -2   76.09    7.00
   2  -1  -2   67.29    7.10
  -2  -1   2   74.79    7.60
   2  -1  -2   81.09    5.80
   2   1   2   84.19    6.70
  -2  -1   2   85.19    7.70
  -3   1   2 1046.80   49.40
  -3  -1  -2  984.20   45.60
   3   1  -2  975.80   49.00
   3  -1   2  961.80   45.80
   3   1  -2 1004.30   45.90
   3  -1   2  941.91   47.10
   3   1   2  930.51   47.70
  -3  -1   2  940.21   45.70
   3  -1  -2  970.20   48.30
  -3   1  -2  970.40   47.60
   3  -1  -2 1009.50   46.70
   3   1   2  970.30   46.00
   3   1   2  970.50   45.00
  -4  -1  -2  157.08   12.20
   4   1  -2  149.69   14.80
   4  -1   2  177.08   13.00
  -4   1   2  141.99   14.60
   4  -1   2  157.78   13.90
   4   1  -2  135.29   11.80
   4  -1   2  169.18   11.70
   4   1  -2  160.48   12.90
  -4   1   2  140.69   11.10
   4   1   2  133.89   13.70
  -4  -1   2  144.29   12.10
  -4   1  -2  140.89   10.90
   4   1   2  143.69   11.50
  -4   1  -2  145.09   14.00
   4   1   2  143.19   12.00
   4  -1  -2  135.79   13.90
   4  -1  -2  164.28   13.20
   4  -1  -2  139.49   10.80
  -5  -1  -2  771.82   39.10
   5  -1   2  752.32   39.80
   5   1  -2  774.12   39.90
   5  -1   2  756.62   42.50
  -5   1   2  755.92   37.90
   5   1  -2  750.82   39.10
   5   1  -2  774.82   59.19
   5  -1   2  800.22   38.40
   5   1   2  718.93   42.90
   5  -1  -2  714.43   44.10
   5  -1  -2  672.63   37.10
   5   1   2  685.73   38.70
   5   1   2  673.63   37.90
   5  -1  -2  651.83   39.40
  -5  -1   2  740.73   39.20
   6   1  -2  198.78   17.50
   6  -1   2  211.68   18.20
  -6   1   2  240.78   17.20
   6  -1   2  217.78   16.60
  -6  -1   2  185.98   16.90
   6  -1  -2  223.18   16.70
   6   1   2  194.38   16.90
   6  -1  -2  230.88   19.20
   0  -2  -2  968.30   64.49
   0   2  -2 1098.79   67.79
   0  -2   2 1119.19   67.59
   0   2   2 1116.99   67.19
   1  -2   2 2698.93  128.99
   1   2  -2 2636.54  139.99
  -1   2   2 2896.31  139.59
  -1   2  -2 2462.15  126.69
   1  -2  -2 2521.95  135.19
   1   2   2 2488.25  128.99
  -1  -2   2 2405.66  136.59
   2   2   2 1082.59   48.90
   2  -2  -2 1046.90   47.70
   2  -2  -2  992.60   48.10
   3   2  -2  169.58   11.80
   3  -2   2  175.68   12.00
   3  -2   2  173.08   10.10
   3   2  -2  169.98   14.00
  -3  -2  -2  153.48   11.30
  -3   2   2  163.58   10.20
  -3   2   2  156.28   13.20
   3  -2   2  159.48   12.00
   3   2   2  137.79    9.90
   3  -2  -2  137.39    9.40
  -3   2  -2  139.79   12.00
   3  -2  -2  150.18   12.50
   3   2   2  147.39   11.50
  -3   2  -2  137.09    9.30
   3   2   2  143.59   12.70
   3  -2  -2  141.49   11.60
  -3  -2   2  142.79   11.20
   4   2  -2  352.76   25.10
  -4   2   2  368.96   20.00
  -4  -2  -2  339.77   21.50
  -4   2   2  358.46   24.90
   4  -2   2  354.46   22.10
   4   2  -2  345.37   21.10
   4  -2   2  353.06   23.00
   4  -2   2  356.56   19.80
   4   2  -2  340.67   21.70
   4  -2  -2  369.76   19.80
   4  -2  -2  340.57   23.60
   4   2   2  363.36   22.20
  -4  -2   2  372.66   22.20
   4   2   2  346.67   20.30
   4   2   2  343.77   24.20
  -4   2  -2  359.56   24.00
   4  -2  -2  367.66   22.90
   5  -2   2  342.47   23.60
   5   2  -2  348.67   22.90
   5   2  -2  334.27   27.20
  -5   2   2  352.86   21.30
   5  -2   2  333.77   24.90
  -5   2   2  357.66   27.50
   5   2  -2  329.47   23.10
  -5  -2  -2  372.96   23.80
  -5  -2   2  402.66   24.60
   5  -2  -2  370.66   24.80
   5  -2  -2  385.46   30.30
   5   2   2  361.36   23.90
   5   2   2  394.16   22.80
   5   2   2  385.66   27.50
   6  -2   2   20.40    6.90
  -6   2   2   25.30    6.30
   6   2  -2   17.20    7.00
   6   2  -2   11.60    5.70
   6  -2   2   20.70    5.70
   6  -2  -2   27.60    6.20
   6   2   2   29.90    7.90
  -6  -2   2   30.00    8.00
   6   2   2   17.90    6.00
  -7  -2   2   20.40   10.80
   0  -3   2  345.87   16.20
   0   3  -2  331.67   16.10
   0  -3   2  350.66   16.00
   1  -3   2 1089.39   73.89
  -1  -3  -2  984.70   71.79
  -1   3   2 1033.60   77.39
   1   3  -2 1099.39   81.89
  -1  -3   2 1221.88   82.09
   1   3   2 1262.27   79.79
   1  -3  -2 1281.97   82.79
   2   3  -2  602.74   31.90
   2  -3   2  584.44   29.20
   2   3  -2  606.24   30.10
  -2  -3  -2  564.44   29.60
  -2   3   2  578.74   30.90
   2  -3   2  565.04   29.60
  -2  -3   2  623.74   30.20
   2  -3  -2  621.54   30.50
  -2   3  -2  662.63   30.50
   2  -3  -2  640.84   30.40
   2   3   2  627.14   30.30
  -2   3  -2  643.74   31.00
  -3   3   2  228.78   17.50
  -3  -3  -2  238.78   15.90
   3  -3   2  211.08   15.60
  -3   3   2  228.78   13.20
   3   3  -2  229.08   16.00
   3  -3   2  236.78   16.00
   3  -3   2  221.58   13.00
  -3  -3   2  275.97   16.90
   3   3   2  275.17   14.30
   3   3   2  263.87   16.90
   3   3   2  281.77   18.60
   3  -3  -2  276.47   17.50
   3  -3  -2  267.77   13.40
  -3   3  -2  294.97   18.00
   3  -3  -2  267.27   17.00
  -4  -3  -2  811.52   41.20
   4  -3   2  806.12   37.40
  -4   3   2  822.12   37.60
   4   3  -2  790.62   41.30
  -4   3   2  818.62   44.70
   4  -3   2  808.42   41.90
   4   3  -2  836.32   45.50
   4  -3   2  835.62   41.80
  -4   3  -2  771.22   42.90
   4  -3  -2  789.52   41.90
   4  -3  -2  763.82   37.10
  -4  -3   2  790.52   41.20
   4  -3  -2  739.63   42.10
   4   3   2  782.32   38.40
   4   3   2  791.92   44.10
   4   3   2  795.52   41.50
   5   3  -2  486.65   34.10
   5   3  -2  517.15   28.80
   5  -3   2  507.45   26.10
  -5   3   2  482.05   25.90
   5  -3   2  528.45   30.80
  -5  -3  -2  527.15   30.30
   5  -3   2  515.95   31.40
  -5   3   2  496.35   33.60
   5   3  -2  460.65   29.60
   5   3   2  446.36   32.40
  -5  -3   2  464.75   29.60
   5   3   2  488.65   27.30
  -5   3  -2  484.55   32.40
   5   3   2  490.95   30.30
   5  -3  -2  497.45   33.50
   5  -3  -2  463.45   25.60
   6   3  -2   87.19   12.10
   6  -3   2   81.39    9.00
   6   3  -2   91.69   13.80
  -6  -3  -2   90.29   13.40
  -6  -3   2  100.39   14.40
   6   3   2   85.69   13.40
   6   3   2   82.39   11.20
   6  -3  -2   78.59    8.80
  -7  -3   2   30.20    8.70
   0   4  -2   88.99    6.00
   0   4   2   93.89    5.80
   0  -4   2   92.19    6.10
   0  -4  -2   86.39    5.80
   0   4  -2   93.19    5.90
   0   4   2   92.99    5.90
   0   4  -2  100.29    6.30
   0  -4  -2   87.09    5.60
   0  -4   2   86.79    5.80
  -1  -4  -2 5133.29  254.37
   1   4  -2 4798.52  261.17
  -1   4   2 4843.12  256.67
   1  -4   2 5018.00  253.37
   1  -4  -2 5336.67  260.37
   1   4   2 5187.38  256.77
  -1  -4   2 5380.86  260.87
  -2   4   2  332.77   15.40
   2  -4   2  334.07   19.20
  -2  -4  -2  329.67   19.20
   2  -4   2  344.77   18.40
   2   4  -2  324.77   19.20
   2   4  -2  348.37   17.00
  -2   4   2  358.76   20.40
   2  -4  -2  369.46   19.90
   2  -4  -2  360.26   19.50
   2   4   2  363.56   19.90
  -2  -4   2  357.66   19.60
  -2   4  -2  351.36   19.40
  -2   4  -2  343.57   19.50
   3  -4   2  677.53   35.60
  -3   4   2  664.23   36.80
  -3   4   2  665.13   30.50
   3  -4   2  662.83   30.40
   3  -4   2  687.13   34.60
   3   4  -2  702.13   38.20
   3   4  -2  727.83   38.80
  -3  -4  -2  675.63   35.10
   3  -4  -2  668.33   36.30
   3   4   2  679.23   37.30
   3   4   2  745.93   39.50
   3  -4  -2  704.83   35.80
  -3  -4   2  700.13   35.50
  -3   4  -2  665.23   35.80
   3   4   2  666.23   31.40
   4  -4   2   78.09    9.20
   4  -4   2   80.09    6.20
   4  -4   2   89.89   11.50
   4   4  -2   76.39   10.70
  -4  -4  -2   83.19   11.00
  -4   4   2   74.49   12.00
   4   4  -2   89.29   13.70
  -4   4  -2   69.29   11.30
   4   4   2   70.39   10.60
   4  -4  -2   65.79   10.20
   4   4   2   60.89    6.60
  -4  -4   2   53.59    9.20
   4   4   2   50.99   10.20
   4  -4  -2   65.89   10.40
   4  -4  -2   57.39    5.60
   5   4  -2  345.37   22.50
  -5  -4  -2  398.56   25.70
   5   4  -2  379.26   25.60
  -5   4   2  390.26   28.80
   5  -4   2  397.06   20.50
   5  -4   2  375.96   25.50
   5   4  -2  346.67   28.20
   5  -4  -2  362.76   25.50
   5  -4  -2  383.56   20.20
  -5   4  -2  363.46   27.10
   5   4   2  321.37   31.40
  -5  -4   2  365.76   25.20
   5   4   2  373.76   25.60
   5  -4  -2  380.56   26.60
   5   4   2  381.16   23.20
   6   4  -2  170.78   14.90
  -6   4   2  175.68   20.30
   6  -4   2  186.68   12.60
  -6  -4  -2  161.18   16.60
   6  -4  -2  167.18   12.30
  -6  -4   2  164.58   17.00
   6   4   2  160.48   13.80
   7   4  -2  238.18   18.40
  -7  -4   2  218.18   20.80
   0   5   2  821.42   75.19
   0  -5   2  888.01   77.19
   0   5  -2  808.02   75.19
   0   5   2  974.60   80.89
  -1   5   2 1326.77   99.79
  -1   5   2 1292.37   99.99
   1   5  -2 1292.27  103.19
  -1  -5  -2 1346.17   98.19
   1  -5   2 1346.27   98.09
  -1  -5   2 1236.68   97.29
   1   5   2 1140.49   94.69
  -1   5  -2 1338.87   98.09
   2  -5   2  679.43   30.90
   2  -5   2  673.53   32.40
  -2  -5  -2  683.23   32.50
   2   5  -2  674.23   32.70
  -2   5   2  654.43   33.10
  -2  -5   2  610.84   32.10
   2  -5  -2  606.54   31.50
  -2   5  -2  627.14   32.40
  -2   5  -2  599.04   31.70
   2  -5  -2  637.74   32.40
   2   5   2  583.54   32.10
   3   5  -2  816.42   44.40
  -3   5   2  865.21   46.20
   3   5  -2  903.61   47.80
   3  -5   2  878.81   43.40
   3  -5   2  911.21   44.90
  -3  -5  -2  902.91   44.80
   3  -5  -2  904.71   44.60
   3  -5  -2  926.81   45.30
  -3  -5   2  917.11   45.10
  -3   5  -2  928.31   45.70
   3   5   2  924.61   40.10
   3   5   2  918.01   45.40
  -4   5   2  420.26   28.00
   4  -5   2  441.66   26.20
   4  -5   2  409.96   24.60
   4   5  -2  414.76   28.70
   4   5  -2  378.26   25.30
   4  -5   2  423.66   19.30
   4   5  -2  420.36   21.60
  -4   5  -2  391.56   26.40
   4   5   2  412.96   21.20
   4  -5  -2  385.06   19.10
   4   5   2  376.86   25.40
   4  -5  -2  400.46   25.70
   4   5   2  383.16   27.40
   4  -5  -2  378.66   25.10
   5  -5   2   25.40    7.00
  -5  -5  -2   29.10    7.90
   5   5  -2   26.30    5.70
  -5   5   2   30.20    9.20
   5   5  -2   31.40    9.60
   5   5  -2   19.50    5.30
   5  -5   2   23.70    7.80
   5  -5   2   31.20    4.60
   5   5  -2   26.70    7.50
   5  -5  -2   34.20    8.40
   5   5   2   40.10    9.50
   5  -5  -2   33.60    4.60
   5   5   2   39.20    6.50
  -5  -5   2   43.60    9.70
   5  -5  -2   38.60    8.90
   5   5   2   35.20   10.20
  -5   5  -2   41.00    9.80
   6  -5   2    9.80    3.20
   6   5  -2   10.80    4.60
  -6   5   2    3.30    6.10
  -6  -5  -2   -0.10    4.60
  -6   5  -2    7.90    6.20
   6  -5  -2    7.00    2.90
   6   5   2    6.20    4.20
  -6  -5   2    1.30    5.00
   6   5   2    6.40    3.80
   7   5  -2   63.99   10.00
   0   6  -2   42.40    4.40
   0   6   2   39.20    4.60
   0  -6  -2   46.10    4.80
   0  -6   2   37.00    4.20
   0  -6   2   42.90    4.20
   0   6  -2   42.20    4.50
   0  -6  -2   36.20    3.90
   0   6  -2   37.60    4.10
   0   6   2   40.40    4.10
   0   6   2   39.10    4.10
   0  -6  -2   42.90    4.20
   1  -6   2  315.57   13.30
  -1   6   2  307.87   16.80
  -1  -6  -2  334.67   16.70
  -1  -6  -2  315.57   13.50
  -1   6   2  309.67   13.40
   1  -6   2  329.27   16.70
   1   6  -2  324.17   14.70
  -1   6   2  298.77   16.30
   1  -6   2  303.77   15.20
   1   6  -2  317.27   16.60
   1   6   2  233.08   15.50
  -1   6  -2  219.48   15.00
   1   6   2  243.58   13.00
  -1   6  -2  247.98   13.00
   1  -6  -2  225.28   14.80
  -1  -6   2  243.28   14.10
  -1  -6   2  230.08   15.40
   1  -6  -2  245.08   15.40
  -1   6  -2  227.58   15.40
   2   6  -2  762.52   38.00
  -2  -6  -2  740.73   37.60
  -2   6   2  802.12   39.00
   2  -6   2  749.82   35.90
   2  -6   2  731.93   37.60
  -2  -6   2  763.02   37.90
  -2   6  -2  735.73   37.90
  -2   6  -2  743.73   37.60
   2  -6  -2  756.32   37.80
   2   6   2  805.22   38.60
   2  -6  -2  770.82   36.90
   3   6  -2  371.36   23.80
  -3  -6  -2  402.06   24.00
   3   6  -2  390.96   19.70
  -3   6   2  407.56   25.50
   3  -6   2  410.36   24.10
   3  -6   2  405.16   22.50
  -3  -6   2  391.46   24.00
   3   6   2  384.86   18.30
   3   6   2  396.56   24.30
  -3   6  -2  388.86   24.20
   3  -6  -2  401.36   23.40
   3  -6  -2  375.16   23.70
   4   6  -2  804.42   47.50
   4   6  -2  799.52   44.40
  -4   6   2  789.72   47.30
   4   6  -2  799.52   38.70
  -4  -6  -2  877.51   44.50
   4  -6   2  880.51   43.10
   4  -6   2  816.22   44.10
   4  -6  -2  827.42   44.60
  -4   6  -2  839.02   45.50
   4   6   2  827.72   38.20
   4  -6  -2  836.82   43.70
  -4  -6   2  871.51   44.80
   4   6   2  827.42   44.80
   4   6   2  812.82   46.80
  -5   6   2  117.39   17.60
   5   6  -2  103.59   19.70
   5   6  -2  126.39   14.20
   5   6  -2  116.09   10.90
  -5  -6  -2  123.09   14.00
   5  -6   2  131.49   14.50
   5  -6   2  125.19    8.50
   5   6  -2  129.49   10.40
   5  -6   2  108.59   12.50
   5   6   2  140.09   17.50
   5   6   2  142.89    9.80
   5   6   2  131.09   10.10
  -5  -6   2  130.99   14.20
   5   6   2  136.29   16.40
  -5   6  -2  120.69   17.10
   5  -6  -2  133.29   14.20
   5  -6  -2  133.29    7.40
   5  -6  -2  135.69   15.20
  -6   6   2  220.58   26.90
   6   6  -2  227.78   16.40
   6  -6   2  210.98   12.60
  -6  -6  -2  219.48   20.20
   6   6  -2  199.28   15.00
  -6   6  -2  192.78   20.90
   6   6   2  209.78   14.10
  -6  -6   2  182.08   19.50
   6   6   2  199.68   14.40
   0   7   2 1716.53  139.29
   0   7  -2 1916.91  144.49
   0   7   2 1999.60  145.29
   0  -7   2 2049.89  144.99
   1   7  -2  828.42   41.90
   1  -7   2  855.71   42.00
   1   7  -2  871.91   40.00
  -1  -7  -2  850.51   41.80
  -1   7   2  872.11   42.10
  -1   7  -2  987.40   42.90
  -1   7  -2  874.61   42.20
   1  -7  -2  969.30   42.40
  -2   7   2  153.58   12.40
   2   7  -2  150.98   13.90
   2   7  -2  147.59    8.60
   2  -7   2  152.88   13.40
  -2  -7  -2  141.89   11.40
   2  -7   2  142.89    9.90
   2   7   2  124.89    6.80
   2   7   2  131.19   13.20
  -2   7  -2  116.69   11.00
   2  -7  -2  118.99    9.90
  -2  -7   2  117.59   10.80
  -2   7  -2  113.29   10.60
   3   7  -2  619.74   35.40
  -3  -7  -2  651.53   35.30
   3  -7   2  664.43   33.30
  -3   7   2  641.64   36.80
   3  -7   2  634.84   35.20
   3   7  -2  692.93   30.90
   3   7   2  656.73   36.10
  -3   7  -2  617.44   35.50
  -3  -7   2  668.83   35.70
   3  -7  -2  623.74   35.20
   3   7   2  655.33   28.70
   3  -7  -2  660.73   34.30
  -4  -7  -2  149.59   13.90
   4  -7   2  132.29   13.30
   4   7  -2  148.59    9.70
  -4   7   2  147.99   15.40
   4   7  -2  163.38   16.90
   4   7  -2  129.49   13.80
   4  -7   2  124.49   11.70
   4  -7  -2  129.79   13.30
  -4  -7   2  127.79   13.50
   4  -7  -2  119.99   12.30
   4   7   2  121.39    7.90
  -4   7  -2  114.79   13.40
   4   7   2  126.09   14.90
   4   7   2  134.99   14.10
   4   7   2  108.69    8.00
  -5   7   2  344.77   27.30
  -5  -7  -2  338.37   24.70
   5  -7   2  346.17   26.10
   5   7  -2  341.47   19.00
   5   7  -2  334.47   19.60
   5   7   2  322.07   17.20
  -5  -7   2  290.77   23.70
   5   7   2  305.37   27.00
   5   7   2  309.27   17.60
   5  -7  -2  290.57   22.80
  -5   7  -2  307.67   25.20
   6   7  -2  139.29   12.00
   6   7  -2  143.99   11.70
  -6   7   2  161.78   23.10
  -6  -7  -2  146.69   18.70
   6   7   2  129.69   10.10
   6   7   2  138.59   10.60
  -6  -7   2  109.19   16.50
  -6   7  -2  114.19   18.30
   0   8  -2  341.17   19.00
   0   8  -2  333.17   19.30
   0   8   2  342.47   19.90
   0  -8   2  348.87   19.20
   0   8   2  350.46   19.00
   0  -8   2  352.66   18.70
   0   8   2  354.56   18.80
   0  -8  -2  370.86   19.00
   0   8  -2  356.26   19.00
   0  -8  -2  363.26   18.80
  -1   8   2 1229.48   59.69
   1   8  -2 1228.68   58.89
   1  -8  -2 1273.47   58.69
  -1   8  -2 1330.07   59.39
   1   8   2 1340.37   59.49
  -2   8   2  378.96   24.40
  -2  -8  -2  383.36   23.40
   2   8  -2  399.26   20.00
   2   8  -2  367.16   23.50
   2  -8   2  382.26   23.40
   2  -8   2  416.16   22.10
   2   8   2  410.86   18.30
   2  -8  -2  396.86   22.30
   2  -8  -2  390.76   23.50
  -2   8  -2  440.06   24.70
  -2  -8   2  419.86   20.50
  -2  -8   2  393.46   23.60
   2   8   2  418.46   24.50
  -2   8  -2  410.16   24.20
   3   8  -2  873.01   39.60
   3  -8   2  827.42   41.70
  -3   8   2  830.02   46.00
   3   8  -2  841.22   44.90
   3  -8   2  802.92   44.00
  -3  -8  -2  868.01   50.09
   3   8   2  830.52   45.00
   3  -8  -2  847.42   42.60
   3  -8  -2  868.91   44.70
   3   8   2  870.01   36.70
  -3  -8   2  917.21   54.59
  -3   8  -2  874.51   45.40
  -4  -8  -2   63.39   11.20
   4   8  -2   79.19    7.10
   4  -8   2   51.09    9.90
   4   8  -2   58.79   12.50
  -4   8   2   78.89   13.80
   4   8  -2   70.39   11.70
   4  -8   2   78.69   10.70
   4   8   2   87.09    5.80
  -4   8  -2   88.89   15.60
  -4  -8   2   90.39   12.80
   4  -8  -2   80.59   11.00
   4   8   2   92.49    5.80
   4   8   2   80.59   13.10
   4  -8  -2   75.99   11.90
   5   8  -2  599.94   30.30
  -5   8   2  593.74   40.40
  -5  -8  -2  638.54   38.20
   5   8  -2  590.34   31.10
   5  -8   2  602.74   34.90
   5   8   2  616.64   28.80
  -5   8  -2  610.44   39.40
  -5  -8   2  626.34   38.30
   5  -8  -2  630.24   39.20
  -6  -8  -2   25.50    9.00
   6   8  -2   15.80    4.80
  -6   8   2   17.90    8.60
   6   8  -2   12.80    4.40
  -6  -8   2   28.70    9.70
   6   8   2   16.70    3.70
  -6   8  -2   11.10    7.70
   6   8   2   22.80    4.10
   0   9   2 1109.09   53.49
   0   9  -2 1127.59   52.09
   0  -9   2 1159.78   52.49
   0   9   2 1153.28   52.29
   0  -9  -2 1141.79   51.79
   0   9   2 1129.49   51.89
  -1   9   2  200.38   14.80
   1   9  -2  220.48   12.70
  -1  -9  -2  188.28   11.70
   1  -9   2  213.38   13.50
  -1   9   2  210.98   14.40
  -1   9   2  215.88   11.80
   1  -9   2  208.68   11.50
   1  -9   2  195.78   14.00
   1   9  -2  219.28   14.60
  -1  -9  -2  215.58   14.30
  -1   9  -2  189.38   14.00
   1   9   2  198.58   14.20
  -1  -9   2  199.58   14.10
   1  -9  -2  199.08   13.90
   1   9   2  201.88   11.70
   1  -9  -2  203.98   14.70
   1   9   2  188.68   13.60
  -1  -9   2  199.58   12.70
  -1   9  -2  184.78   14.30
  -1   9  -2  197.48   11.50
   2  -9   2 1133.19   50.79
  -2  -9  -2 1097.09   52.89
  -2   9   2 1127.09   54.89
   2   9  -2 1100.59   53.49
   2  -9   2 1129.69   53.19
   2   9  -2 1149.78   50.49
   2  -9  -2 1012.90   52.19
   2  -9  -2 1035.40   51.09
  -2   9  -2 1091.19   53.79
   2   9   2 1043.90   53.09
  -2  -9   2 1047.40   52.59
  -2   9  -2 1014.00   52.79
  -2  -9   2 1055.49   48.90
   3  -9   2  111.49   12.10
  -3   9   2  114.49   13.60
  -3  -9  -2  114.89   12.50
   3  -9   2  105.59   10.50
   3   9  -2  114.99    8.70
   3   9  -2  124.89   13.10
  -3  -9   2  155.28   13.90
   3   9   2  159.28    7.10
   3   9   2  177.18   15.00
   3  -9  -2  143.39   13.30
  -3   9  -2  158.38   14.60
   3  -9  -2  153.88   12.50
   4   9  -2  174.98   18.80
   4   9  -2  178.38   11.00
  -4  -9  -2  177.68   16.60
   4  -9   2  177.48   14.20
   4  -9   2  184.78   16.50
   4   9  -2  178.48   17.00
  -4   9   2  185.18   18.40
  -4  -9   2  166.48   16.00
   4   9   2  157.78    9.50
   4  -9  -2  161.58   14.30
   4  -9  -2  168.78   16.10
  -4   9  -2  161.18   16.80
   4   9   2  142.19   15.60
   4   9   2  164.18    8.40
  -5  -9  -2   85.19   13.70
   5  -9   2   66.69   10.60
   5   9  -2   68.19    7.10
   5   9  -2   59.79    6.70
  -5   9   2   70.39   14.40
  -5  -9   2   66.69   12.70
  -5   9  -2   68.79   13.70
   5   9   2   68.29    5.20
   5   9   2   64.99    4.80
  -6   9   2   51.19   13.00
   6   9  -2   77.59    7.60
  -6   9  -2   54.29   12.90
   0  10  -2  147.19   11.30
   0 -10  -2  165.68   11.50
   0 -10   2  158.38   11.40
   0  10   2  151.08   11.50
   0  10  -2  158.18   11.80
   0  10   2  166.18   13.00
   0 -10  -2  166.18   11.60
   0 -10   2  179.98   12.30
   0  10   2  175.28   11.90
   0  10  -2  154.28   12.20
  -1  10   2  308.77   18.70
  -1  10   2  298.97   15.70
   1 -10   2  294.67   18.40
   1 -10   2  305.67   17.80
   1  10  -2  302.17   18.70
   1  10  -2  293.37   16.40
  -1  10   2  279.77   19.20
   1 -10   2  291.07   15.40
  -1 -10  -2  277.17   17.90
  -1 -10  -2  317.77   16.20
   1  10  -2  288.27   18.20
  -1  10  -2  255.97   18.50
  -1  10  -2  285.07   15.50
   1  10   2  283.57   18.50
  -1  10  -2  262.27   18.20
   1  10   2  260.17   15.50
  -1 -10   2  267.47   17.80
   1 -10  -2  249.78   17.00
   1  10   2  254.27   17.40
  -1 -10   2  288.37   16.70
   2  10  -2 1121.99   48.40
   2 -10   2 1131.39   53.29
   2 -10   2 1044.70   50.19
  -2  10   2 1078.49   55.09
   2  10  -2 1067.29   53.29
  -2 -10  -2 1094.49   52.79
  -2 -10   2 1094.69   49.10
   2 -10  -2 1051.79   52.59
  -2  10  -2 1004.30   53.69
  -2  10  -2 1050.29   53.19
   2  10   2 1011.10   52.99
   2 -10  -2 1023.40   50.89
   2  10   2 1065.59   46.50
  -2 -10   2 1064.59   52.79
   3  10  -2  403.16   26.90
   3  10  -2  397.76   20.60
  -3 -10  -2  432.36   26.60
   3 -10   2  405.46   26.30
  -3  10   2  390.76   28.20
   3 -10   2  400.66   23.80
   3  10   2  420.76   27.30
  -3 -10   2  447.36   27.10
   3 -10  -2  415.66   26.50
   3 -10  -2  383.76   24.00
  -3  10  -2  372.56   26.90
   4 -10   2  461.75   33.70
  -4 -10  -2  477.85   30.40
   4  10  -2  423.16   33.80
   4  10  -2  456.05   22.50
   4 -10   2  452.25   26.80
  -4  10   2  425.06   31.90
  -4 -10   2  478.65   30.40
  -4  10  -2  438.66   31.10
   4  10   2  454.85   34.60
   4 -10  -2  409.06   26.90
  -5  10   2  104.39   18.00
  -5 -10  -2   87.79   14.70
   5  10  -2   95.59    8.10
   5  10  -2   94.49    7.90
  -5  10  -2  116.69   17.80
  -5 -10   2  103.69   15.80
   6  10  -2  171.68   13.60
  -6  10  -2  201.38   22.00
   0  11   2  144.59   11.40
   0  11   2  146.09   11.50
   0  11  -2  154.68   12.00
   0 -11   2  157.38   11.60
   0  11  -2  153.88   12.60
   0 -11  -2  151.38   11.30
   0 -11  -2  165.58   11.70
   0  11   2  161.18   13.40
   0  11  -2  145.19   11.60
   0 -11   2  165.08   12.20
   1  11  -2  876.41   40.50
  -1  11   2  854.41   44.40
  -1 -11  -2  935.81   40.30
   1 -11   2  878.61   39.20
  -1 -11  -2  838.02   42.30
   1 -11   2  892.31   42.90
   1  11  -2  871.51   43.10
  -1  11   2  875.81   39.60
  -1  11   2  895.11   43.10
   1  11  -2  886.91   42.70
   1 -11   2  949.60   42.70
  -1  11  -2  772.32   42.50
   1  11   2  757.82   42.20
   1 -11  -2  800.92   41.90
  -1  11  -2  794.82   39.10
   1 -11  -2  808.92   41.70
  -1 -11   2  808.52   40.50
  -1  11  -2  782.52   43.30
  -1 -11   2  804.82   42.20
   1  11   2  815.92   42.20
   1  11   2  802.62   39.30
  -2 -11  -2  838.12   39.00
   2  11  -2  887.81   45.60
  -2  11   2  843.32   48.30
  -2  11   2  888.11   37.20
   2 -11   2  863.21   44.90
   2  11  -2  844.92   40.10
   2 -11   2  872.61   42.50
   2 -11  -2  869.21   44.90
  -2 -11   2  874.91   41.20
   2 -11  -2  863.21   43.00
   2  11   2  841.92   43.90
   2  11   2  880.01   45.80
  -2  11  -2  877.91   47.80
  -2  11  -2  844.82   46.70
   2  11   2  841.12   38.50
   3  11  -2 1110.99   51.09
  -3  11   2 1133.09   61.49
   3 -11   2 1095.19   58.59
   3 -11   2 1130.29   55.09
   3  11  -2 1061.29   59.09
  -3 -11  -2 1105.29   57.79
  -3  11  -2 1183.58   60.99
   3 -11  -2 1198.18   56.39
   3  11   2 1168.68   60.29
   3 -11  -2 1177.48   63.69
  -3 -11   2 1204.48   58.99
  -4  11   2  169.58   19.20
   4  11  -2  171.78   10.70
   4 -11   2  152.18   14.60
  -4 -11  -2  172.38   16.90
  -4 -11   2  167.88   16.90
  -4  11  -2  168.88   18.30
   4 -11  -2  182.08   15.60
  -5  11   2  254.27   26.60
   5  11  -2  253.67   14.60
   5  11  -2  262.27   14.80
  -5 -11  -2  283.77   23.70
  -5 -11   2  279.77   23.90
  -5  11  -2  279.77   25.50
  -6  11  -2   24.10    9.40
   0  12  -2 1211.78   58.29
   0 -12  -2 1252.97   56.59
   0 -12  -2 1228.18   56.49
   0  12   2 1171.98   56.69
   0  12   2 1182.08   56.49
   0 -12   2 1188.08   56.09
   0 -12   2 1181.88   56.89
   0  12  -2 1177.48   56.69
   0  12  -2 1239.18   57.39
   0  12   2 1209.98   60.09
  -1  12   2  112.29   11.10
  -1 -12  -2  110.29   10.70
  -1 -12  -2  121.49    9.30
  -1  12   2  110.59    8.80
   1 -12   2  114.89   11.00
   1  12  -2  100.79   10.60
   1  12  -2  121.39   11.10
   1  12  -2  122.39    9.70
   1 -12   2  118.79    8.70
  -1  12  -2   87.29   10.10
  -1 -12   2   88.59    9.90
   1 -12  -2   94.49   10.10
   1 -12  -2   78.19    9.20
   1  12   2   89.89   10.20
  -1 -12   2   79.99    8.50
   1  12   2   85.99    9.90
   1  12   2   91.09    8.30
  -1  12  -2   90.19    8.20
  -1  12  -2   93.69   11.10
  -2  12   2  947.71   53.09
   2  12  -2  974.10   45.30
   2 -12   2  956.70   47.80
  -2 -12  -2  881.01   44.10
   2  12  -2  936.71   50.49
  -2 -12  -2  890.01   49.30
   2 -12   2  949.40   50.09
   2 -12  -2 1015.70   48.60
   2  12   2 1028.90   44.10
  -2  12  -2  991.60   50.99
  -2 -12   2 1046.70   50.89
  -2 -12   2  985.70   46.50
  -2  12  -2  966.50   43.30
  -2  12  -2  951.80   60.89
   2  12   2 1064.79   51.89
   2  12   2  996.50   49.60
   2 -12  -2 1033.40   50.39
   3 -12   2   17.10    6.50
   3  12  -2   21.70    4.20
   3  12  -2   14.90    6.70
  -3  12   2   21.50    8.10
   3 -12   2   25.50    6.00
  -3 -12  -2   25.60    7.60
  -3  12  -2    5.90    5.00
   3 -12  -2    3.70    4.60
   3 -12  -2    9.00    5.90
  -3 -12   2   13.00    6.00
   3  12   2    4.00    5.40
   4 -12   2  296.77   21.60
  -4 -12  -2  288.47   24.20
  -4  12   2  318.87   27.90
  -4 -12   2  337.77   25.30
  -4  12  -2  356.56   28.10
  -5  12   2  115.89   20.40
   5  12  -2  113.69    7.60
   5  12  -2  119.79    7.60
  -5  12  -2  124.29   19.40
   0 -13   2  488.05   27.50
   0  13   2  523.15   30.70
   0 -13  -2  513.55   27.80
   0 -13  -2  512.85   28.00
   0 -13   2  498.55   28.40
   0  13  -2  487.55   28.20
   0  13   2  511.25   28.40
   0  13  -2  529.45   30.30
   0  13   2  524.65   28.40
   0  13  -2  493.15   28.50
   1 -13   2  173.48   14.30
   1  13  -2  146.59   13.60
  -1 -13  -2  192.18   14.70
   1 -13   2  168.18   11.50
  -1 -13  -2  195.38   12.70
  -1  13   2  172.38   12.10
   1  13  -2  167.58   14.60
  -1  13   2  192.88   16.60
   1  13  -2  167.98   12.60
  -1  13  -2  137.49   13.80
   1  13   2  151.28   11.60
   1 -13  -2  161.88   13.90
  -1 -13   2  150.38   13.50
   1  13   2  162.58   14.20
  -1  13  -2  158.38   15.20
   1 -13  -2  150.18   13.50
  -1  13  -2  142.79   11.30
  -1 -13   2  173.28   13.00
   1  13   2  158.68   14.00
  -2 -13  -2  568.14   32.90
  -2 -13  -2  506.75   27.20
   2 -13   2  603.74   33.80
   2  13  -2  536.65   32.00
   2 -13   2  566.14   30.90
   2  13  -2  502.15   32.80
  -2  13   2  524.35   35.50
  -2  13   2  560.84   25.50
   2  13  -2  554.54   28.30
  -2 -13   2  528.65   29.20
   2 -13  -2  543.95   31.00
  -2  13  -2  596.34   34.00
  -2 -13   2  564.54   32.80
   2  13   2  533.95   31.80
   2 -13  -2  593.24   33.10
  -2  13  -2  549.45   25.50
   2  13   2  552.24   33.50
  -2  13  -2  524.55   35.10
   2  13   2  570.34   31.60
   3 -13   2  146.09   13.50
   3  13  -2  137.79    9.80
  -3 -13  -2  143.99   14.90
  -3  13   2  153.08   21.50
  -3 -13   2  123.99   16.30
   3 -13  -2  131.99   14.60
  -3  13  -2  139.69   16.90
   3 -13  -2  129.79   12.90
  -4 -13  -2  606.04   38.40
   4  13  -2  593.04   31.60
  -4  13   2  590.24   42.40
  -4 -13   2  617.44   38.80
  -4  13  -2  616.94   41.80
  -5  13   2   18.60    9.10
  -5  13  -2   10.30    7.00
   0 -14  -2    8.60    4.30
   0  14  -2   11.30    5.80
   0 -14   2    5.40    3.60
   0  14   2   14.90    5.90
   0  14  -2   10.40    4.60
   0 -14   2   13.90    4.90
   0  14   2   10.10    4.50
   0  14  -2   15.10    5.40
   0  14   2    6.60    4.30
   0 -14  -2   16.10    5.00
   1 -14   2  623.14   34.40
   1 -14   2  627.74   30.50
   1  14  -2  616.84   34.70
   1  14  -2  640.54   32.10
  -1  14   2  621.34   31.10
  -1 -14  -2  653.53   31.70
   1  14  -2  620.04   34.20
  -1 -14  -2  626.64   34.00
  -1  14   2  662.83   37.30
   1  14   2  576.44   33.90
  -1  14  -2  569.34   34.10
  -1 -14   2  532.75   32.80
   1  14   2  568.24   30.60
  -1  14  -2  559.74   30.50
   1 -14  -2  576.54   33.40
  -1  14  -2  571.34   35.50
  -1 -14   2  582.54   32.00
   1  14   2  513.45   33.30
   2  14  -2  420.66   28.20
   2 -14   2  501.15   36.80
  -2 -14  -2  414.06   22.60
   2  14  -2  447.56   23.50
  -2 -14  -2  407.16   27.10
  -2  14   2  410.26   30.80
  -2  14   2  432.26   20.60
   2 -14   2  424.46   27.70
   2  14  -2  390.76   26.50
   2  14   2  398.76   26.60
  -2  14  -2  417.96   30.60
  -2  14  -2  434.86   28.50
   2 -14  -2  430.06   27.70
   2 -14  -2  416.06   26.10
  -2  14  -2  392.86   20.20
   2  14   2  413.26   28.20
  -2 -14   2  441.36   27.90
  -2 -14   2  398.16   24.10
   2  14   2  446.56   22.10
   3 -14   2    7.90    4.40
  -3  14   2    8.20    6.80
   3  14  -2    8.60    3.30
  -3 -14  -2    3.70    5.30
   3  14   2   21.70    7.20
  -3  14  -2   22.50    8.50
  -3 -14   2   26.90    8.30
   4  14  -2  228.28   12.10
  -4 -14  -2  230.18   21.50
  -4 -14   2  188.88   19.80
  -4  14  -2  202.38   23.00
  -5  14  -2  222.68   24.90
   0  15  -2   62.49   11.40
   0  15  -2   46.90    8.50
   0 -15   2   42.30    8.00
   0  15  -2   45.40    8.70
   0  15   2   42.20    8.30
   0 -15   2   51.99    8.50
   0  15   2   47.90    8.50
   0 -15  -2   45.60    8.00
   0  15   2   54.39   10.70
   1  15  -2  171.28   15.40
  -1 -15  -2  153.68   14.30
   1 -15   2  166.28   15.00
  -1 -15  -2  170.58   14.00
   1 -15   2  170.08   12.20
   1  15  -2  179.28   16.00
   1  15  -2  165.38   13.40
  -1  15   2  159.98   12.50
  -1  15   2  166.58   16.90
  -1 -15   2  138.79   13.90
  -1  15  -2  140.49   14.70
   1  15   2  151.98   15.00
  -1  15  -2  171.48   16.90
  -1  15  -2  155.58   12.40
  -1 -15   2  157.28   13.40
   1  15   2  143.19   12.30
   1 -15  -2  156.58   14.30
   1  15   2  158.08   15.10
   2  15  -2  410.06   23.40
  -2 -15  -2  386.06   27.10
  -2  15   2  415.26   20.80
  -2  15   2  404.36   31.70
   2 -15   2  406.96   26.30
   2  15  -2  388.56   28.20
  -2 -15  -2  386.86   22.60
   2 -15   2  400.06   27.80
   2  15  -2  383.46   26.90
  -2  15  -2  436.66   29.30
   2 -15  -2  469.15   28.80
  -2 -15   2  405.96   27.80
   2  15   2  418.86   28.70
  -2  15  -2  436.66   31.90
   2 -15  -2  443.06   30.80
   2  15   2  474.95   28.50
  -2 -15   2  454.25   25.30
  -2  15  -2  427.26   20.80
   3  15  -2  438.46   22.00
   3  15  -2  377.36   27.70
  -3 -15  -2  433.16   30.10
  -3  15   2  406.46   33.60
   3  15   2  383.96   31.10
  -3  15  -2  348.37   31.40
  -3 -15   2  423.06   30.20
  -4  15   2    0.00    5.40
   4  15  -2    4.40    2.00
   4  15   2    0.20    6.60
  -4  15  -2   14.10   13.00
   0  16   2  370.16   24.00
   0  16   2  374.76   26.10
   0  16  -2  362.76   24.10
   0  16  -2  391.06   26.60
   0 -16   2  340.97   22.70
   0  16  -2  363.86   23.80
   0 -16   2  336.17   23.20
   0 -16  -2  363.66   23.10
   1 -16   2  118.59   10.30
  -1  16   2  115.99   17.00
  -1 -16  -2  105.79   10.20
   1  16  -2  109.29   12.90
  -1 -16  -2   97.19   13.10
   1 -16   2  113.49   12.70
   1  16  -2  113.69   23.80
   1  16  -2   99.29   10.90
  -1 -16   2  110.59   12.30
  -1  16  -2   89.59   14.30
   1 -16  -2  139.39   18.00
   1  16   2   84.59   12.90
  -1 -16   2  107.69   11.20
  -1  16  -2   99.79   14.20
   2  16  -2  421.26   23.30
  -2 -16  -2  367.56   22.00
  -2  16   2  366.56   19.90
  -2  16   2  399.26   31.90
  -2 -16  -2  352.76   26.50
   2  16  -2  379.46   26.80
  -2  16  -2  428.46   32.20
  -2 -16   2  440.36   25.20
  -2  16  -2  449.66   29.80
  -2  16  -2  369.26   19.80
  -2 -16   2  421.86   27.70
   2  16   2  401.16   27.00
   3  16  -2   26.60    5.00
  -3 -16  -2   31.00    9.30
   3  16  -2   30.10    8.80
  -3  16   2   32.50   11.80
  -3  16  -2   16.70    8.70
   3  16   2   33.20    9.00
  -3 -16   2   22.70    8.70
  -4  16   2   53.59   15.20
  -4  16  -2   55.39   14.70
   0 -17   2  652.13   36.60
   0 -17   2  668.43   35.60
   0  17   2  603.24   38.50
   0 -17  -2  642.64   35.50
   0  17  -2  618.74   36.40
   0  17   2  592.64   35.60
   0  17  -2  638.04   38.70
   0  17  -2  665.83   36.50
  -1 -17  -2   35.60    6.60
   1  17  -2   35.60    9.10
   1  17  -2   24.90    7.40
  -1  17   2   15.30    4.70
   1 -17   2   25.20    7.70
  -1 -17  -2   27.10    7.70
   1  17  -2   24.20    7.40
  -1  17   2   35.50    9.70
  -1  17  -2   35.50    9.70
  -1  17  -2   24.30    5.70
   1  17   2   24.70    8.00
  -1 -17   2   21.00    6.00
   1 -17  -2   32.60    8.10
  -1  17  -2   24.00    8.00
   1  17   2   31.10   14.30
  -1 -17   2   18.50    6.60
  -2  17   2   78.29   16.20
   2  17  -2   72.09   12.40
  -2  17   2   72.99    6.60
  -2 -17  -2   64.59   11.70
   2  17  -2   73.99    9.70
  -2 -17  -2   83.69    8.40
  -2  17  -2   51.99   12.80
  -2 -17   2   77.79   10.50
  -2  17  -2   73.49    6.50
   2  17   2   86.49   13.60
  -2 -17   2   71.09   12.50
   3  17  -2   18.00    4.40
  -3 -17  -2   14.60    7.50
  -3  17   2    8.70    7.60
  -3  17  -2   22.40    9.80
  -3 -17   2   21.30    8.30
   0  18  -2  197.98   19.50
   0  18  -2  219.98   18.60
   0  18  -2  210.58   17.90
   0  18   2  190.38   19.50
   0 -18   2  222.48   17.90
   0 -18   2  212.38   17.00
   0  18   2  223.78   18.20
   0 -18  -2  229.38   17.60
   1  18  -2  178.98   18.00
  -1  18   2  223.28   21.50
  -1  18   2  198.78   15.00
  -1 -18  -2  190.48   14.90
   1  18  -2  212.38   16.50
  -1 -18  -2  208.18   17.80
  -1 -18   2  153.78   16.00
  -1 -18   2  168.28   15.00
  -1  18  -2  146.59   16.60
   1  18   2  165.58   18.00
  -1  18  -2  168.98   19.00
  -1  18  -2  169.18   14.30
   2  18  -2  192.48   14.70
  -2 -18  -2  165.18   17.40
  -2  18   2  168.48   11.30
  -2 -18  -2  159.98   12.90
  -2  18   2  156.78   23.80
   2  18  -2  168.68   18.40
  -2 -18   2  185.28   18.40
   2  18   2  198.18   28.50
  -2  18  -2  185.18   11.50
  -2 -18   2  209.78   15.70
  -2  18  -2  199.18   22.60
   3  18  -2   42.60    6.20
  -3  18  -2   50.79   14.90
   0  19  -2  140.49   14.60
   0 -19   2  135.79   14.10
   0  19   2  113.79   17.00
   0  19  -2  136.69   16.70
   0  19  -2  129.09   16.50
   0  19   2  128.19   14.00
   0 -19  -2  141.89   13.90
   0 -19   2  147.69   13.80
  -1 -19  -2   63.29    9.70
  -1  19   2   62.19    9.50
  -1  19   2   61.09   15.80
   1  19  -2   72.09   11.00
  -1 -19   2   71.99   11.90
  -1 -19   2   75.59   11.00
  -1  19  -2   71.59   10.20
  -1  19  -2   74.39   12.90
  -1  19  -2   64.69   13.60
  -2 -19  -2  248.18   17.10
   2  19  -2  233.78   17.10
  -2 -19  -2  217.18   20.60
  -2 -19   2  239.18   21.30
  -2 -19   2  222.48   17.20
  -2  19  -2  208.68   31.50
   0  20  -2  129.59   14.00
   0 -20  -2  101.29   13.70
   0  20   2  120.99   13.50
   0  20  -2  121.99   16.00
  -1  20   2  162.48   13.90
   1  20  -2  160.18   15.10
  -1 -20  -2  145.79   13.20
  -1 -20   2  121.59   18.50
  -1  20  -2  126.79   12.70
  -1 -20   2  140.09   13.80
  -1 -21   2   12.10    6.50
   0   0  -3    0.80    0.30
   0   0   3    0.20    0.20
   0   0  -3    1.00    0.70
   0   0   3    1.30    0.50
   1   0   3  846.52   42.10
  -1   0   3  743.73   56.29
  -1   0  -3  838.12   41.30
   1   0  -3  802.02   57.79
  -2   0  -3  118.79    7.60
   2   0  -3  107.19    9.10
  -2   0   3  114.69    7.70
   2   0   3  118.69    7.80
   2   0   3  102.29    7.30
   2   0  -3  106.59    7.40
  -2   0   3  111.49    9.30
   2   0   3  115.89    8.40
   3   0   3  417.86   22.00
  -3   0   3  408.56   25.20
  -3   0  -3  410.16   21.80
   3   0  -3  403.76   21.70
   3   0  -3  414.36   25.10
   3   0   3  432.76   22.30
   3   0   3  413.36   23.90
  -3   0   3  415.36   22.10
   4   0   3  338.47   23.00
   4   0  -3  349.17   20.50
   4   0   3  339.87   21.10
  -4   0  -3  349.07   20.30
  -4   0   3  335.87   24.40
  -4   0   3  338.27   20.60
   4   0  -3  354.06   21.80
   4   0  -3  361.26   24.70
   4   0   3  356.36   20.90
   5   0  -3  279.37   19.90
   5   0  -3  227.98   22.20
   5   0   3  237.98   20.60
   5   0   3  263.87   18.40
   5   0   3  263.67   18.70
   5   0  -3  277.07   18.50
  -5   0   3  268.57   18.50
   6   0  -3  183.18   15.60
   6   0   3  153.28   20.20
  -6   0   3  184.68   15.90
   6   0   3  181.18   15.90
   6   0  -3  196.78   17.30
   0   1  -3  145.19    7.10
   0   1   3  138.79    7.00
   0   1  -3  149.39    7.30
   1   1  -3 3210.98  169.28
  -1   1   3 3121.79  166.58
   1  -1  -3 3420.36  167.68
   1   1   3 3542.45  153.58
  -1  -1   3 3391.56  170.08
   2   1  -3  355.96   20.00
   2  -1   3  293.37   17.50
   2   1  -3  346.17   17.90
   2  -1   3  336.67   16.90
   2  -1   3  319.47   17.50
  -2   1   3  302.37   19.10
  -2   1   3  336.57   16.90
  -2  -1  -3  356.36   20.10
   2   1   3  360.46   18.90
  -2   1  -3  336.97   18.20
  -2  -1   3  342.87   19.50
  -2  -1   3  348.87   19.90
  -2   1  -3  370.16   19.50
   2   1   3  325.37   17.70
   2  -1  -3  344.07   16.90
   2  -1  -3  364.86   19.70
   2   1   3  339.77   16.70
   3  -1   3  858.51   43.20
  -3  -1  -3  870.41   43.20
   3  -1   3  897.11   44.70
  -3   1   3  909.91   46.80
   3   1  -3  864.81   46.50
   3   1  -3  889.91   43.50
   3   1   3  962.40   42.80
   3  -1  -3  919.31   46.30
   3   1   3  979.10   44.20
   3   1   3  986.40   46.20
   3  -1  -3  960.30   42.60
  -3   1  -3  958.00   45.50
   4   1  -3  162.88   15.40
   4  -1   3  139.09   12.00
   4   1  -3  168.28   12.50
  -4  -1  -3  142.09   11.90
  -4   1   3  157.98   15.30
   4  -1   3  170.18   11.90
  -4   1   3  156.98   11.70
   4  -1   3  153.98   13.60
   4   1   3  143.49   11.50
  -4  -1   3  145.19   12.20
   4  -1  -3  142.39   14.10
   4  -1  -3  130.19   12.20
   4   1   3  130.69   11.80
   4  -1  -3  147.09   11.10
   4   1   3  143.99   13.90
   5   1  -3  681.63   41.50
   5   1  -3  775.22   41.90
   5  -1   3  740.63   44.20
  -5  -1  -3  751.42   41.50
   5  -1   3  769.02   40.60
   5  -1   3  718.13   41.70
  -5   1   3  742.23   40.50
   5   1  -3  734.43   46.50
   5   1   3  921.01   42.50
   5  -1  -3  905.61   52.99
   5  -1  -3  921.71   41.70
   5   1   3  874.51   43.20
   5  -1  -3  875.31   44.50
   5   1   3  890.51   47.20
  -5  -1   3  849.52   42.80
   6   1  -3   39.90   10.30
   6   1  -3   55.49   10.40
  -6   1   3   48.50    8.70
   6  -1   3   51.69   10.00
   6  -1   3   49.90    8.80
   6  -1  -3   46.40    8.50
   6   1   3   49.70    9.20
  -6  -1   3   60.19   10.60
  -7  -1   3   72.09   11.90
   0  -2   3   87.99    5.20
   0  -2  -3   95.39    5.40
   0  -2   3   92.29    5.60
   0   2  -3   91.69    5.20
  -1   2   3 4227.08  204.48
   1   2  -3 3847.01  205.28
  -1   2  -3 4012.30  191.38
   1   2   3 3993.40  192.58
   1  -2  -3 4246.67  203.58
   1   2   3 3991.40  191.88
  -1  -2   3 4205.48  205.78
   2   2  -3  698.73   36.10
   2  -2   3  694.13   33.90
   2   2  -3  673.93   33.90
   2   2   3  754.12   34.60
   2  -2  -3  782.82   35.70
  -3   2   3 3116.89  177.28
   3   2  -3 3209.38  181.78
  -3  -2   3 3082.89  177.78
  -3   2  -3 3034.60  135.59
  -3   2  -3 3074.29  135.99
   3   2   3 3131.69  147.99
   3  -2  -3 3133.99  173.98
   3   2   3 3041.40  145.09
  -4  -2  -3  125.39   11.20
   4   2  -3  120.19   11.10
   4   2  -3  120.79   13.50
   4  -2   3  140.09   12.30
   4  -2   3  120.79   11.20
   4  -2   3  123.99    9.60
  -4   2   3  125.79   13.50
  -4   2   3  109.89    9.40
   4  -2  -3  117.19    9.20
   4   2   3   95.59   11.70
   4  -2  -3  113.39   12.30
   4   2   3  107.89   10.90
  -4   2  -3  101.59   11.60
   4   2   3  119.69    9.70
  -4  -2   3  109.69   10.80
   4  -2  -3  106.69   11.00
   5   2  -3   88.99   11.60
  -5  -2  -3   97.09   12.30
   5  -2   3   84.69   11.50
   5   2  -3   95.79   15.20
   5   2  -3   79.59   10.80
  -5   2   3   82.09    8.60
  -5   2   3   85.19   14.90
   5  -2   3  101.19   14.10
   5   2   3   48.90    8.30
   5   2   3   67.59   10.70
   5  -2  -3   59.09    8.40
   5   2   3   66.39   12.80
  -5  -2   3   54.69    9.90
   5  -2  -3   49.50    9.80
   5  -2  -3   55.19   11.50
  -6   2   3    8.10    4.30
   6  -2   3    1.70    3.30
   6   2  -3    2.30    4.10
   6  -2   3    5.10    4.50
   6   2  -3    3.40    4.50
   6   2   3    5.70    4.30
   6  -2  -3    0.40    2.90
   6   2   3   -2.30    3.30
  -6  -2   3    3.50    4.60
  -7  -2   3  398.96   32.10
   0  -3  -3   99.79    5.50
   0  -3  -3   86.89    5.80
   0   3  -3   89.89    5.90
   0  -3   3   93.19    5.90
   0  -3   3  106.19    5.90
   0   3   3  101.99    6.00
   0   3   3   83.69    5.90
   0   3  -3   97.29    6.40
  -1   3   3  788.52   62.89
   1   3  -3  690.43   70.89
   1  -3   3  771.82   55.69
  -1  -3   3  586.24   56.39
   1   3   3  549.95   50.59
   2  -3   3  111.29    6.90
  -2   3   3  115.99   10.00
   2   3  -3  115.59    7.70
  -2  -3  -3  113.09    9.00
   2   3  -3  109.69   10.20
   2  -3   3  105.09    8.20
  -2   3   3  121.29    7.00
   2   3  -3  114.89    9.10
   2  -3   3  116.09    9.00
  -2   3  -3  131.99    9.30
  -2  -3   3  140.59    9.70
   2  -3  -3  132.09    9.90
   2   3   3  146.39    7.10
   2  -3  -3  151.48   10.10
  -2   3  -3  150.38    9.90
   2   3   3  144.19    9.90
   3   3  -3 1409.26   69.79
   3   3   3 1490.65   68.89
   3  -3  -3 1457.25   68.09
   4  -3   3    1.50    3.00
   4  -3   3    6.90    3.00
  -4   3   3    5.40    2.80
  -4   3   3    4.00    4.20
  -4  -3  -3    2.80    3.30
   4   3  -3    2.00    4.20
   4  -3   3    1.10    2.90
   4   3  -3    0.90    2.80
   4  -3  -3    1.20    3.40
   4   3   3    0.70    2.40
   4   3   3    2.60    3.60
   4  -3  -3    3.50    2.40
  -4   3  -3    1.90    3.30
  -4  -3   3    4.40    3.60
   4  -3  -3    3.20    3.50
   4   3   3   -0.80    3.20
  -5   3   3  150.58   16.80
  -5  -3  -3  142.19   13.30
   5   3  -3  139.39   16.60
   5   3  -3  135.69   12.30
  -5   3   3  145.79   11.00
   5   3  -3  136.89   13.40
   5  -3   3  134.29   10.80
   5  -3   3  136.89   13.60
   5  -3   3  135.99   14.00
   5   3   3  128.69   11.30
   5  -3  -3  122.39   14.30
   5   3   3  130.99   13.50
  -5   3  -3  126.19   14.90
   5   3   3  135.09   15.50
  -5  -3   3  110.99   12.70
   5  -3  -3  111.49    9.90
  -6   3   3   78.69   15.80
   6  -3   3   83.49    9.20
   6   3  -3   77.69   11.80
   6   3  -3  108.99   16.90
   6   3   3   95.49   15.70
  -6  -3   3   84.39   13.30
   6  -3  -3   97.99    9.50
   6   3   3   95.59   11.80
  -7  -3   3  185.68   18.50
   0  -4   3  302.87   15.00
   0   4   3  299.57   15.60
   0   4   3  317.97   15.10
   0  -4   3  292.87   15.20
   0   4  -3  306.67   15.30
   0   4  -3  303.47   15.00
   1  -4  -3  863.01   39.50
   2  -4   3  267.07   16.70
  -2   4   3  290.87   18.00
  -2   4   3  308.97   13.60
   2  -4   3  282.17   15.70
  -2  -4  -3  300.57   17.10
   2   4  -3  291.27   17.10
   2   4  -3  305.07   15.00
   2  -4   3  290.47   13.20
   2   4   3  270.97   17.00
   2   4   3  283.17   13.20
   2  -4  -3  285.27   17.00
   2  -4  -3  299.47   17.30
   2   4   3  291.87   13.10
  -2  -4   3  286.07   17.10
  -2   4  -3  273.27   16.90
  -2   4  -3  296.77   16.70
   3  -4   3  660.33   29.80
  -3   4   3  703.73   30.20
   3   4  -3  697.33   31.60
   3  -4   3  727.33   33.90
   3   4  -3  684.93   34.80
  -3   4   3  688.83   36.70
   3  -4   3  685.43   35.00
   3   4  -3  642.74   37.00
  -3  -4  -3  718.43   34.80
  -3   4  -3  634.74   34.60
  -3  -4   3  633.14   34.30
   3   4   3  635.04   30.20
   3   4   3  629.94   35.90
   3  -4  -3  623.94   35.30
   3  -4  -3  587.14   34.00
   3   4   3  623.84   34.80
   4  -4   3  187.78   15.10
  -4  -4  -3  223.58   16.30
   4  -4   3  199.48   15.80
   4   4  -3  161.88   17.10
   4   4  -3  202.78   15.90
  -4   4   3  201.68   12.10
   4  -4   3  185.88   11.60
  -4   4   3  174.88   17.10
   4   4   3  193.48   12.50
   4  -4  -3  202.78   16.60
   4  -4  -3  207.18   16.60
   4   4   3  209.58   16.40
   4   4   3  189.38   17.30
   4  -4  -3  217.48   11.90
  -4   4  -3  232.58   17.70
  -4  -4   3  214.08   16.30
  -5   4   3  280.47   15.90
   5   4  -3  275.07   20.80
   5  -4   3  268.07   20.30
   5   4  -3  266.47   23.80
   5  -4   3  287.17   16.00
  -5  -4  -3  258.87   20.00
   5   4  -3  265.07   18.30
  -5   4   3  269.87   23.40
   5  -4  -3  247.68   21.00
   5   4   3  239.98   16.40
   5   4   3  234.28   19.90
   5  -4  -3  257.37   15.40
   5   4   3  246.28   25.80
  -5  -4   3  263.57   20.40
  -5   4  -3  265.57   21.90
   5  -4  -3  277.87   21.10
   6   4  -3  230.28   18.10
   6   4  -3  216.48   17.00
  -6   4   3  253.77   25.40
   6  -4   3  244.08   15.50
  -6  -4   3  220.98   20.10
   6   4   3  246.28   17.00
   7   4  -3  169.28   15.30
  -7  -4   3  145.19   19.70
   0  -5  -3    8.70    2.10
   0   5  -3    5.10    1.90
   0   5   3    4.00    1.90
   0  -5   3    3.70    1.60
   0   5   3    2.70    1.40
   0   5  -3    3.80    1.60
   0   5  -3    2.90    1.60
   0  -5  -3    3.40    1.60
   0  -5  -3    1.30    1.20
   0  -5   3    3.80    1.50
   1  -5   3 6833.12  337.37
   1   5  -3 6454.55  347.17
  -1   5   3 6821.42  343.67
   1  -5  -3 6538.65  339.97
  -1   5  -3 6883.31  338.07
  -1  -5   3 6917.51  342.97
   1   5   3 6970.20  340.07
   1   5   3 7174.98  344.07
  -2   5   3  213.98   15.40
  -2   5   3  236.48   10.70
   2  -5   3  227.48   14.80
   2  -5   3  236.18   13.50
   2   5  -3  241.08   15.30
   2   5  -3  255.07   12.80
  -2  -5  -3  252.07   15.30
   2   5   3  236.48   10.40
   2   5   3  227.38   15.20
  -2   5  -3  231.88   15.20
   2  -5  -3  222.78   14.60
  -2  -5   3  234.78   15.20
   2  -5  -3  257.97   15.60
  -2   5  -3  219.38   14.40
   2   5   3  221.98   10.40
  -3  -5  -3  489.45   27.50
   3   5  -3  505.15   28.10
  -3   5   3  496.35   22.20
   3  -5   3  491.45   21.80
  -3   5   3  473.35   29.20
   3  -5   3  505.45   27.90
   3  -5   3  473.15   26.10
   3   5  -3  499.75   30.50
   3   5  -3  484.75   24.20
   3   5   3  495.35   28.30
   3   5   3  505.05   22.90
  -3   5  -3  495.15   28.00
  -3  -5   3  507.55   28.10
   3  -5  -3  493.05   27.60
   3   5   3  490.25   22.40
   3  -5  -3  470.05   27.80
   4   5  -3  449.26   22.60
   4  -5   3  440.06   20.00
  -4  -5  -3  447.56   29.80
   4  -5   3  437.46   25.20
   4   5  -3  429.66   29.60
   4   5  -3  464.05   27.10
  -4   5   3  446.86   20.30
   4  -5   3  448.26   26.70
   4   5   3  398.36   27.80
   4   5   3  391.36   26.00
   4  -5  -3  369.16   25.60
  -4   5  -3  371.16   26.10
   4  -5  -3  395.46   25.90
   4  -5  -3  405.26   19.80
  -4  -5   3  384.86   27.80
   4   5   3  372.46   20.90
   5   5  -3  827.32   50.79
  -5   5   3  786.52   49.40
   5   5  -3  821.42   41.60
   5  -5   3  805.72   45.00
   5   5  -3  794.02   42.60
   5  -5   3  812.92   46.20
   5   5  -3  834.92   46.60
   5  -5   3  837.82   38.90
  -5  -5  -3  895.11   46.80
   5  -5  -3  875.11   47.50
  -5  -5   3  908.81   47.30
   5   5   3  883.71   41.10
   5   5   3  891.51   50.49
   5  -5  -3  877.11   47.70
   5   5   3  885.01   47.60
   5  -5  -3  882.51   39.00
  -5   5  -3  864.91   48.60
   6   5  -3   45.70    8.10
  -6  -5  -3   36.60    9.80
   6  -5   3   52.89    5.80
   6   5  -3   48.30    8.60
  -6   5   3   38.30   17.50
  -6  -5   3   42.50   10.30
   6   5   3   46.10    7.20
  -6   5  -3   49.00   12.00
   6  -5  -3   49.50    6.10
   6   5   3   44.10    7.30
   7   5  -3   26.50    7.00
   0   6  -3  118.09    7.90
   0   6  -3  119.29    8.20
   0  -6   3  113.99    8.10
   0  -6  -3  121.19    8.50
   0   6  -3  100.59    8.60
   0   6   3  113.69    7.90
   0   6   3  115.49    8.60
   0  -6  -3  124.39    7.90
   0   6   3  109.39    7.60
   0  -6   3  112.59    7.70
   0  -6  -3  124.69    7.70
   1  -6   3 2368.56  158.18
  -1   6   3 2558.64  166.08
   1   6  -3 2393.46  167.68
  -1   6   3 2460.75  162.78
   1   6   3 2818.72  170.48
  -1  -6   3 2438.56  161.78
  -1   6  -3 2311.07  157.68
   2  -6   3 1089.69   49.40
   2   6  -3 1078.99   49.70
  -2   6   3 1098.29   50.79
   2  -6  -3  977.20   49.00
  -2  -6   3 1055.09   49.50
  -2   6  -3 1036.40   49.70
  -2   6  -3 1004.30   48.70
   2   6   3 1003.20   49.50
   2  -6  -3  976.10   48.10
  -3  -6  -3  927.81   43.40
   3  -6   3  849.52   42.80
   3   6  -3  888.81   38.70
   3   6  -3  849.02   43.10
   3  -6   3  816.02   40.40
  -3   6   3  826.52   44.40
  -3   6  -3  824.22   43.00
  -3   6  -3  799.92   42.60
  -3  -6   3  804.42   42.60
   3  -6  -3  825.92   42.10
   3  -6  -3  808.32   42.80
   3   6   3  811.52   43.10
   4   6  -3   13.40    6.10
  -4   6   3   20.10    7.10
  -4  -6  -3   35.80    8.10
   4   6  -3   32.60    5.40
   4  -6   3   28.80    6.30
   4  -6   3   18.60    6.30
   4   6  -3   25.50    7.90
  -4  -6   3   65.49   10.70
  -4   6  -3   33.00    7.80
   4  -6  -3   45.40    8.70
   4   6   3   50.29    4.80
   4   6   3   45.20    9.80
   4   6   3   54.49   10.00
   4  -6  -3   57.89   10.00
  -5  -6  -3   98.99   13.90
   5   6  -3   93.09    9.20
   5   6  -3   90.79    9.70
   5  -6   3   97.69    6.10
   5  -6   3   95.69   11.40
  -5   6   3  104.09   16.40
   5   6  -3   97.19   14.30
   5  -6   3  110.99   15.00
   5   6   3   87.09    8.00
   5  -6  -3  103.59   14.50
  -5   6  -3   78.89   13.50
   5   6   3   93.69    7.80
   5   6   3  101.49   15.80
  -5  -6   3  121.09   13.40
   5   6   3  105.29   15.00
   6  -6   3   93.99    6.10
   6   6  -3   98.79   13.00
   6   6  -3   96.89   10.60
  -6  -6  -3  103.89   15.60
  -6   6   3  127.49   19.90
  -6  -6   3  108.09   16.10
  -6   6  -3   99.79   17.00
   6   6   3   94.89    8.70
   7   6  -3   97.39   14.60
   0   7   3   37.00    4.90
   0   7  -3   47.40    5.00
   0   7   3   40.10    5.30
   0  -7  -3   41.70    4.60
   0   7   3   33.40    5.30
   0  -7   3   42.10    5.50
   0   7  -3   37.50    5.20
   0  -7  -3   40.90    4.40
   0  -7  -3   42.40    5.10
   0  -7   3   46.30    4.90
   0   7  -3   38.90    4.80
  -1   7   3  980.40   97.99
  -1   7   3 1068.09  100.89
   1   7  -3 1125.29  107.49
   1  -7   3 1003.20   95.89
  -1  -7   3 1209.68  104.39
   1   7   3  946.61   95.79
  -1   7  -3 1129.39  101.79
   2  -7   3  664.73   33.70
   2   7  -3  638.14   33.70
   2  -7   3  640.64   30.90
  -2  -7  -3  643.84   33.00
   2   7  -3  640.34   29.80
  -2   7   3  682.23   34.80
   2   7   3  617.04   33.90
  -2   7  -3  632.14   33.50
  -2  -7   3  567.94   32.50
  -2   7  -3  613.84   32.60
   2  -7  -3  599.54   31.60
   3   7  -3  646.54   35.70
   3  -7   3  647.44   35.20
  -3  -7  -3  645.74   35.20
  -3   7   3  621.44   36.70
   3   7  -3  667.83   30.90
   3  -7   3  683.33   35.80
   3  -7  -3  689.43   36.00
   3  -7  -3  634.04   34.20
  -3   7  -3  661.43   36.00
  -3   7  -3  628.64   35.30
   3   7   3  648.34   36.20
   3   7   3  643.94   27.90
  -3  -7   3  637.94   35.40
   3   7   3  642.04   28.00
   4   7  -3   19.00    7.20
   4   7  -3   27.10    4.90
  -4   7   3   26.60    8.00
   4  -7   3   23.70    7.10
   4  -7   3   37.80    7.20
  -4  -7  -3   28.80    7.80
   4   7  -3   16.50    6.40
   4  -7  -3   31.50    7.80
   4   7   3   38.60    3.70
   4   7   3   35.60    3.80
  -4   7  -3   32.00    7.80
   4   7   3   33.20    9.20
  -4  -7   3   22.30    7.00
   4  -7  -3   31.90    7.30
   4   7   3   32.50    8.10
  -5  -7  -3   56.29   11.30
   5   7  -3   68.29    7.60
  -5   7   3   64.69   12.90
   5  -7   3   80.59   11.80
   5   7   3   52.69    5.50
   5  -7  -3   55.79   10.30
   5   7   3   57.29    5.90
  -5   7  -3   62.89   11.90
   5   7   3   71.69   14.20
  -5  -7   3   58.99   11.60
   6   7  -3   29.90    6.60
  -6   7   3   36.20   11.60
   6   7  -3   33.30    6.60
  -6  -7  -3   21.90    8.00
   6   7   3   29.50    5.10
  -6  -7   3   30.90    9.30
  -6   7  -3   33.90   10.10
   6   7   3   31.80    5.10
   0   8  -3    6.10    2.50
   0  -8  -3    7.00    2.60
   0  -8  -3    6.20    2.30
   0   8   3    7.70    2.80
   0  -8   3    9.40    3.00
   0   8  -3    7.00    2.80
   0   8  -3   15.60    3.90
   0   8   3    5.40    2.70
   0  -8  -3    4.30    2.50
   0  -8   3    7.60    2.70
   0   8   3    8.30    2.80
   1  -8   3 1476.95   63.49
   1   8  -3 1438.66   63.49
   1  -8  -3 1341.97   62.49
   1   8   3 1259.67   61.99
   2   8  -3  784.92   39.70
  -2  -8  -3  732.13   38.80
   2  -8   3  755.92   39.20
  -2   8   3  774.22   40.80
   2  -8   3  765.82   37.20
   2   8  -3  825.52   35.80
   2  -8  -3  795.62   39.50
  -2   8  -3  785.12   40.00
   2  -8  -3  758.22   37.90
   2   8   3  778.22   32.80
   2   8   3  744.63   39.70
  -2   8  -3  753.22   39.40
  -2  -8   3  737.93   39.10
  -2  -8   3  763.92   36.00
   3  -8   3 1014.70   50.69
   3   8  -3 1032.90   54.19
   3  -8   3  980.00   53.09
   3   8  -3 1026.10   48.60
  -3   8   3 1033.90   55.69
   3  -8  -3 1218.28   55.29
   3  -8  -3 1145.79   52.89
   3   8   3 1220.68   56.09
  -3   8  -3 1121.39   54.89
  -4   8   3  123.19   15.20
   4   8  -3  139.99   10.10
   4  -8   3  127.89   11.90
   4   8  -3  125.99   16.40
   4   8  -3  132.39   16.00
  -4  -8  -3  127.79   13.80
   4  -8   3  119.39   13.50
   4   8   3  155.28    7.60
  -4  -8   3  175.98   15.60
   4   8   3  163.88   15.90
   4  -8  -3  140.29   14.30
  -4   8  -3  162.68   16.00
   4  -8  -3  161.08   14.10
  -5   8   3   66.39   14.10
   5   8  -3   64.99    8.10
   5  -8   3   72.19   10.80
  -5  -8  -3   68.69   12.60
  -5  -8   3   79.39   13.50
  -5   8  -3   94.99   15.00
   5   8   3   75.99    5.60
   5   8   3   80.59    5.90
   6   8  -3  164.68   12.80
  -6  -8  -3  164.18   18.30
  -6   8   3  138.59   21.90
   6   8  -3  156.78   13.00
  -6   8  -3  180.48   19.90
   6   8   3  173.18   10.20
  -6  -8   3  169.38   18.70
   0  -9   3  467.25   25.20
   0   9  -3  519.15   26.00
   0   9  -3  480.15   26.20
   0   9   3  503.15   27.40
   0   9  -3  481.95   25.90
   0  -9  -3  512.55   25.40
   0  -9   3  513.75   26.30
   0   9   3  526.85   26.10
   0  -9  -3  504.15   25.50
   0   9   3  487.95   25.40
   1   9  -3  577.74   31.00
  -1   9   3  531.75   27.60
   1  -9   3  593.74   27.60
   1  -9   3  569.04   30.70
  -1  -9  -3  594.14   27.80
  -1  -9  -3  584.14   30.70
   1   9  -3  591.84   29.00
  -1   9   3  591.04   32.10
   1  -9   3  611.74   29.90
   1   9   3  589.74   31.30
  -1   9  -3  580.34   27.70
  -1  -9   3  640.04   31.20
   1   9   3  613.64   27.70
   1  -9  -3  607.24   30.70
  -1  -9   3  641.44   29.70
  -1   9  -3  554.34   31.00
  -1   9  -3  591.84   31.20
   1  -9  -3  553.84   29.80
   1   9   3  581.04   30.40
  -2   9   3  283.27   19.90
   2  -9   3  325.37   19.20
  -2  -9  -3  293.97   18.60
   2  -9   3  294.97   18.70
   2   9  -3  281.07   15.10
   2   9  -3  272.87   18.50
  -2   9   3  297.67   12.00
  -2  -9   3  232.88   17.60
  -2  -9   3  248.68   15.10
   2  -9  -3  212.18   16.00
   2   9   3  242.88   12.30
  -2   9  -3  247.58   18.20
   2  -9  -3  234.28   17.30
  -2   9  -3  225.78   17.60
   2   9   3  233.48   18.10
  -3   9   3  566.24   42.60
   3   9  -3  551.24   25.30
  -3  -9  -3  525.95   30.40
   3  -9   3  539.45   30.50
   3   9  -3  493.25   30.40
   3  -9   3  537.95   27.70
  -3  -9   3  498.25   30.10
   3  -9  -3  450.65   27.70
  -3   9  -3  456.95   29.90
  -3   9  -3  454.65   29.80
   3   9   3  486.05   30.50
   3  -9  -3  455.45   29.30
   4  -9   3  404.46   24.80
   4   9  -3  391.96   21.60
   4   9  -3  400.86   31.20
  -4  -9  -3  386.06   27.40
   4  -9   3  425.56   28.00
   4   9  -3  394.36   28.00
  -4   9   3  390.46   29.80
  -4   9  -3  445.96   29.40
  -4  -9   3  477.85   29.20
   4   9   3  428.86   28.90
   4  -9  -3  485.65   29.60
  -5  -9  -3  596.54   37.70
   5   9  -3  585.64   28.80
  -5   9   3  534.15   39.00
   5  -9   3  590.24   33.20
  -5  -9   3  555.24   37.10
  -5   9  -3  520.95   36.80
  -6   9   3  220.18   24.30
   6   9  -3  214.38   14.70
   6   9  -3  263.17   22.00
  -6   9  -3  201.48   32.70
   0  10   3  391.16   22.20
   0  10  -3  373.46   22.60
   0 -10  -3  452.95   22.50
   0 -10  -3  420.26   21.90
   0  10   3  375.36   23.40
   0 -10   3  395.96   22.50
   0  10  -3  405.16   22.30
   0 -10   3  394.46   21.90
   0  10   3  421.66   22.20
   0  10  -3  400.46   22.60
   1  10  -3  271.07   17.50
   1  10  -3  275.87   18.00
   1 -10   3  295.17   17.30
  -1  10   3  244.68   18.30
   1  10  -3  280.37   16.10
  -1 -10  -3  288.57   15.10
  -1 -10  -3  267.57   17.50
   1 -10   3  271.97   17.70
  -1  10   3  285.77   15.20
  -1  10  -3  270.87   17.90
  -1 -10   3  264.97   16.20
   1  10   3  261.17   17.20
   1 -10  -3  242.98   16.60
  -1 -10   3  264.07   17.40
   1  10   3  279.27   15.80
   1  10   3  237.88   17.20
  -1  10  -3  260.87   14.80
  -1  10  -3  245.78   17.80
  -2  10   3  283.47   12.90
   2 -10   3  304.87   19.80
  -2 -10  -3  274.47   19.00
   2  10  -3  290.67   16.00
  -2  10   3  299.27   21.40
   2 -10   3  269.97   17.00
   2  10  -3  284.27   19.60
  -2 -10   3  279.37   19.30
   2  10   3  270.87   13.40
  -2  10  -3  285.77   19.90
   2 -10  -3  267.17   18.90
   2 -10  -3  267.67   18.00
  -2 -10   3  268.77   16.30
  -2  10  -3  220.88   18.70
   2  10   3  263.47   19.50
   3 -10   3  556.14   32.70
  -3  10   3  549.54   35.10
  -3 -10  -3  563.24   32.70
   3 -10   3  562.74   30.00
   3  10  -3  549.15   27.00
   3  10  -3  547.95   33.10
  -3  10  -3  536.05   33.40
   3  10   3  547.85   33.40
   3 -10  -3  556.54   32.60
   3 -10  -3  523.25   30.30
  -3 -10   3  520.55   32.40
  -3  10  -3  537.05   33.20
  -4 -10  -3  230.98   20.30
   4 -10   3  238.38   17.60
   4  10  -3  258.87   14.90
   4 -10   3  238.58   34.50
  -4  10   3  272.87   23.80
   4  10   3  281.37   37.90
  -4  10  -3  247.38   21.50
   4 -10  -3  247.48   18.80
  -4 -10   3  258.97   21.00
  -5 -10  -3   70.59   13.40
  -5  10   3   73.39   15.70
   5 -10   3   82.39   11.40
   5  10  -3   72.99    7.40
  -5  10  -3   57.39   12.60
  -5 -10   3   95.89   15.40
   6  10  -3   45.80    6.40
  -6  10  -3   45.40   11.90
   0  11  -3  257.77   17.30
   0  11  -3  276.07   18.20
   0 -11  -3  297.97   17.30
   0  11   3  269.87   17.40
   0  11   3  276.57   18.80
   0 -11   3  271.67   16.90
   0  11  -3  275.27   17.30
   0 -11  -3  271.87   16.80
   0 -11   3  267.17   17.50
   0  11   3  301.47   17.50
   1  11  -3  495.45   27.00
  -1 -11  -3  483.15   26.90
   1 -11   3  486.45   27.30
   1  11  -3  501.15   27.70
  -1  11   3  513.75   29.20
  -1  11   3  492.95   24.30
  -1 -11  -3  537.15   24.50
   1  11  -3  487.55   25.20
   1 -11   3  500.85   23.90
  -1  11  -3  431.06   23.60
   1  11   3  453.75   27.20
  -1 -11   3  457.15   26.60
  -1  11  -3  418.06   26.60
   1 -11  -3  416.46   25.70
  -1  11  -3  445.66   27.60
   1 -11  -3  431.66   25.90
   1  11   3  452.65   26.50
   1  11   3  456.45   23.70
  -1 -11   3  485.95   25.60
  -2  11   3   52.59   14.80
  -2  11   3   42.50    5.60
   2  11  -3   54.49    6.70
   2 -11   3   46.00    6.90
  -2 -11  -3   46.40    4.30
   2 -11   3   49.60    8.60
  -2 -11  -3   54.79   11.10
   2  11  -3   42.30    8.20
  -2  11  -3   26.60    7.70
   2 -11  -3   28.80    6.70
   2  11   3   19.70    6.70
   2  11   3   31.70    7.00
   2  11   3   28.50    3.70
  -2  11  -3   26.10    7.00
   2 -11  -3   33.40    6.90
  -2 -11   3   38.10    6.20
  -2 -11   3   32.30    8.40
   3  11  -3  175.98   16.60
   3  11  -3  166.88   11.20
   3 -11   3  161.58   15.70
  -3  11   3  190.88   18.70
   3 -11   3  166.18   13.40
  -3 -11  -3  176.08   15.90
   3  11   3  164.98   16.40
   3 -11  -3  177.48   14.70
   3 -11  -3  172.18   16.20
  -3  11  -3  176.58   17.70
  -3 -11   3  167.58   15.70
  -3  11  -3  172.88   16.40
   4  11  -3  160.38   11.30
   4 -11   3  191.48   20.60
  -4 -11  -3  159.18   16.60
  -4  11   3  156.78   19.00
  -4  11  -3  205.78   19.70
  -4 -11   3  177.48   17.40
   4 -11  -3  215.88   16.70
  -5 -11  -3  167.98   18.10
   5  11  -3  155.78   10.50
  -5  11   3  161.18   31.10
  -5  11  -3  124.29   19.20
  -5 -11   3  122.29   17.70
  -6  11  -3   83.79   16.30
   0  12  -3   13.50    4.80
   0  12   3   20.60    9.40
   0  12   3   15.40    4.80
   0 -12   3   10.30    4.00
   0 -12   3   20.30    5.20
   0 -12  -3   13.40    4.30
   0  12  -3   12.40    4.40
   0  12   3   17.10    4.70
   0  12  -3   14.60    4.70
   0 -12  -3   11.40    4.00
   1 -12   3  387.26   24.30
   1  12  -3  386.06   24.10
  -1 -12  -3  376.66   23.90
  -1  12   3  403.16   26.40
  -1  12   3  388.86   21.50
   1 -12   3  387.06   21.10
   1  12  -3  409.86   22.70
  -1 -12  -3  408.86   21.70
   1  12  -3  371.76   24.30
   1 -12  -3  405.16   24.20
  -1  12  -3  417.06   26.00
  -1  12  -3  389.66   21.50
   1  12   3  411.56   25.10
  -1 -12   3  428.26   24.80
  -1 -12   3  433.26   23.50
   1  12   3  405.76   21.50
  -1  12  -3  397.76   24.80
   1 -12  -3  422.06   24.40
   1  12   3  393.76   24.30
  -2  12   3  751.82   47.90
   2 -12   3  803.22   45.80
   2  12  -3  833.02   41.70
  -2 -12  -3  811.42   39.90
  -2 -12  -3  873.31   46.30
   2  12  -3  837.52   46.60
   2 -12   3  861.41   43.90
  -2  12   3  845.72   38.90
  -2 -12   3  982.90   43.80
  -2 -12   3  921.91   46.90
   2  12   3  987.40   46.50
   2 -12  -3 1002.10   47.40
   2 -12  -3  906.21   44.90
  -2  12  -3  885.51   52.39
   2  12   3  973.10   48.10
  -2  12  -3  964.70   48.10
   3  12  -3  950.20   44.80
   3 -12   3  894.51   47.60
   3 -12   3  884.01   50.79
   3  12  -3  856.71   51.39
  -3  12   3  895.31   54.79
  -3 -12  -3  866.71   50.59
  -3  12  -3 1011.20   53.19
   3 -12  -3 1095.89   53.09
   3  12   3 1052.49   53.99
  -3  12  -3 1040.00   55.39
   3 -12  -3 1100.09   50.89
  -3 -12   3 1061.79   52.89
  -4  12   3   20.50    8.80
   4 -12   3   13.20    5.30
  -4 -12  -3   27.10    8.40
   4  12  -3   23.40    4.40
  -4 -12   3   14.40    7.50
  -4  12  -3   16.40    7.50
   5  12  -3   21.30    4.10
  -5  12   3   19.70    9.60
  -5  12  -3   37.30   11.10
   0  13  -3  429.46   25.30
   0  13   3  445.56   27.20
   0  13  -3  433.86   25.00
   0 -13   3  418.86   24.30
   0 -13  -3  414.76   24.20
   0  13  -3  423.96   26.20
   0  13   3  417.86   24.80
   0 -13   3  426.96   25.20
   1 -13   3  237.38   14.20
   1  13  -3  247.78   17.40
   1 -13   3  222.38   17.00
  -1 -13  -3  227.18   16.60
   1  13  -3  221.68   17.20
  -1 -13  -3  244.78   14.90
   1  13  -3  243.28   15.70
  -1  13   3  231.28   14.60
  -1  13   3  247.38   19.40
   1  13   3  202.58   14.00
   1 -13  -3  186.48   15.80
  -1  13  -3  213.88   14.20
   1 -13  -3  211.48   16.30
  -1 -13   3  215.08   16.40
   1  13   3  189.58   16.40
   1  13   3  200.68   16.40
  -1  13  -3  199.48   17.60
  -2 -13  -3  320.57   17.60
  -2  13   3  331.37   25.90
  -2  13   3  341.57   16.60
   2 -13   3  334.67   21.20
   2  13  -3  330.27   22.40
  -2 -13  -3  372.46   23.60
   2  13  -3  348.97   19.30
   2 -13   3  317.77   23.30
   2  13  -3  338.97   23.70
  -2 -13   3  331.07   23.10
  -2  13  -3  320.17   23.40
   2 -13  -3  321.47   24.30
  -2 -13   3  323.97   20.10
  -2  13  -3  309.27   24.80
   2  13   3  314.37   22.00
   2 -13  -3  321.77   22.40
  -2  13  -3  306.07   16.10
   2  13   3  311.07   23.40
  -3 -13  -3  128.39   14.80
  -3  13   3  135.99   20.30
   3 -13   3  165.88   19.50
   3  13  -3  154.28   11.30
  -3  13  -3  181.28   19.00
   3  13   3  181.68   16.20
   3 -13  -3  196.98   19.40
  -3  13  -3  198.38   18.10
   3 -13  -3  180.78   15.20
  -3 -13   3  181.78   17.20
   4 -13   3  143.69   13.90
   4  13  -3  148.39   10.00
  -4 -13  -3  162.28   16.80
  -4  13   3  145.09   21.50
  -4 -13   3  119.59   17.00
  -4  13  -3  115.69   18.80
   5  13  -3   37.50    5.00
  -5  13   3   32.20   10.90
   5  13  -3   35.40    4.70
  -5  13  -3   29.00   12.50
   0  14  -3  315.17   21.40
   0  14   3  327.97   21.30
   0 -14  -3  359.06   21.20
   0  14  -3  344.07   23.40
   0  14  -3  324.27   21.20
   0  14   3  354.06   23.80
   0 -14   3  318.97   20.50
   0 -14   3  325.67   21.40
  -1 -14  -3  428.26   25.50
  -1 -14  -3  419.56   22.80
   1  14  -3  400.96   23.60
  -1  14   3  424.86   22.90
   1  14  -3  411.56   25.50
  -1  14   3  392.56   27.40
   1 -14   3  397.86   21.90
   1 -14   3  404.86   25.60
   1  14  -3  413.26   26.10
  -1 -14   3  369.06   24.50
  -1  14  -3  414.96   27.40
   1 -14  -3  397.86   24.90
  -1  14  -3  372.86   22.10
   1 -14  -3  372.06   25.40
   1  14   3  375.56   25.40
  -1 -14   3  389.56   23.70
  -1  14  -3  401.26   26.10
   1  14   3  340.17   24.50
  -2 -14  -3  220.18   18.10
   2  14  -3  202.28   14.30
   2  14  -3  232.78   18.40
   2 -14   3  220.08   19.30
  -2  14   3  212.38   20.80
   2  14  -3  220.98   18.90
   2 -14   3  197.28   17.50
  -2 -14  -3  174.28   12.60
  -2  14   3  210.78   12.00
   2 -14  -3  231.48   17.30
  -2 -14   3  225.18   18.40
  -2  14  -3  230.58   21.00
  -2 -14   3  239.38   16.20
   2  14   3  214.78   18.70
  -2  14  -3  236.08   19.20
   2  14   3  205.18   17.30
   2 -14  -3  210.28   17.60
  -2  14  -3  206.38   11.80
   3  14  -3   83.89    7.90
  -3  14   3  112.39   19.10
   3 -14   3   99.09   10.70
  -3 -14  -3   76.89   12.50
   3  14   3   76.09   12.40
  -3  14  -3   44.30   11.80
  -3 -14   3   75.99   13.00
  -4  14   3  190.18   23.20
   4  14  -3  184.38   11.50
  -4 -14  -3  171.88   18.40
  -4 -14   3  196.38   19.60
  -4  14  -3  182.88   21.40
  -5  14  -3   18.30    8.80
   0 -15   3  726.53   39.30
   0  15  -3  741.43   43.60
   0  15   3  746.73   41.70
   0  15  -3  794.62   42.20
   0  15   3  709.73   39.00
   0  15  -3  735.03   39.20
   0 -15  -3  725.83   38.40
   0 -15   3  708.03   38.20
  -1 -15  -3  189.38   13.80
   1 -15   3  202.18   13.60
  -1 -15  -3  187.18   15.90
  -1  15   3  211.88   19.10
   1 -15   3  196.98   16.60
   1  15  -3  186.68   16.60
   1  15  -3  192.38   16.40
  -1  15   3  202.98   14.30
   1  15  -3  196.48   14.80
  -1  15  -3  205.08   18.40
  -1 -15   3  179.38   14.70
  -1  15  -3  177.18   16.30
  -1  15  -3  181.98   13.70
   1 -15  -3  173.28   15.30
  -1 -15   3  162.68   15.00
   1  15   3  193.38   16.80
   1  15   3  175.78   16.40
   2  15  -3   94.19   10.10
  -2 -15  -3  111.09    9.40
  -2  15   3  105.29    8.20
  -2 -15  -3  132.89   14.00
   2  15  -3  116.69   15.80
  -2  15   3  115.09   18.20
   2  15  -3  111.69   13.00
   2 -15   3  129.79   13.90
  -2  15  -3  139.49   19.70
   2 -15  -3  142.19   14.50
  -2 -15   3  150.88   15.00
  -2  15  -3  142.19   15.40
   2  15   3  142.59   14.30
  -2  15  -3  132.69    8.70
   2  15   3  163.98   15.90
   3  15  -3   91.69    8.50
  -3  15   3   86.19   16.90
  -3 -15  -3   93.79   17.30
  -3  15  -3   81.99   16.10
   3  15   3   72.69   16.60
  -3 -15   3   78.09   15.60
  -4  15   3  334.97   32.00
  -4  15  -3  323.57   31.60
   4  15   3  324.77   27.70
  -5  15  -3   35.10   14.10
   0  16  -3  264.77   19.10
   0  16   3  252.77   19.00
   0  16  -3  263.37   21.00
   0 -16   3  245.88   18.90
   0  16  -3  254.07   19.40
   0 -16   3  237.48   17.80
   0 -16  -3  258.07   18.30
   0  16   3  259.37   21.10
   1 -16   3  189.58   16.60
   1 -16   3  205.58   14.00
  -1  16   3  176.88   14.30
   1  16  -3  183.58   15.00
   1  16  -3  191.48   17.00
  -1  16   3  204.78   19.60
  -1 -16  -3  205.58   14.60
  -1 -16  -3  207.78   17.00
   1  16   3  170.08   16.70
  -1  16  -3  192.58   17.50
  -1  16  -3  207.18   19.20
   1 -16  -3  169.88   16.00
  -1 -16   3  169.48   14.70
  -1 -16   3  167.48   15.80
   2  16  -3  667.73   39.20
  -2  16   3  686.33   44.90
   2  16  -3  683.23   35.10
  -2 -16  -3  664.93   39.30
  -2 -16  -3  653.73   33.50
  -2  16   3  680.03   31.90
  -2 -16   3  649.54   39.40
  -2  16  -3  739.13   45.30
   2  16   3  682.63   39.50
  -2  16  -3  711.53   41.40
  -2 -16   3  640.44   36.10
  -2  16  -3  652.33   31.70
   3  16  -3   29.40    8.80
  -3  16   3   13.00    8.30
   3  16  -3   14.80    4.40
  -3 -16  -3    6.90    5.80
  -3 -16   3    6.30    6.00
   3  16   3   22.90    7.90
  -3  16  -3    9.20    7.20
  -4  16  -3    7.30    7.00
   0  17  -3   52.99   11.10
   0  17   3   59.99   11.70
   0 -17   3   46.40    8.50
   0  17   3   45.20    9.00
   0 -17   3   34.50    8.20
   0  17  -3   28.80    7.30
   0 -17  -3   36.80    7.80
   0  17  -3   49.50    9.80
   1  17  -3   44.30    8.60
  -1  17   3   43.60    7.60
   1  17  -3   53.89   10.70
   1 -17   3   61.59   11.00
  -1 -17  -3   66.39    9.10
   1 -17   3   45.20    7.40
  -1  17   3   55.89   12.80
   1  17  -3   69.19   12.00
  -1  17  -3   61.89   12.50
   1  17   3   46.80   10.30
  -1 -17   3   45.20    9.20
  -1  17  -3   66.19   11.40
   1 -17  -3   61.79   10.60
  -1  17  -3   61.19    8.70
  -1 -17   3   76.79   11.00
  -2  17   3  518.05   25.40
   2  17  -3  506.45   32.70
  -2 -17  -3  488.75   26.80
  -2 -17  -3  481.05   32.30
   2  17  -3  487.75   28.40
  -2  17   3  504.55   37.90
  -2  17  -3  539.35   38.30
  -2 -17   3  522.25   30.00
   2  17   3  541.85   33.40
  -2 -17   3  501.35   32.90
  -2  17  -3  506.65   25.10
  -2  17  -3  506.65   34.20
  -3  17   3    5.90    7.20
  -3 -17  -3    9.50    6.90
   3  17  -3    6.80    3.40
  -3  17  -3    8.90    7.00
  -3 -17   3    3.40    6.40
  -4  17  -3   62.09   18.80
   0  18   3   59.39   11.90
   0 -18  -3   62.29   10.00
   0  18  -3   54.59   10.70
   0 -18   3   54.49    9.90
   0  18   3   56.39   10.00
   0 -18   3   52.79    9.70
   0  18  -3   70.39   11.30
   0  18  -3   64.79   12.30
   1  18  -3   66.19   12.60
  -1 -18  -3   87.49   11.00
   1  18  -3   71.09   11.10
  -1  18   3   70.79   13.90
  -1  18   3   67.89    9.80
  -1  18  -3   73.39   10.20
  -1 -18   3   84.69   11.60
  -1 -18   3   70.79   11.80
  -1  18  -3   66.99   12.50
   1 -18  -3   89.79   13.10
   1  18   3   81.19   14.20
  -1  18  -3   73.99   14.00
  -2 -18  -3  282.67   17.90
  -2  18   3  330.97   29.60
  -2  18   3  293.47   16.60
  -2 -18  -3  253.27   22.80
   2  18  -3  311.47   27.60
   2  18  -3  320.97   20.50
  -2 -18   3  309.67   20.90
  -2 -18   3  282.17   23.60
  -2  18  -3  287.47   27.70
  -2  18  -3  303.97   16.50
   3  18  -3   36.40    6.30
  -3  18  -3   11.20    8.50
   0  19   3  719.23   49.50
   0 -19   3  750.32   45.70
   0 -19   3  729.83   40.30
   0  19  -3  749.92   44.80
   0 -19  -3  708.13   40.20
   0  19   3  749.03   41.90
   0  19  -3  723.33   41.60
   0  19  -3  765.92   42.80
  -1  19   3    0.50    3.10
   1  19  -3   10.20    5.30
  -1 -19  -3    8.10    4.00
  -1  19  -3    7.70    6.60
  -1 -19   3    1.80    4.60
  -1 -19   3    8.30    5.20
  -1  19  -3    7.60    4.50
  -1  19  -3    1.30    5.30
  -2 -19  -3   28.90    5.40
  -2  19  -3   17.10    9.90
  -2 -19   3    9.00    6.50
  -2 -19   3   15.70    5.50
   0 -20  -3   49.70    9.20
   0  20   3   51.89   10.00
   0  20  -3   48.10   10.30
   0 -20   3   50.39    9.50
   0  20  -3   43.30    9.00
  -1 -20  -3   13.80    4.80
   1  20  -3    6.60    5.40
  -1  20   3    7.50    4.20
  -1 -20   3    5.80    6.20
  -1 -20   3   11.00    4.50
  -1  20  -3    9.90    4.40
   2  20  -3  102.09   11.30
   0  21  -3  135.89   20.70
   1  21  -3    5.50    5.40
  -1 -21   3    5.60    5.30
   0   0  -4   29.60    2.30
   0   0  -4   31.90    2.20
   0   0   4   29.40    2.10
   0   0   4   29.60    2.30
   1   0  -4 2531.45  143.29
  -1   0   4 2832.62  146.29
  -2   0   4   31.60    4.40
   2   0   4   27.50    4.00
   2   0   4   24.80    3.70
   2   0  -4   30.00    5.60
  -2   0  -4   36.20    3.90
  -2   0   4   34.00    5.80
   2   0  -4   35.80    3.90
   2   0   4   28.30    4.40
  -3   0   4   83.89    9.90
   3   0   4   98.79    7.90
   3   0   4   76.09    8.50
   3   0  -4   86.99    9.80
   3   0  -4   99.19    8.00
   3   0   4   78.99    7.70
  -3   0   4   94.69    8.10
   4   0   4   15.10    4.50
   4   0  -4   21.10    6.90
  -4   0   4   20.60    6.80
   4   0  -4   20.20    5.00
   4   0   4   19.60    5.00
  -4   0   4   17.30    5.00
   4   0   4   15.70    5.50
   5   0   4  139.69   14.60
   5   0  -4  105.69   13.60
   5   0  -4  132.69   15.50
   5   0   4  112.99   11.40
  -5   0   4  126.69   11.80
   5   0  -4  119.69   11.40
   5   0   4  117.79   11.80
   6   0   4    2.90    4.90
   6   0  -4    5.30    4.10
  -6   0   4    4.50    4.20
   6   0   4   14.00    5.60
   6   0  -4    7.70    5.00
  -7   0   4   16.80    6.40
   1   1  -4 1903.31  113.79
  -1   1   4 1852.21  111.89
   1  -1   4 1882.21   96.49
  -1  -1  -4 1830.82   95.79
   1   1   4 1890.01   96.79
   1  -1  -4 1945.11  111.39
  -1  -1   4 2097.79  116.39
  -1   1  -4 1964.90   97.49
   2  -1   4  361.46   19.30
  -2  -1  -4  360.26   19.40
   2  -1   4  368.56   18.80
   2   1  -4  374.66   21.80
  -2   1   4  353.26   18.80
   2  -1   4  378.06   19.60
   2   1  -4  353.16   19.50
  -2  -1   4  398.46   22.00
  -2  -1   4  379.56   19.80
   2   1   4  403.06   18.60
   2   1   4  421.66   20.30
  -2   1  -4  399.56   20.00
   2  -1  -4  414.96   19.00
   2  -1  -4  392.46   21.60
   2   1   4  402.76   20.60
   3   1  -4 3327.27  184.38
  -3   1   4 3007.70  178.28
   3  -1  -4 3108.19  176.38
  -3  -1   4 2894.31  176.68
   4  -1   4  322.27   20.30
  -4   1   4  317.27   19.40
   4   1  -4  339.37   24.30
   4  -1   4  352.56   22.20
   4   1  -4  325.37   20.30
  -4  -1  -4  314.47   19.90
  -4   1   4  330.47   24.00
   4  -1   4  333.27   19.60
   4   1   4  331.97   20.60
  -4  -1   4  326.97   20.60
   4  -1  -4  354.76   24.00
   4  -1  -4  300.57   20.90
   4   1   4  339.47   22.80
   4   1   4  342.47   19.70
   4  -1  -4  328.57   19.20
   5  -1   4   36.70    7.70
  -5   1   4   33.30    7.10
   5  -1   4   36.20    8.50
   5   1  -4   38.80    7.90
   5   1  -4   47.30    9.00
  -5   1   4   41.20   10.90
   5  -1   4   38.80    7.50
   5   1  -4   43.70   11.00
   5   1   4   44.20    8.50
   5   1   4   61.59   11.70
   5   1   4   58.19    8.80
   5  -1  -4   52.69    9.70
  -5  -1   4   57.99    9.60
   5  -1  -4   59.59   11.70
   5  -1  -4   61.39    8.50
   6  -1   4   49.60   10.80
   6  -1   4   62.79    9.90
   6  -1   4   62.69   10.60
  -6   1   4   73.49   10.80
   6   1  -4   86.19   12.20
   6   1  -4   64.79   11.50
  -6  -1   4   50.89    9.40
   6   1   4   52.69    9.40
   6  -1  -4   47.80    8.70
   6   1   4   62.99   10.90
  -7  -1   4  349.47   25.30
   0   2  -4  308.27   14.80
  -1   2   4 5812.22  294.07
   1   2  -4 6241.88  300.97
   1  -2  -4 6449.25  296.87
  -1  -2   4 6290.07  298.57
   2  -2   4  411.06   18.70
   2  -2   4  414.26   19.80
   2   2  -4  392.36   20.30
   2  -2   4  413.56   20.40
  -2   2   4  422.06   22.50
  -2  -2  -4  397.46   20.30
   2   2  -4  427.86   22.80
  -2   2  -4  354.86   20.00
  -2  -2   4  358.76   20.10
  -2   2  -4  349.07   19.70
   2  -2  -4  360.16   21.10
   2   2   4  361.26   17.90
   2   2   4  369.36   20.30
   2  -2  -4  366.46   18.30
   3  -2   4  987.10   48.00
   3  -2   4 1030.70   46.30
   3   2  -4 1030.00   48.40
   3   2  -4 1030.90   55.99
  -3   2   4  974.40   50.99
   3  -2   4 1007.20   48.30
   3  -2  -4  973.00   50.99
   3   2   4 1033.60   48.80
   3   2   4 1083.19   50.49
  -3  -2   4 1054.69   48.80
   4   2  -4  148.69   15.30
   4  -2   4  152.18   13.10
  -4   2   4  188.48   16.60
  -4  -2  -4  161.28   12.70
   4   2  -4  152.48   12.40
   4  -2   4  153.88   11.00
   4  -2   4  164.88   13.00
  -4   2   4  174.48   11.60
   4   2   4  133.69   13.60
   4  -2  -4  127.99   10.20
   4  -2  -4  143.09   14.10
   4  -2  -4  132.29   12.60
   4   2   4  132.99   12.40
  -4  -2   4  124.69   11.90
   4   2   4  129.09   10.60
  -4   2  -4  135.89   13.20
   5   2  -4 1168.78   58.99
  -5   2   4 1223.58   57.09
   5   2  -4 1160.48   64.79
  -5   2   4 1202.48   64.99
   5   2  -4 1180.08   59.39
   5  -2   4 1209.98   57.19
   5  -2   4 1172.68   60.79
   5  -2   4 1177.48   59.49
   5   2   4 1211.88   57.29
   5   2   4 1246.58   63.59
   5   2   4 1196.38   59.89
   5  -2  -4 1263.97   56.79
   5  -2  -4 1273.67   61.69
  -5  -2   4 1229.38   60.09
   5  -2  -4 1122.39   62.59
   6  -2   4  264.47   21.90
   6   2  -4  255.27   19.90
  -6   2   4  257.87   17.90
   6  -2   4  282.87   18.30
   6   2  -4  234.78   19.50
   6  -2   4  245.88   19.90
   6   2   4  239.08   17.90
   6   2   4  232.08   20.00
  -6  -2   4  228.98   19.60
   6  -2  -4  227.08   16.90
  -7  -2   4    3.00    4.40
   0   3   4  282.47   14.70
   0   3  -4  290.87   14.90
   0   3  -4  317.67   14.70
   0  -3   4  312.57   15.00
   1  -3   4  654.73   30.50
  -2  -3  -4   40.70    5.70
   2  -3   4   36.20    4.10
   2   3  -4   31.30    5.80
  -2   3   4   35.30    3.40
   2  -3   4   35.20    5.20
   2   3  -4   30.90    4.10
   2   3  -4   40.60    5.80
  -2   3   4   35.10    6.10
   2  -3   4   35.30    3.20
  -2  -3   4   37.30    5.80
   2   3   4   32.60    2.80
  -2   3  -4   31.60    5.20
   2  -3  -4   35.70    3.20
   2  -3  -4   29.80    5.50
  -2   3  -4   41.00    4.70
   2   3   4   37.40    5.80
   3  -3   4   10.70    3.80
  -3   3   4   27.20    4.10
  -3   3   4   10.20    4.30
  -3  -3  -4   10.10    4.00
   3   3  -4    8.60    3.60
   3   3  -4   13.80    5.30
   3   3   4   22.50    3.50
  -3  -3   4   27.90    5.60
   3  -3  -4   24.00    3.60
   3  -3  -4   15.30    5.40
   3   3   4   22.20    5.40
   3   3   4   24.90    5.40
   3  -3  -4   23.50    5.40
  -3   3  -4   39.00    7.00
   4  -3   4  396.86   24.10
   4   3  -4  413.56   24.40
  -4  -3  -4  385.56   23.70
   4  -3   4  421.86   21.20
   4   3  -4  430.16   28.40
  -4   3   4  410.16   27.50
   4  -3   4  390.46   23.90
  -4   3   4  409.76   21.30
  -4  -3   4  379.36   24.10
   4  -3  -4  399.96   25.80
  -4   3  -4  401.46   25.30
   4  -3  -4  381.06   20.60
   4   3   4  364.66   24.10
   4   3   4  357.46   20.70
   4   3   4  379.36   25.90
   4  -3  -4  362.06   24.30
  -5  -3  -4  130.59   13.00
   5   3  -4  116.89   12.50
   5  -3   4  115.89   10.00
  -5   3   4  123.39   17.50
  -5   3   4  121.19   10.20
   5   3  -4  114.69   11.80
   5  -3   4  121.89   12.90
   5  -3   4  115.09   12.60
   5   3  -4  142.79   16.70
   5   3   4  123.79   17.20
   5  -3  -4  109.19    9.50
   5   3   4  113.49   14.70
   5   3   4   96.29   14.90
   5  -3  -4  116.09   16.10
  -5   3  -4  114.39   14.00
   5  -3  -4  128.19   15.90
  -5  -3   4  108.59   12.20
  -6   3   4   56.79    8.40
   6  -3   4   46.60   10.20
   6  -3   4   45.60    7.60
  -6   3   4   61.19   21.00
   6  -3  -4   51.59    7.70
  -6  -3   4   59.39   11.20
   6   3   4   53.89    8.60
   7   3  -4  149.09   14.90
  -7  -3   4  147.39   16.70
   0  -4  -4   80.59    5.10
   0  -4  -4   65.29    5.30
   0   4  -4   69.29    5.20
   0   4  -4   70.69    5.50
   0   4   4   71.09    5.30
   0  -4   4   72.79    5.50
   0  -4   4   81.09    5.50
   0   4   4   73.59    5.70
   1  -4   4  158.78   10.70
  -1  -4  -4  165.38   10.80
   1   4  -4  161.48   10.80
   1  -4   4  175.48    8.90
   1   4  -4  171.98    9.90
  -1  -4   4  195.48   10.30
   1   4   4  201.48   11.50
  -1   4  -4  193.98   10.30
   1  -4  -4  188.08   10.90
   2   4  -4 1710.23  129.99
  -2   4   4 1801.62  126.39
   2   4   4 1731.73  113.19
  -2   4  -4 1782.52  111.99
   2  -4  -4 1780.12  123.29
   2   4   4 1808.32  115.59
  -2  -4   4 1856.61  127.69
  -3   4   4  268.07   19.60
   3  -4   4  274.87   18.10
  -3   4   4  277.87   14.40
   3  -4   4  263.57   16.60
   3  -4   4  281.17   14.20
   3   4  -4  256.17   15.40
   3   4  -4  281.07   20.40
   3   4  -4  261.97   17.80
  -3  -4  -4  289.67   18.10
   3  -4  -4  275.27   14.00
   3  -4  -4  267.17   18.40
  -3   4  -4  282.37   18.10
  -3   4  -4  265.97   17.90
   3   4   4  281.37   14.20
   3  -4  -4  297.77   18.80
  -3  -4   4  309.77   18.70
   3   4   4  277.77   18.40
  -4   4   4  363.86   17.80
  -4   4   4  373.66   35.80
   4  -4   4  357.26   22.10
  -4  -4  -4  365.66   22.00
   4   4  -4  394.36   22.90
   4  -4   4  356.06   17.60
   4  -4   4  331.67   20.80
   4   4  -4  340.07   25.10
   4   4   4  299.97   21.30
   4  -4  -4  297.97   21.50
   4  -4  -4  283.17   21.60
   4  -4  -4  286.87   16.60
  -4   4  -4  302.97   21.80
   4   4   4  286.17   17.20
   4   4   4  297.37   22.80
  -4  -4   4  284.07   20.90
   5   4  -4  375.76   27.90
   5  -4   4  313.07   18.60
  -5   4   4  310.07   18.70
  -5   4   4  305.77   26.20
   5  -4   4  325.27   23.00
  -5  -4  -4  360.66   23.90
   5   4  -4  306.17   26.70
   5   4   4  296.77   25.30
   5   4   4  360.96   26.80
   5   4   4  341.67   19.80
   5  -4  -4  340.97   24.40
  -5   4  -4  347.77   25.40
   5  -4  -4  353.06   18.90
   5  -4  -4  411.16   26.90
  -5  -4   4  345.77   23.90
  -6   4   4    6.70    8.30
   6   4  -4    7.40    4.80
   6  -4   4    7.20    6.00
   6   4  -4   12.70    5.30
   6  -4   4    4.40    4.30
   6   4   4    9.10    4.50
  -6  -4   4   11.10    6.50
   7   4  -4   11.50    5.60
  -7  -4   4    7.70    6.10
   0  -5   4  782.62   73.09
   0   5   4  660.43   68.19
   0   5  -4  730.73   72.49
   1  -5   4  957.80   44.00
  -1  -5  -4  944.51   43.90
  -1   5  -4  960.90   44.20
   2  -5   4  503.15   24.90
   2  -5   4  525.75   27.20
   2   5  -4  488.35   25.80
  -2   5   4  501.95   28.10
  -2  -5  -4  547.75   27.50
   2   5  -4  537.45   27.60
  -2   5  -4  477.75   26.00
  -2  -5   4  497.55   27.20
   2   5   4  550.34   27.90
  -2   5  -4  553.34   27.80
   2  -5  -4  489.45   26.70
   2  -5  -4  514.65   27.30
   3   5  -4 1237.18   62.69
   3  -5   4 1332.47   59.89
   3   5  -4 1251.77   59.69
  -3  -5  -4 1239.88   59.29
  -3   5   4 1226.28   61.59
  -3  -5   4 1281.07   59.89
   3  -5  -4 1245.58   59.89
   3   5   4 1269.57   60.29
   3  -5  -4 1240.18   59.59
  -3   5  -4 1257.77   59.89
  -3   5  -4 1179.08   58.99
   4   5  -4  387.56   21.90
   4   5  -4  406.56   29.00
  -4   5   4  411.96   20.00
   4   5  -4  403.76   25.90
  -4  -5  -4  379.26   25.30
   4  -5   4  372.16   23.60
   4  -5   4  410.76   25.70
  -4   5   4  406.26   28.20
   4  -5   4  383.66   19.50
  -4  -5   4  450.55   26.60
   4   5   4  428.86   20.60
   4   5   4  420.26   26.30
   4  -5  -4  359.46   19.30
   4  -5  -4  417.96   26.20
   4   5   4  418.56   27.80
   4  -5  -4  443.26   26.90
  -4   5  -4  440.06   26.80
   5  -5   4  297.87   15.70
   5  -5   4  287.57   21.60
   5   5  -4  306.77   18.40
  -5   5   4  277.27   15.50
   5   5  -4  283.67   21.70
   5   5  -4  276.37   25.00
  -5  -5  -4  296.77   21.70
  -5   5   4  284.57   24.70
   5  -5   4  267.77   20.10
   5   5   4  270.97   16.60
   5  -5  -4  257.57   21.70
  -5   5  -4  295.67   23.10
   5   5   4  246.88   22.80
   5  -5  -4  274.67   15.30
   5   5   4  280.47   21.90
  -5  -5   4  292.97   22.10
   5  -5  -4  270.17   22.00
   6  -5   4  160.48   10.80
   6   5  -4  166.18   14.50
  -6   5   4  163.08   19.80
   6   5  -4  156.08   13.80
  -6  -5   4  152.28   16.80
   6  -5  -4  154.68   10.60
  -6   5  -4  168.28   18.70
   6   5   4  142.49   12.00
   7   5  -4  473.45   29.00
   0  -6   4  258.67   14.10
   0   6  -4  259.27   14.70
   0  -6  -4  264.97   13.70
   0   6   4  251.77   14.10
   0  -6  -4  278.87   15.00
   0  -6   4  248.58   14.40
   0   6  -4  265.47   14.30
   0   6   4  258.37   15.10
   0   6  -4  241.68   14.10
  -1   6  -4 1104.09   50.99
   2  -6  -4 1542.95   70.49
  -3   6   4  742.13   30.70
   3   6  -4  725.73   33.80
  -3  -6  -4  758.92   38.10
   3  -6   4  736.53   35.40
  -3   6   4  707.63   39.50
   3   6  -4  743.93   41.30
   3   6  -4  746.83   38.30
   3  -6   4  768.52   38.00
  -3   6  -4  699.03   37.90
   3   6   4  672.53   37.90
   3  -6  -4  696.63   37.80
  -3  -6   4  723.83   38.10
   3   6   4  685.03   30.70
   3  -6  -4  686.53   37.10
  -3   6  -4  672.63   37.10
   3   6   4  696.53   30.60
   4  -6   4  196.18   16.40
   4  -6   4  194.08   11.70
   4   6  -4  199.78   19.10
  -4   6   4  184.58   10.00
   4   6  -4  164.58   16.00
   4   6  -4  176.48   12.70
  -4  -6  -4  194.18   16.50
  -4   6   4  182.78   18.00
   4  -6   4  202.08   15.00
   4   6   4  216.88   11.30
  -4  -6   4  236.98   17.70
   4  -6  -4  195.08   16.70
   4   6   4  224.18   19.00
   4   6   4  199.68   17.10
   4   6   4  211.08   10.90
   4  -6  -4  201.88   16.50
  -4   6  -4  195.68   16.80
  -5   6   4  790.62   48.40
  -5  -6  -4  766.12   44.00
   5   6  -4  718.43   44.00
   5  -6   4  758.62   42.30
   5  -6   4  760.32   44.20
   5   6  -4  738.83   39.10
   5  -6   4  779.32   35.10
   5   6   4  851.51   37.60
   5   6   4  837.82   36.90
  -5  -6   4  808.42   45.10
  -5   6  -4  856.01   46.80
   5   6   4  811.82   48.20
   5  -6  -4  794.02   44.80
   5   6   4  854.91   46.50
   6   6  -4   92.69   10.30
  -6   6   4   93.39   17.30
   6  -6   4   94.89    6.30
   6   6  -4   84.69   11.60
   6   6   4  100.29    9.00
   6   6   4  108.09    8.80
  -6   6  -4  106.99   17.00
  -6  -6   4  122.29   17.00
   7   6  -4   26.20    6.70
   0   7  -4  155.08   10.20
   0  -7   4  161.28   10.20
   0  -7  -4  172.18   10.00
   0   7  -4  154.98   10.50
   0  -7  -4  160.18   10.90
   0   7  -4  147.19   10.50
   0   7   4  153.78   10.30
   0  -7   4  154.38   10.50
   1  -7   4  536.85   26.60
   1   7  -4  530.35   28.10
   1  -7   4  530.05   28.00
  -1  -7  -4  549.15   28.10
   1   7  -4  544.65   26.60
  -1   7   4  517.35   28.70
  -1   7   4  562.44   25.40
  -1  -7   4  538.55   28.10
  -1   7  -4  539.55   25.20
   1  -7  -4  579.44   28.10
  -1   7  -4  516.45   27.60
  -1  -7   4  573.44   27.00
   1  -7  -4  552.54   27.80
   1   7   4  573.54   28.70
  -1   7  -4  561.34   28.50
   1   7   4  563.04   27.70
  -2  -7  -4   74.49    9.40
   2   7  -4   58.09    8.40
  -2   7   4   72.59    4.30
   2   7  -4   74.39    6.30
   2  -7   4   78.39    8.30
   2  -7   4   75.29    6.90
  -2   7   4   76.89    4.50
  -2   7   4   49.60    8.40
  -2   7  -4   97.59    8.80
   2  -7  -4   97.29    9.40
  -2   7  -4   84.09    8.70
   2   7   4   95.69    9.40
  -2  -7   4   86.79    6.90
  -2  -7   4   97.99    9.10
  -3   7   4  178.28   16.30
   3   7  -4  195.58   12.00
  -3  -7  -4  189.38   15.20
   3  -7   4  187.68   13.20
   3   7  -4  180.48   15.30
   3  -7   4  197.28   15.40
  -3   7  -4  194.18   15.60
   3   7   4  199.08   16.10
  -3   7  -4  187.78   15.00
   3  -7  -4  233.78   16.60
  -3  -7   4  186.98   15.20
   3  -7  -4  204.68   14.90
   4  -7   4  227.98   16.80
   4   7  -4  230.28   19.30
   4   7  -4  241.68   15.20
  -4  -7  -4  215.58   18.70
  -4   7   4  237.68   21.20
   4  -7   4  262.27   19.60
   4   7  -4  227.18   22.20
   4   7   4  267.87   13.00
   4  -7  -4  263.47   19.30
  -4   7  -4  275.67   20.50
   4  -7  -4  255.87   22.50
  -4  -7   4  288.77   20.50
   4   7   4  268.17   12.40
   4   7   4  257.27   21.60
   4   7   4  276.87   21.00
  -5  -7  -4   54.79   11.10
   5   7  -4   47.10    7.20
   5  -7   4   55.89    9.40
  -5   7   4   42.30   11.80
  -5   7  -4   53.59   11.10
   5   7   4   57.89   12.70
   5  -7  -4   54.09   13.70
   5   7   4   48.20    5.00
   5   7   4   50.29    4.90
  -5  -7   4   60.29   11.30
  -6   7   4   37.10   11.40
   6   7  -4   47.30    8.20
   6   7  -4   37.60    7.90
  -6   7  -4   42.00   10.80
   6   7   4   41.10    5.30
  -6  -7   4   43.60   11.20
   6   7   4   43.90    5.80
   0   8  -4  374.96   19.60
   0  -8  -4  378.06   20.70
   0  -8   4  382.16   19.60
   0  -8   4  363.66   20.00
   0   8  -4  357.86   19.80
   0   8  -4  343.47   19.70
   0  -8  -4  350.76   18.80
   0   8   4  346.27   19.40
   0   8   4  346.57   20.60
   1   8  -4 1865.31  155.78
  -1   8   4 2072.39  155.88
  -1   8   4 1904.01  169.88
  -1   8  -4 1601.44  139.69
  -1  -8   4 1823.82  145.39
   1   8   4 1688.93  143.99
   1   8   4 1698.03  142.49
  -2   8   4 1265.47   62.69
  -2  -8  -4 1292.37   61.09
   2  -8   4 1266.77   60.99
   2   8  -4 1249.97   61.19
  -2   8  -4 1329.17   61.89
   2  -8  -4 1323.17   61.19
  -2  -8   4 1309.97   61.39
   2   8   4 1302.17   61.79
   3  -8   4  320.47   21.60
   3   8  -4  357.06   22.90
   3  -8   4  321.17   19.10
   3   8  -4  330.47   17.80
  -3  -8  -4  337.17   25.10
  -3   8   4  334.17   23.80
  -3   8  -4  311.47   21.50
   3  -8  -4  301.57   21.40
  -3  -8   4  334.07   25.10
   3  -8  -4  303.17   20.30
   3   8   4  311.57   22.20
  -3   8  -4  328.87   25.50
  -4  -8  -4  286.47   21.30
   4   8  -4  276.07   24.00
   4   8  -4  285.77   16.30
   4  -8   4  291.57   18.60
  -4   8   4  283.07   23.40
   4  -8   4  281.37   21.00
   4   8  -4  295.67   21.90
  -4  -8   4  239.48   20.20
  -4   8  -4  255.27   20.80
   4   8   4  262.17   21.30
   4  -8  -4  252.07   19.40
   4  -8  -4  273.37   21.30
   5   8  -4  730.53   35.80
   5  -8   4  713.33   49.30
  -5  -8  -4  804.12   43.50
  -5   8   4  725.53   46.30
  -5  -8   4  702.03   42.30
  -5   8  -4  696.53   43.10
   5   8   4  686.33   31.00
   6   8  -4  115.29   10.90
  -6   8   4  101.29   18.30
   6   8  -4  134.69   11.80
  -6   8  -4  117.79   18.00
  -6  -8   4  115.09   17.50
   0   9  -4  227.88   14.40
   0   9   4  221.68   14.00
   0  -9  -4  219.88   13.30
   0   9   4  221.48   15.20
   0   9  -4  208.68   13.70
   0   9  -4  213.58   14.20
   0  -9   4  209.98   14.00
   0  -9   4  223.38   13.70
  -1   9   4  737.13   41.90
   1   9  -4  819.62   41.50
  -1   9   4  815.12   38.30
  -1  -9  -4  802.42   40.90
   1  -9   4  828.32   40.10
   1   9  -4  803.22   39.40
   1  -9  -4  843.92   40.90
  -1   9  -4  876.91   38.40
   1   9   4  854.41   41.80
  -1  -9   4  888.71   40.20
  -1   9  -4  881.81   42.20
  -1  -9   4  859.11   41.50
  -1   9  -4  809.62   41.50
   1   9   4  888.51   41.30
   1  -9  -4  867.21   40.80
   2   9  -4 1451.05   68.59
   2  -9   4 1449.95   68.19
  -2   9   4 1524.55   70.79
  -2  -9  -4 1521.05   68.49
  -2  -9   4 1444.16   68.29
   2   9   4 1423.96   68.79
  -2   9  -4 1446.56   68.59
  -2   9  -4 1432.66   68.69
   2  -9  -4 1400.26   66.49
   2  -9  -4 1389.26   67.69
   3  -9   4 1333.07   68.49
   3  -9   4 1360.16   65.39
   3   9  -4 1429.96   63.49
  -3   9   4 1419.76   71.99
   3   9  -4 1353.66   69.09
  -3  -9  -4 1425.06   68.99
   3   9   4 1508.25   70.99
   3  -9  -4 1544.35   69.99
  -3   9  -4 1425.16   69.49
  -3   9  -4 1424.06   69.79
   3  -9  -4 1426.46   67.29
  -3  -9   4 1499.95   69.79
   4   9  -4  141.59   17.10
   4   9  -4  134.49   10.30
  -4  -9  -4  141.79   14.60
   4   9  -4  145.89   15.20
  -4   9   4  134.99   16.30
   4  -9   4  151.58   12.60
   4  -9   4  155.98   15.10
   4   9   4  100.99   15.10
  -4  -9   4  154.78   15.30
   4  -9  -4  155.28   15.30
   4  -9  -4  134.89   13.40
  -4   9  -4  137.09   15.00
   5  -9   4  237.88   18.50
  -5   9   4  201.78   22.80
   5   9  -4  253.17   16.00
  -5  -9  -4  253.97   24.50
  -5  -9   4  314.07   28.20
  -5   9  -4  295.17   23.90
  -6   9   4  140.69   27.60
   6   9  -4  158.18   15.70
   6   9  -4  152.28   12.10
  -6   9  -4  179.08   20.40
   0 -10  -4   10.50    3.40
   0  10  -4   13.70    4.10
   0  10   4   10.10    3.70
   0 -10   4   12.40    3.80
   0  10  -4   10.90    3.80
   0  10   4    6.40    3.50
   0  10  -4   13.00    4.10
   0 -10   4   10.20    3.50
   1 -10   4  648.84   31.10
   1  10  -4  628.44   34.20
  -1  10   4  649.93   31.20
   1 -10   4  624.94   34.10
  -1 -10  -4  631.64   33.70
   1  10  -4  608.84   32.00
  -1 -10  -4  637.84   30.70
  -1  10   4  643.14   35.70
  -1 -10   4  684.23   34.40
   1 -10  -4  663.13   33.50
  -1  10  -4  672.23   31.20
   1  10   4  649.04   33.80
  -1 -10   4  705.93   33.10
   1  10   4  656.53   34.50
  -1  10  -4  637.44   34.60
  -1  10  -4  697.33   35.10
  -2 -10  -4  173.98   14.40
   2 -10   4  187.98   12.80
   2 -10   4  180.98    8.90
  -2  10   4  178.38   16.20
  -2  10   4  185.98   11.50
   2 -10   4  176.68   14.50
   2  10  -4  187.08   12.00
   2  10  -4  167.98   14.50
  -2 -10   4  173.38   12.40
   2 -10  -4  174.08   14.30
   2  10   4  175.88   13.80
   2 -10  -4  170.48   13.70
  -2  10  -4  179.38   15.40
  -2 -10   4  191.68   15.00
  -2  10  -4  157.98   14.40
   2  10   4  174.08   15.00
  -3  10   4  148.19   15.50
   3  10  -4  119.39   12.80
  -3 -10  -4  134.19   13.30
   3 -10   4  113.39   12.20
   3  10  -4  117.39    9.00
   3 -10   4  134.49   11.20
   3 -10  -4   96.29   10.60
  -3  10  -4  108.89   14.60
  -3 -10   4   92.79   12.90
   3  10   4   81.49   13.10
   3 -10  -4   92.19   13.10
  -3  10  -4   86.89   13.20
  -4  10   4  150.98   20.80
   4 -10   4   99.19   10.50
  -4 -10  -4  104.19   14.50
   4  10  -4   90.99    8.30
  -4  10  -4  109.39   15.60
   4 -10  -4  107.39   11.90
  -4 -10   4  105.29   14.50
  -5  10   4   82.39   16.20
   5  10  -4   99.69    9.00
   5 -10   4  105.59   11.70
  -5 -10  -4  122.49   16.60
  -5 -10   4   92.49   15.20
  -5  10  -4  141.89   19.60
   6  10  -4   23.60    5.10
  -6  10  -4   15.60    7.70
   0  11   4  487.05   28.10
   0 -11  -4  478.45   25.50
   0  11   4  476.85   26.30
   0  11  -4  482.85   26.30
   0  11  -4  467.85   26.90
   0  11  -4  493.35   26.90
   0 -11   4  496.15   26.10
   1  11  -4  437.66   26.30
  -1  11   4  452.55   24.00
   1 -11   4  465.85   27.10
   1 -11   4  459.85   23.60
   1  11  -4  430.36   26.60
  -1 -11  -4  493.25   23.90
  -1 -11  -4  443.96   26.40
   1  11  -4  462.65   25.10
  -1  11   4  426.96   28.00
   1  11   4  483.05   27.50
  -1  11  -4  508.05   24.40
   1  11   4  476.95   26.80
  -1  11  -4  464.95   27.70
  -1 -11   4  508.85   26.00
   1 -11  -4  480.45   26.60
  -1  11  -4  455.95   27.10
   1 -11  -4  477.95   26.40
  -1 -11   4  485.75   27.00
  -2  11   4  779.02   32.80
   2  11  -4  784.12   40.60
   2 -11   4  784.12   40.20
  -2 -11  -4  796.22   40.10
   2  11  -4  798.92   36.00
   2 -11   4  778.82   37.30
  -2  11   4  794.12   43.10
   2 -11  -4  692.83   37.60
   2 -11  -4  662.73   38.50
  -2 -11   4  719.13   39.90
  -2  11  -4  712.23   40.00
   2  11   4  635.34   37.60
  -2  11  -4  650.93   40.00
   2  11   4  697.23   40.00
  -2 -11   4  703.03   36.40
   3  11  -4  515.05   33.10
   3  11  -4  517.95   27.20
  -3 -11  -4  540.95   32.80
   3 -11   4  486.35   32.00
   3 -11   4  471.65   28.70
  -3  11   4  527.75   35.80
  -3 -11   4  604.74   34.00
  -3  11  -4  618.14   35.00
   3 -11  -4  568.24   33.80
  -3  11  -4  558.74   39.10
   3 -11  -4  576.84   31.50
   3  11   4  575.44   34.50
   4  11  -4   77.69    7.60
   4 -11   4   85.59   10.10
  -4 -11  -4   94.99   14.40
  -4  11   4   75.19   14.90
  -4  11  -4   66.29   13.10
   4 -11  -4   77.09   11.80
  -4 -11   4   85.69   14.20
   5  11  -4   29.20    5.30
  -5  11   4   41.40   12.90
  -5 -11  -4   30.90    9.60
  -5 -11   4   27.90    9.00
  -5  11  -4   36.70   10.60
  -6  11  -4  131.29   20.20
   0  12   4  520.35   29.40
   0 -12   4  519.65   28.30
   0  12  -4  531.15   29.90
   0  12   4  522.35   34.20
   0  12  -4  518.05   28.80
   0 -12  -4  538.25   28.30
   0  12  -4  571.84   29.90
   0 -12   4  530.45   29.30
  -1 -12  -4  356.46   22.80
   1  12  -4  355.76   22.90
   1 -12   4  346.57   23.10
  -1  12   4  387.36   25.50
  -1 -12  -4  371.46   20.20
   1 -12   4  352.36   20.00
  -1  12   4  337.87   20.20
   1  12  -4  363.86   23.60
   1  12  -4  340.57   21.20
   1 -12  -4  369.36   22.70
  -1  12  -4  385.56   20.80
  -1  12  -4  397.66   24.30
   1  12   4  372.76   23.70
  -1 -12   4  385.66   23.30
  -1  12  -4  406.16   25.00
   1 -12  -4  418.36   23.60
   1  12   4  392.86   23.60
  -1 -12   4  419.66   22.70
   2 -12   4   81.79    9.10
  -2  12   4   78.29    6.20
   2  12  -4   81.89   12.10
  -2  12   4   91.19   14.40
   2  12  -4   79.49    8.20
   2 -12   4   91.09   12.20
  -2 -12  -4   92.39   12.60
  -2 -12  -4   78.09    6.30
  -2 -12   4  129.49   12.60
   2 -12  -4  113.69   10.90
  -2  12  -4  113.39   13.10
  -2  12  -4  121.39   12.60
   2  12   4  125.89   13.10
   2  12   4  127.69   11.90
  -2 -12   4  110.39    9.80
   2 -12  -4  115.89   11.90
  -3 -12  -4  558.44   33.10
  -3  12   4  546.45   36.80
   3 -12   4  500.95   28.80
   3 -12   4  542.75   32.90
   3  12  -4  540.95   26.90
   3  12  -4  524.85   33.50
  -3  12  -4  534.85   33.70
  -3 -12   4  543.05   33.20
  -3  12  -4  503.05   34.30
   3 -12  -4  502.25   30.60
   3  12   4  485.35   33.00
   3 -12  -4  472.15   31.60
  -4  12   4  789.02   49.70
  -4 -12  -4  711.63   43.70
   4  12  -4  779.92   36.40
   4 -12   4  721.93   39.90
  -4  12  -4  752.62   46.50
  -4 -12   4  783.72   45.10
  -5  12   4  338.87   31.10
   5  12  -4  329.17   17.90
  -5  12  -4  262.67   26.10
  -6  12  -4   49.60   12.60
   0  13   4   -1.90    2.60
   0  13  -4   -3.20    2.40
   0 -13  -4    1.40    3.00
   0 -13   4    0.60    2.80
   0  13  -4    0.40    3.30
   0  13   4   -2.10    2.90
   0  13  -4   -0.40    2.90
   0 -13   4    0.90    2.90
   1 -13   4  398.96   19.90
   1  13  -4  358.16   21.00
  -1  13   4  351.76   24.70
  -1  13   4  376.36   20.10
  -1 -13  -4  370.46   22.60
  -1 -13  -4  364.86   19.70
   1  13  -4  371.16   22.80
   1 -13   4  405.96   23.80
   1  13  -4  378.06   23.40
   1  13   4  318.97   22.40
  -1  13  -4  312.97   23.10
   1 -13  -4  301.07   21.40
   1  13   4  297.67   21.70
   1 -13  -4  279.17   20.70
  -1 -13   4  306.17   20.50
  -1  13  -4  326.47   19.50
  -1  13  -4  311.37   22.30
  -1 -13   4  332.27   22.10
  -2 -13  -4  182.18   16.50
   2  13  -4  176.58   17.00
  -2  13   4  192.98   11.30
   2 -13   4  196.38   30.40
  -2 -13  -4  168.48   11.30
  -2  13   4  181.28   18.80
   2  13  -4  200.58   13.90
   2 -13   4  187.08   15.00
  -2  13  -4  208.28   17.80
  -2  13  -4  214.08   19.40
  -2  13  -4  207.88   11.40
   2  13   4  232.28   17.30
   2 -13  -4  239.48   19.60
   2 -13  -4  235.08   17.50
  -2 -13   4  245.38   18.50
   2  13   4  214.18   18.20
  -2 -13   4  219.28   15.20
   3  13  -4  109.99    9.40
   3 -13   4  113.99   11.40
  -3 -13  -4  112.79   15.00
  -3  13   4  111.69   18.00
  -3 -13   4  122.69   15.90
   3 -13  -4  114.89   17.30
  -3  13  -4   99.99   16.20
   3  13   4  118.99   12.80
  -3  13  -4  105.49   15.20
   3 -13  -4  112.49   12.10
  -4  13   4  184.18   25.70
   4 -13   4  178.08   15.40
  -4 -13  -4  174.88   18.30
   4  13  -4  187.38   12.40
  -4 -13   4  198.18   19.10
  -4  13  -4  202.08   21.00
  -5  13   4   77.29   17.10
   5  13  -4   79.49    7.00
  -5  13  -4  102.89   21.50
   0  14  -4  665.83   35.80
   0  14   4  660.03   35.20
   0  14   4  683.53   37.70
   0  14  -4  632.54   36.40
   0  14  -4  608.64   34.70
   0 -14  -4  631.94   34.10
   0 -14   4  657.63   35.60
   0 -14   4  662.43   34.50
  -1  14   4   46.70    9.80
  -1 -14  -4   44.30    8.50
   1  14  -4   52.29    9.30
   1  14  -4   39.90    7.40
   1  14  -4   46.90    9.00
   1 -14   4   45.80    6.80
  -1  14   4   47.80    7.40
   1 -14   4   43.60    8.80
  -1 -14  -4   53.29    7.50
  -1  14  -4   48.80    7.30
  -1  14  -4   48.40    9.40
   1  14   4   42.80    9.10
   1  14   4   35.30    8.10
   1 -14  -4   38.50    8.10
  -1  14  -4   50.69   10.20
   1 -14  -4   33.50    7.50
  -1 -14   4   42.70    7.60
  -1 -14   4   37.80    8.00
  -2 -14  -4  131.29   13.60
   2  14  -4  115.29   13.50
  -2 -14  -4  117.09    9.00
   2 -14   4  144.29   14.40
   2  14  -4  131.39   11.20
  -2  14   4  123.19    8.70
   2 -14   4  129.79   12.60
  -2  14   4  150.38   17.30
   2  14  -4  132.59   13.70
   2 -14  -4  156.58   14.60
  -2 -14   4  133.69   14.10
   2 -14  -4  171.68   14.30
  -2  14  -4  167.68   16.10
  -2  14  -4  165.18   17.30
   2  14   4  138.69   13.80
  -2  14  -4  131.49    8.70
   2  14   4  125.79   14.30
   3  14  -4   11.00    3.90
   3 -14   4    9.40    4.80
  -3  14   4   12.90    8.00
  -3 -14  -4    2.10    4.60
  -3 -14   4   10.20    6.10
  -3  14  -4    9.40    6.70
   3  14   4    7.80    5.10
  -3  14  -4   16.60    7.50
  -4 -14  -4   77.19   13.70
   4  14  -4   91.29    8.00
  -4  14   4   96.59   18.30
  -4 -14   4   86.79   15.20
  -4  14  -4   73.39   15.50
  -5  14  -4   20.10    8.60
   0 -15  -4  112.89   11.00
   0  15   4  113.29   11.50
   0  15  -4  112.39   14.90
   0 -15   4   99.59   10.70
   0  15   4  117.59   13.50
   0  15  -4   93.29   12.50
   0  15  -4  111.79   11.70
   0 -15   4  126.89   12.30
  -1 -15  -4  437.66   23.80
  -1 -15  -4  439.56   26.90
   1 -15   4  420.36   30.10
  -1  15   4  438.86   30.00
   1 -15   4  442.76   23.60
   1  15  -4  438.56   25.50
   1  15  -4  408.76   27.00
  -1  15   4  394.26   23.60
   1  15  -4  406.16   26.50
  -1  15  -4  423.76   27.70
  -1 -15   4  421.86   25.40
  -1  15  -4  408.86   23.80
   1  15   4  380.66   26.60
   1 -15  -4  396.06   25.90
  -1 -15   4  388.26   25.90
   1  15   4  417.56   27.40
  -1  15  -4  396.36   28.20
  -2  15   4  898.31   39.60
   2  15  -4  854.11   46.50
  -2  15   4  841.82   51.59
   2  15  -4  880.71   42.90
  -2 -15  -4  795.32   40.00
   2 -15   4  908.11   52.49
   2  15  -4  850.31   47.80
  -2 -15  -4  832.82   46.50
  -2  15  -4  801.52   39.10
  -2 -15   4  848.32   44.20
   2  15   4  837.02   46.10
   2 -15  -4  926.51   47.60
  -2  15  -4  836.02   50.79
  -2  15  -4  905.61   48.80
  -2 -15   4  933.11   48.00
   2  15   4  853.21   48.20
  -3  15   4   27.50   10.30
   3  15   4   12.80    7.50
  -3  15  -4    8.40    7.00
  -4  15   4  290.47   29.00
   4  15  -4  239.28   14.10
  -4  15  -4  219.88   24.30
   4  15   4  168.88   21.40
  -5  15  -4   41.20   12.50
   0 -16   4  561.74   35.60
   0  16  -4  592.04   34.40
   0  16  -4  567.84   33.40
   0  16   4  584.74   33.50
   0 -16   4  581.94   34.00
   0 -16  -4  598.54   32.80
   0  16  -4  596.44   35.90
   0  16   4  622.04   36.80
   1  16  -4   48.10   11.80
  -1  16   4   57.59   11.80
   1 -16   4   38.80    8.70
   1 -16   4   54.99    7.90
   1  16  -4   40.80    8.90
   1  16  -4   64.49    9.70
  -1  16   4   57.39    8.50
  -1  16  -4   28.90    8.50
  -1  16  -4   31.70    9.00
   1  16   4   31.40    8.70
   1  16   4   38.40    9.00
   1 -16  -4   38.20    8.20
  -1 -16   4   26.50    7.50
  -1  16  -4   39.80    8.00
  -1 -16   4   34.70    7.60
   2  16  -4   87.99   13.30
  -2 -16  -4   79.29   12.90
   2  16  -4   79.39   10.50
  -2  16   4   66.59   14.30
  -2 -16  -4   74.19    7.30
  -2  16   4   72.89    6.90
  -2  16  -4  113.49   16.10
   2  16   4   96.19   14.20
  -2  16  -4   83.59   15.50
  -2 -16   4   88.19   11.30
  -2 -16   4  100.99   14.50
  -2  16  -4   88.29    7.20
   3  16  -4   83.59    8.80
  -3 -16  -4   79.29   13.70
  -3  16   4   77.79   16.50
   3  16  -4   65.99   12.20
  -3 -16   4  126.79   16.90
   3  16   4  117.29   14.00
  -3  16  -4  100.99   18.50
   4  16  -4  118.89    9.20
  -4  16  -4  166.98   25.20
   0  17   4   12.00    6.60
   0 -17  -4   16.70    5.50
   0  17   4   13.00    5.80
   0 -17   4   12.50    5.30
   0  17  -4   11.40    5.10
   0  17  -4   10.20    5.80
   0  17  -4    8.50    5.80
  -1  17   4   -1.40    5.30
  -1  17   4    2.60    3.20
   1 -17   4   -0.70    2.80
   1 -17   4    2.70    5.30
  -1 -17  -4    5.10    2.70
   1  17  -4    4.10    5.00
   1  17  -4    2.70    4.60
   1  17  -4    1.90    4.00
  -1  17  -4    9.90    5.90
   1 -17  -4    3.40    4.00
  -1 -17   4    1.80    4.30
   1  17   4   -5.50    3.60
  -1  17  -4    2.10    5.00
  -1 -17   4   11.20    4.60
  -1  17  -4    4.40    2.80
   1  17   4    2.20    8.00
  -2  17   4   14.70    8.70
   2  17  -4    7.90    4.50
  -2  17   4   16.70    3.70
   2  17  -4   12.20    6.30
  -2 -17  -4   14.80    3.90
  -2 -17  -4   10.40    6.60
  -2  17  -4    8.30    7.40
  -2 -17   4   16.80    5.20
  -2  17  -4   14.30   10.70
  -2 -17   4    2.20    5.60
   2  17   4   10.50    6.20
  -2  17  -4   13.20    3.30
  -3  17   4    4.90    7.30
   3  17  -4    4.80    3.60
  -3 -17  -4    2.40    5.50
  -3 -17   4    6.20    7.00
  -3  17  -4    3.00    5.90
  -4  17  -4   40.50   12.70
   0  18  -4  234.68   21.10
   0  18  -4  217.68   19.20
   0  18   4  214.88   21.00
   0 -18   4  244.78   18.60
   0 -18   4  255.77   19.60
   0  18   4  249.18   19.20
   0  18  -4  247.58   19.40
   0 -18  -4  235.58   18.10
   1  18  -4   83.49   12.20
  -1 -18  -4   92.59    9.60
   1 -18   4   87.49    9.40
  -1  18   4   85.79   10.90
   1  18  -4   77.09   12.90
  -1  18   4   94.49   16.70
   1 -18  -4   80.89   12.40
  -1  18  -4   75.59   10.50
   1  18   4   99.19   15.80
  -1 -18   4   83.89   11.90
  -1 -18   4   64.99   11.60
  -1  18  -4   60.79   14.80
  -1  18  -4   69.89   12.80
   2  18  -4  132.09   13.30
   2  18  -4  103.39   18.40
  -2  18   4  127.19    9.60
  -2  18   4  131.19   21.10
  -2 -18  -4  121.79    9.90
  -2  18  -4  171.88   20.50
  -2  18  -4  149.29   19.60
  -2 -18   4  127.09   16.90
  -2 -18   4  144.19   13.30
  -2  18  -4  130.59    9.50
   3  18  -4   72.29    9.10
  -3  18  -4   42.60   12.80
   0  19  -4    0.90    3.90
   0  19  -4    0.60    5.20
   0  19  -4    2.10    4.90
   0 -19  -4    0.70    3.40
   0 -19   4    1.70    4.00
   0  19   4   -0.80    3.10
  -1 -19  -4  143.99   12.90
  -1  19   4  147.29   13.40
   1  19  -4  138.09   14.60
  -1 -19   4  154.78   15.90
  -1 -19   4  163.78   15.20
  -1  19  -4  182.98   19.60
  -1  19  -4  169.38   14.20
   2  19  -4  378.96   24.00
  -2 -19  -4  356.76   20.40
  -2 -19   4  364.96   24.40
  -2 -19   4  359.56   27.40
  -2  19  -4  378.96   32.60
   0  20  -4   91.59   14.30
   0  20   4   91.39   13.60
   0 -20  -4  110.39   12.00
   0  20  -4  107.19   14.40
   0 -20   4   86.69   12.40
  -1 -20  -4   38.40    7.40
   1  20  -4   58.29   10.60
  -1  20   4   43.20    7.90
  -1 -20   4   34.30    9.30
  -1  20  -4   51.49   11.70
  -1  20  -4   33.50    7.20
  -1 -20   4   41.70    8.70
   2  20  -4   62.59   10.00
   0 -21   4   17.30    6.60
   0  21  -4   22.90    7.90
   1  21  -4   53.19   10.60
  -1 -21   4   48.00   10.40
   1  22  -4  288.47   22.80
   0   0  -5    4.40    1.00
   0   0   5    3.70    1.20
   1   0   5  650.83   44.50
  -1   0   5  655.83   56.99
  -1   0  -5  654.33   43.90
   1   0  -5  596.54   55.39
  -2   0  -5  108.99    7.40
   2   0  -5   97.29    7.30
   2   0   5  107.89    7.70
   2   0   5  100.39    7.10
  -2   0   5  108.29    8.80
   2   0   5  105.99    7.70
   3   0  -5    1.70    2.20
  -3   0   5    3.90    3.50
   3   0   5   -0.50    1.80
   3   0   5    3.00    2.20
   3   0   5    0.50    2.10
  -3   0   5    2.00    2.20
   4   0  -5 1309.87   64.19
  -4   0   5 1211.28   58.79
   4   0   5 1216.58   58.29
   4   0   5 1237.58   58.99
   4   0  -5 1279.27   59.19
   4   0   5 1240.68   61.09
  -4   0   5 1291.67   64.59
   5   0  -5   64.29   10.40
   5   0  -5   59.89    9.00
   5   0   5   52.39    8.70
   5   0  -5   37.50    9.70
   5   0   5   59.39   11.10
   5   0   5   35.90    7.40
  -5   0   5   50.39    8.70
   6   0   5    2.20    4.30
   6   0   5    7.00    5.50
  -6   0   5    1.60    3.90
   6   0  -5    4.00    3.90
   6   0   5    5.60    5.20
  -7   0   5    1.50    4.00
   0  -1  -5  143.09    7.20
   0   1  -5  146.99    7.30
   0  -1   5  138.79    7.60
   0  -1  -5  150.68    7.50
   0   1  -5  135.59    7.50
   0  -1   5  135.79    7.60
   0   1  -5  137.19    7.70
   1   1  -5  797.62   67.29
   1  -1   5  706.33   52.69
  -1   1   5  778.62   66.19
  -1  -1  -5  795.72   53.69
  -1  -1   5  885.51   69.89
  -1   1  -5 1010.30   58.49
   1  -1  -5  934.21   68.89
   1   1   5  910.81   56.29
   2   1  -5 2069.59  134.09
   2  -1   5 2099.39   95.49
  -2   1   5 2092.19  133.39
   2  -1  -5 2181.18  132.29
  -2   1  -5 2092.69   95.69
   2   1   5 2182.48  100.69
  -2  -1   5 2125.39  134.79
   2   1   5 1993.30   98.49
   3   1  -5  879.01   42.20
   3  -1   5  890.81   42.80
   3   1  -5  895.71   46.90
  -3   1   5  841.82   41.30
  -3   1   5  866.91   45.70
   3  -1   5  900.11   41.50
   3  -1   5  870.61   41.90
   3   1   5  928.71   44.00
  -3   1  -5  908.51   43.30
   3   1   5  888.91   40.90
  -3  -1   5  862.11   42.50
   3   1   5  892.01   42.60
  -3  -1   5  877.61   45.80
   3  -1  -5  832.12   53.29
   3  -1  -5  904.61   41.20
   4   1  -5   38.40    9.00
   4   1  -5   41.70    7.30
  -4   1   5   38.00    9.20
  -4   1   5   38.90    6.80
   4  -1   5   31.70    6.90
   4  -1   5   36.60    6.70
   4  -1   5   38.20    6.70
   4  -1  -5   46.90    9.20
   4   1   5   54.89    7.50
  -4  -1   5   53.19    8.10
   4  -1  -5   53.99    7.30
   4   1   5   53.09    8.30
   4   1   5   63.79   10.40
   5  -1   5  215.18   17.50
   5  -1   5  238.88   17.40
   5   1  -5  228.68   18.50
   5   1  -5  244.48   22.30
   5   1  -5  242.38   18.10
  -5   1   5  277.87   18.30
   5  -1   5  221.28   19.20
  -5   1   5  257.17   23.10
   5   1   5  278.07   21.60
  -5  -1   5  256.87   19.30
   5  -1  -5  287.87   18.00
   5   1   5  255.57   18.90
   5  -1  -5  263.97   22.30
   5  -1  -5  287.67   20.50
   5   1   5  290.47   18.20
   6   1  -5  197.48   18.20
   6   1  -5  235.08   18.40
   6  -1   5  212.98   18.10
   6  -1   5  213.38   17.10
   6  -1   5  216.28   20.00
  -6   1   5  212.38   17.10
   6   1   5  232.48   17.70
  -6  -1   5  235.78   18.90
   6   1   5  216.18   18.40
   6   1   5  231.68   21.20
   6  -1  -5  237.98   17.40
  -7   1   5   16.90    6.00
  -7  -1   5   16.30    6.50
   0  -2   5  185.28    9.60
   0  -2   5  185.68    9.80
   0   2   5  175.08    9.40
   0  -2  -5  188.18    9.40
   0   2  -5  178.28    9.80
   1   2  -5 3578.94  193.18
  -1  -2  -5 3705.13  175.18
   1  -2   5 3624.64  175.58
  -1   2   5 3571.34  188.78
   1   2   5 3356.66  173.78
   1  -2  -5 3358.96  187.28
  -1   2  -5 3364.16  174.38
  -1  -2   5 3392.06  189.28
  -2   2   5  514.05   27.40
   2  -2   5  492.75   24.10
   2  -2   5  490.25   24.90
  -2   2   5  477.15   23.60
   2   2  -5  536.55   27.90
   2   2  -5  500.85   25.40
  -2   2  -5  511.85   25.40
   2   2   5  505.85   25.60
   2  -2  -5  487.85   26.40
   2   2   5  507.75   22.80
   3  -2   5  806.42   34.80
  -3   2   5  836.72   40.60
  -3  -2  -5  841.02   36.90
   3   2  -5  830.92   37.00
   3   2  -5  810.42   40.50
   3  -2   5  820.92   36.60
  -3   2   5  814.62   35.00
   3  -2   5  812.42   36.70
   3   2   5  654.43   36.00
  -3  -2   5  627.84   35.70
  -3   2  -5  655.53   35.70
   3   2   5  639.34   33.40
   3  -2  -5  670.73   33.80
   3  -2  -5  620.14   37.70
  -3   2  -5  631.34   35.80
   3   2   5  649.34   36.90
   4   2  -5 2802.62  128.89
   4   2  -5 2729.13  123.49
   4   2   5 2814.02  124.29
   4  -2  -5 2837.02  127.29
   4  -2  -5 2862.01  125.29
   4   2   5 2769.62  126.19
  -5   2   5  169.68   18.40
   5  -2   5  171.78   14.70
   5  -2   5  153.28   14.80
  -5   2   5  168.78   13.10
   5   2  -5  177.48   14.90
   5   2  -5  164.58   14.50
   5   2  -5  156.88   17.80
   5  -2   5  175.98   13.10
  -5  -2   5  144.89   14.30
   5   2   5  131.69   13.90
   5  -2  -5  156.78   16.70
   5   2   5  153.08   16.10
   5   2   5  152.08   12.50
   5  -2  -5  132.69   19.00
   5  -2  -5  156.08   12.40
   6  -2   5  160.08   14.00
   6  -2   5  161.58   16.00
   6   2  -5  155.18   15.50
   6  -2   5  161.48   16.80
   6   2  -5  154.58   15.50
  -6   2   5  161.08   14.00
   6   2   5  195.88   17.30
  -6  -2   5  188.18   17.00
   6   2   5  160.08   14.20
   6  -2  -5  191.78   14.40
  -7  -2   5  159.68   16.80
   0  -3   5  115.69    7.10
   0   3   5  116.69    7.20
   0  -3   5  116.79    7.30
   0   3  -5  112.39    7.30
   0   3  -5  123.29    7.20
  -1   3   5 2182.38  134.89
   1  -3   5 2113.39  122.69
   1   3  -5 2215.48  139.89
   1  -3  -5 1993.40  129.59
   1   3   5 2062.99  123.69
  -1  -3   5 2182.28  135.79
   2  -3   5 1313.87   59.19
  -3  -3  -5   69.09    8.60
   3  -3   5   48.00    5.00
  -3   3   5   53.59    9.40
   3  -3   5   61.09    7.90
   3   3  -5   53.79    7.50
   3   3  -5   58.39    9.90
  -3   3   5   52.09    5.30
   3  -3   5   53.59    6.30
   3  -3  -5   51.59    5.00
  -3  -3   5   60.49    8.60
  -3   3  -5   45.00    7.20
   3  -3  -5   45.10    7.80
   3   3   5   61.39    9.30
   3   3   5   52.99    4.80
   3   3   5   55.79    8.30
  -3   3  -5   65.09    8.70
   4   3  -5  262.47   21.80
   4   3  -5  237.48   18.00
  -4  -3  -5  236.18   17.80
  -4   3   5  269.07   16.10
   4  -3   5  243.28   17.70
   4  -3   5  267.57   15.80
   4  -3   5  253.47   18.10
  -4   3  -5  273.57   19.50
   4   3   5  309.57   20.10
   4   3   5  268.77   20.30
   4  -3  -5  291.27   15.90
   4  -3  -5  280.87   19.70
   4   3   5  291.77   16.00
   4  -3  -5  274.67   20.40
  -4  -3   5  281.17   19.20
   5  -3   5   44.90    8.90
   5  -3   5   30.10    7.60
  -5   3   5   36.10    6.20
   5   3  -5   42.70   10.90
   5   3  -5   39.40    8.30
   5  -3   5   28.10    5.60
  -5   3   5   31.90    9.40
   5   3   5   29.80    7.00
   5  -3  -5   25.40    5.30
   5  -3  -5   29.70    8.40
   5  -3  -5   27.30    8.00
   5   3   5   19.30    7.00
   5   3   5   22.70    7.10
  -5  -3   5   35.20    8.40
   6  -3   5  123.79   11.60
  -6   3   5  125.29   20.70
   6  -3   5  148.09   15.70
  -6   3   5  154.98   12.60
   6   3  -5  150.88   14.50
   6   3   5  144.29   12.80
  -6  -3   5  152.38   15.80
   6  -3  -5  145.19   12.00
   7   3  -5   46.00    9.70
  -7  -3   5   44.70   10.10
   0   4  -5  364.46   17.90
   0   4  -5  358.66   17.40
   0  -4   5  319.17   17.50
   0   4   5  347.37   17.70
   0  -4   5  366.06   17.50
   1  -4   5  246.08   13.10
   1  -4   5  238.18   11.00
   1   4  -5  237.38   13.00
   1  -4   5  240.68   10.70
   1   4  -5  248.38   12.00
  -1  -4   5  174.78   11.20
  -1   4  -5  189.08   11.00
   1  -4  -5  185.98   11.90
   1   4   5  185.38   12.20
  -1  -4   5  178.18   12.10
  -1   4  -5  178.98   12.10
   2  -4   5  265.67   14.10
   2  -4   5  273.07   16.00
   2   4  -5  268.87   16.10
  -2   4   5  268.87   17.30
   2   4  -5  277.27   18.20
  -2  -4  -5  265.07   15.90
   2   4  -5  272.87   14.40
  -2   4   5  264.97   13.10
   2   4   5  251.07   11.30
  -2   4  -5  251.87   14.90
  -2  -4   5  248.68   15.80
   2   4   5  234.88   15.80
  -2   4  -5  246.68   15.80
   2  -4  -5  250.97   16.00
   3   4  -5 1386.76   60.09
   3   4  -5 1339.77   62.69
  -3   4   5 1399.76   65.79
   3  -4   5 1362.06   62.49
   3   4  -5 1351.66   66.19
  -3  -4  -5 1423.36   62.89
  -3   4  -5 1291.47   62.59
  -3   4  -5 1237.78   61.89
   3  -4  -5 1299.27   63.39
   3  -4  -5 1292.87   62.99
   3   4   5 1343.37   63.29
   4  -4   5  228.98   16.50
   4  -4   5  217.58   15.60
   4   4  -5  220.18   14.30
   4   4  -5  226.18   19.90
  -4  -4  -5  224.68   16.60
  -4   4   5  201.08   12.80
   4   4  -5  201.68   16.20
   4  -4   5  212.68   12.70
  -4   4   5  191.28   18.20
  -4   4  -5  212.18   16.90
   4   4   5  213.18   16.90
   4  -4  -5  201.18   17.10
   4   4   5  206.98   12.60
   4  -4  -5  204.18   12.30
  -4  -4   5  201.78   16.40
   4   4   5  211.58   17.90
   4  -4  -5  225.48   17.50
   5   4  -5   37.20    7.00
   5  -4   5   39.10    6.00
   5  -4   5   49.90    8.90
   5  -4   5   35.50   13.60
   5   4  -5   29.80    9.50
  -5   4   5   29.50    9.50
  -5   4   5   42.10    6.20
   5  -4  -5   36.60    8.70
   5   4   5   22.80   12.30
  -5  -4   5   30.20    8.10
  -5   4  -5   39.30    9.50
   5   4   5   25.70    5.30
   5  -4  -5   31.90    5.40
   5   4   5   14.90    6.60
   5  -4  -5   27.70    8.10
   6   4  -5  305.07   21.40
   6  -4   5  296.37   23.20
  -6   4   5  302.77   28.00
  -6  -4   5  312.87   24.60
   6   4   5  341.47   20.30
   6  -4  -5  315.07   18.70
   7   4  -5   51.59    9.70
   0  -5   5  545.25   26.20
   0  -5   5  566.84   26.90
   1   5  -5 2240.68  160.28
  -1   5   5 2444.66  160.08
   1  -5   5 2319.47  148.89
   1   5   5 2415.66  152.78
  -1   5  -5 2405.66  153.28
   1  -5  -5 2512.75  158.38
   1   5   5 2489.35  155.18
  -1  -5   5 2457.75  159.88
  -2   5   5 5027.80  282.47
   2   5  -5 5169.18  292.17
   2  -5   5 4971.60  262.07
  -2   5  -5 5209.38  266.27
   2   5   5 5078.19  267.97
  -2  -5   5 4904.21  279.07
   2   5   5 4657.93  261.77
   2  -5  -5 5668.93  284.77
   3  -5   5  172.98    9.90
  -3  -5  -5  181.78   14.20
   3   5  -5  167.68   13.90
   3   5  -5  170.08   11.70
   3  -5   5  165.98   13.70
  -3   5   5  185.88   15.90
   3  -5   5  175.48   12.40
  -3   5   5  177.48   10.30
   3   5  -5  158.18   15.60
  -3   5  -5  215.08   14.70
   3  -5  -5  207.68   15.00
  -3   5  -5  241.18   15.90
   3   5   5  230.28   15.80
   3   5   5  195.48   11.30
  -3  -5   5  217.28   15.20
   3  -5  -5  208.78   15.20
   4  -5   5  237.88   14.30
   4   5  -5  280.27   19.90
  -4   5   5  264.87   22.10
   4  -5   5  271.77   18.10
  -4  -5  -5  276.67   19.70
   4   5  -5  255.37   16.60
   4   5  -5  270.07   22.90
  -4   5   5  248.28   14.70
   4  -5   5  292.97   20.00
   4  -5  -5  292.37   14.60
   4   5   5  299.67   21.20
   4   5   5  282.47   14.90
   4  -5  -5  321.57   21.50
   4   5   5  301.57   22.10
   4  -5  -5  307.57   21.40
  -4  -5   5  297.67   20.60
  -4   5  -5  297.37   20.60
   5  -5   5  379.66   26.20
   5  -5   5  388.86   25.20
   5   5  -5  370.06   22.80
  -5   5   5  381.36   20.60
  -5  -5  -5  406.56   27.00
   5   5  -5  382.46   26.70
  -5   5   5  357.86   29.30
   5  -5   5  373.06   20.20
   5   5   5  395.16   21.30
   5   5   5  386.16   39.00
   5  -5  -5  439.16   28.70
   5  -5  -5  444.26   28.60
  -5   5  -5  396.76   27.80
  -5  -5   5  405.56   27.30
   5  -5  -5  418.06   20.50
   5   5   5  415.06   27.80
   6  -5   5  284.67   22.00
   6   5  -5  295.97   19.90
   6  -5   5  303.57   16.60
   6   5  -5  269.17   20.30
  -6   5   5  236.88   25.40
  -6  -5   5  282.97   23.60
   6  -5  -5  285.67   16.20
   6   5   5  280.87   19.40
   7   5  -5   31.40    7.80
   0  -6   5 1956.80  136.19
   0   6  -5 1659.53  133.69
   0   6   5 1846.02  135.19
   1  -6   5  383.46   22.00
   1   6  -5  392.16   22.00
  -1   6   5  425.66   23.10
   1   6  -5  400.16   20.80
   1  -6   5  405.36   19.50
  -1   6   5  403.66   19.60
  -1  -6  -5  408.76   22.00
   1  -6   5  406.16   20.40
   1  -6  -5  434.36   22.10
  -1  -6   5  428.96   21.20
   1   6   5  424.46   21.50
   1   6   5  425.66   22.50
   1  -6  -5  426.76   21.80
  -1   6  -5  394.76   21.20
  -1  -6   5  434.66   22.40
  -1   6  -5  453.55   22.80
   2  -6   5 1189.28   54.09
  -2   6   5 1101.39   55.09
   2   6  -5 1135.39   54.19
  -2  -6  -5 1154.38   53.89
   2   6   5 1131.89   54.39
   2  -6  -5 1169.58   54.19
   2  -6  -5 1113.49   53.19
   3   6  -5  351.06   18.40
   3   6  -5  357.36   22.10
   3  -6   5  347.27   15.00
   3   6  -5  344.17   24.30
  -3   6   5  368.26   23.90
  -3  -6  -5  340.47   21.40
   3  -6   5  354.86   15.20
   3  -6   5  353.76   21.50
  -3   6   5  368.56   15.90
   3  -6   5  338.97   19.10
  -3  -6   5  291.87   20.80
  -3   6  -5  273.47   20.50
  -3   6  -5  273.07   19.90
   3   6   5  301.97   21.50
   3  -6  -5  306.87   21.20
   3  -6  -5  300.57   20.70
  -4   6   5  804.72   34.00
  -4  -6  -5  866.71   42.40
   4   6  -5  819.82   37.40
   4  -6   5  831.12   33.80
  -4   6   5  833.92   45.60
   4   6  -5  827.22   42.40
   4   6  -5  843.82   46.80
   4  -6   5  807.92   41.70
   4  -6   5  821.72   39.40
   4   6   5  694.43   33.70
   4  -6  -5  684.23   41.10
   4   6   5  693.73   33.40
  -4  -6   5  738.53   41.60
  -4   6  -5  668.33   40.50
   4  -6  -5  706.23   40.90
   4   6   5  654.23   42.10
   4   6   5  676.53   41.50
  -5   6   5  140.79   17.70
   5  -6   5  155.78   15.80
   5  -6   5  162.58    9.50
   5   6  -5  171.98   16.80
   5  -6   5  177.28   15.00
   5   6  -5  164.08   12.90
  -5  -6  -5  141.89   15.50
  -5   6  -5  168.28   16.90
   5   6   5  187.18   17.80
   5  -6  -5  178.68   17.10
   5   6   5  181.18   18.60
   5   6   5  182.88   10.60
  -5  -6   5  180.58   16.90
   5   6   5  172.18   10.90
   6   6  -5  259.57   19.00
   6   6  -5  280.77   18.70
  -6   6   5  271.07   26.30
   6  -6   5  270.27   13.30
   6   6   5  243.08   15.30
  -6  -6   5  226.08   21.70
  -6   6  -5  230.28   22.40
   6   6   5  243.18   14.90
   7   6  -5    5.40    4.50
   0   7   5   20.60    4.50
   0   7  -5   28.50    4.50
   0   7   5   20.00    3.90
   0  -7  -5   22.50    4.10
   0   7  -5   28.50    4.90
   0   7  -5   23.00    4.00
   0  -7   5   29.10    4.50
   0  -7  -5   26.30    4.00
   0  -7   5   28.70    4.80
  -1  -7  -5   54.19    4.10
   1   7  -5   45.80    6.60
   1   7  -5   62.09    5.80
  -1  -7  -5   54.79    6.20
  -1   7   5   55.39    4.80
   1  -7   5   58.19    5.50
   1  -7   5   54.19    4.70
   1  -7   5   60.59    6.60
  -1   7  -5   65.19    5.00
   1  -7  -5   65.39    6.50
  -1   7  -5   63.19    6.80
   1  -7  -5   61.99    6.40
   1   7   5   60.69    6.70
  -1  -7   5   62.29    5.90
   1   7   5   62.49    6.30
  -1   7  -5   58.59    6.20
  -1  -7   5   56.09    6.40
  -2   7   5  278.57   12.80
  -2   7   5  261.67   18.60
  -2   7   5  280.47   13.00
  -2  -7  -5  272.47   17.50
   2  -7   5  266.87   15.40
   2  -7   5  262.67   17.30
   2  -7   5  278.67   12.50
   2   7  -5  276.27   15.20
   2   7  -5  256.67   17.60
  -2   7  -5  261.47   17.60
   2   7   5  261.97   17.90
  -2  -7   5  276.27   15.60
   2  -7  -5  258.57   17.40
   2  -7  -5  242.88   16.30
  -2  -7   5  248.18   17.30
  -2   7  -5  257.27   16.70
   3   7  -5   70.89   10.30
  -3  -7  -5   71.69   10.20
   3  -7   5   80.29    7.70
   3   7  -5   80.19    7.20
  -3   7   5   86.29   13.00
   3  -7   5   72.69   10.20
  -3   7  -5   76.59    9.00
  -3  -7   5   76.49   10.90
  -3   7  -5   95.39   12.40
   3  -7  -5   79.89    9.00
   3   7   5   84.49   12.00
   3  -7  -5   72.89   10.40
   4   7  -5    6.90    5.00
  -4   7   5    6.40    5.40
  -4  -7  -5   13.40    5.70
   4   7  -5   10.50    3.80
   4  -7   5    7.70    4.90
   4  -7   5    7.80    3.80
  -4  -7   5   16.70    6.50
   4   7   5   15.40    6.80
   4  -7  -5   10.10    5.10
  -4   7  -5   11.00    5.00
  -5   7   5   52.99   12.30
   5   7  -5   47.60    7.60
  -5  -7  -5   41.20    9.70
   5  -7   5   49.70    8.60
   5   7   5   34.30    3.90
   5   7   5   33.40   10.00
  -5   7  -5   42.40    9.80
  -5  -7   5   34.90    9.30
   5   7   5   37.10    3.90
   6   7  -5   53.09    8.90
  -6   7   5   49.50   13.00
   6   7  -5   58.09    9.00
   6   7   5   50.09    5.30
  -6   7  -5   42.70   11.20
  -6  -7   5   40.60   10.70
   0  -8   5   23.20    4.40
   0   8   5   17.30    3.90
   0  -8  -5   22.50    4.60
   0   8  -5   17.80    4.10
   0   8  -5   16.10    3.70
   0   8  -5   20.00    4.40
   0   8   5   26.30    5.20
   0  -8   5   18.50    4.20
   0  -8  -5   17.90    3.60
  -1  -8  -5  578.24   24.90
  -1   8   5  491.95   25.40
   1  -8   5  574.44   29.00
   1   8  -5  567.74   27.20
   1  -8   5  580.24   25.70
  -1  -8  -5  574.64   28.60
   1  -8   5  577.34   27.30
  -1   8   5  546.75   29.60
   1   8  -5  589.44   29.00
  -1   8  -5  473.35   27.60
  -1   8  -5  541.65   25.50
  -1   8  -5  518.05   28.50
   1   8   5  500.15   27.50
  -1  -8   5  497.35   28.00
   1  -8  -5  491.45   27.30
   1  -8  -5  506.45   27.60
  -1  -8   5  553.74   27.40
   1   8   5  526.85   28.60
  -2   8   5  109.89    6.10
  -2   8   5   96.19   10.70
  -2   8   5   90.69    6.10
   2   8  -5   98.49   10.00
   2  -8   5   85.69    9.50
  -2  -8  -5   95.19    9.60
   2   8  -5  107.39    8.20
   2  -8   5   96.29    7.90
   2  -8   5  106.89    5.50
  -2   8  -5   95.69    9.50
   2   8   5   87.19   10.10
  -2  -8   5   90.99    8.00
   2  -8  -5   84.29    8.70
  -2   8  -5   65.89    9.90
   2  -8  -5   74.19   10.10
  -2  -8   5   89.59    9.70
  -3   8   5  639.64   37.70
   3  -8   5  609.54   31.90
   3   8  -5  683.43   36.50
  -3  -8  -5  640.94   35.30
   3   8  -5  641.64   31.10
   3  -8   5  612.64   35.10
   3  -8  -5  636.24   35.60
   3   8   5  617.74   36.00
  -3   8  -5  596.34   34.60
  -3  -8   5  629.24   35.60
  -3   8  -5  653.83   36.80
   3  -8  -5  666.23   34.70
   4   8  -5  308.87   17.20
  -4   8   5  292.47   24.10
   4   8  -5  270.27   21.50
   4  -8   5  306.07   21.80
  -4  -8  -5  312.47   21.90
   4  -8   5  287.57   18.50
   4   8  -5  303.97   25.10
  -4   8  -5  259.87   20.80
   4   8   5  260.37   21.50
   4  -8  -5  264.77   21.10
  -4  -8   5  268.47   21.20
   4  -8  -5  227.68   23.40
   5   8  -5  283.87   17.60
  -5   8   5  295.57   26.20
  -5  -8  -5  247.98   21.90
   5  -8   5  255.67   19.30
  -5   8  -5  287.67   23.30
  -5  -8   5  308.17   23.90
  -6   8   5  270.57   27.30
   6   8  -5  276.17   21.90
   6   8  -5  271.17   18.90
  -6  -8   5  277.97   28.30
  -6   8  -5  270.17   24.50
   0   9   5  417.66   22.50
   0   9  -5  439.36   22.70
   0   9  -5  375.86   22.30
   0  -9   5  424.76   22.30
   0  -9   5  409.16   22.90
   0   9   5  422.66   23.90
   0  -9  -5  414.06   21.70
   0  -9  -5  403.76   23.30
   0   9  -5  425.06   23.10
   1   9  -5  113.99    9.20
   1  -9   5   99.69    7.80
   1   9  -5  104.99   10.10
  -1   9   5   98.59    7.90
  -1   9   5  100.79   10.60
   1  -9   5  105.29   10.20
  -1  -9  -5  107.09    7.50
  -1  -9  -5   99.69    9.70
  -1   9  -5  131.09   10.90
  -1   9  -5  132.89    8.60
   1  -9  -5  139.89   10.50
  -1  -9   5  140.29   10.10
  -1  -9   5  137.59   10.80
  -1   9  -5  128.49   10.90
   1  -9  -5  145.59   10.70
   1   9   5  148.09   11.50
   2  -9   5 1625.54   78.59
  -2   9   5 1732.23   81.39
   2   9  -5 1650.83   79.19
  -2  -9   5 1701.63   78.99
   2   9   5 1774.62   80.09
   2  -9  -5 1744.53   78.89
   3   9  -5  804.42   42.70
   3   9  -5  820.52   37.10
   3  -9   5  834.32   38.80
  -3  -9  -5  853.71   42.40
   3  -9   5  798.22   42.00
  -3   9   5  830.52   45.20
  -3  -9   5  762.22   41.90
  -3   9  -5  733.53   41.30
   3  -9  -5  689.43   39.40
  -3   9  -5  705.13   41.50
   3  -9  -5  703.33   41.10
   3   9   5  710.43   42.00
  -4  -9  -5  291.87   20.60
  -4   9   5  216.88   21.10
   4   9  -5  230.58   14.40
   4   9  -5  228.58   19.60
   4  -9   5  230.08   19.10
   4   9  -5  214.98   21.60
   4  -9   5  244.88   16.40
   4  -9  -5  210.68   18.80
  -4  -9   5  199.68   18.30
   4  -9  -5  207.18   17.40
  -4   9  -5  176.48   21.10
   4   9   5  202.18   19.00
   5   9  -5  164.18   12.10
  -5   9   5  170.88   23.60
   5  -9   5  154.48   13.90
  -5   9  -5  129.89   16.10
   6   9  -5  278.57   17.80
   6   9  -5  263.47   20.30
  -6   9  -5  249.68   23.90
   0  10  -5   89.09    8.70
   0  10  -5   79.29    8.00
   0 -10   5   83.49    8.50
   0  10   5   84.99    9.30
   0  10   5   86.99    8.30
   0 -10   5   92.89    8.30
   0  10  -5   82.59    8.40
   0 -10  -5   87.09    7.70
  -1  10   5   14.70    3.50
   1 -10   5   11.20    3.00
  -1 -10  -5   16.20    3.30
   1  10  -5   11.30    4.20
  -1  10   5   12.00    4.70
   1 -10   5   11.50    4.20
   1  10  -5   13.00    3.90
  -1 -10  -5    7.80    3.90
   1  10   5   16.20    4.80
  -1  10  -5   10.90    4.50
  -1 -10   5   13.00    4.60
   1  10   5   10.10    3.90
  -1  10  -5   14.60    4.90
  -1  10  -5   16.30    3.70
   1 -10  -5   11.10    3.80
  -1 -10   5   12.10    3.80
  -2  10   5  205.48   17.90
   2 -10   5  205.18   16.20
   2 -10   5  208.58   14.20
   2 -10   5  229.38   11.00
  -2  10   5  232.18   11.60
   2  10  -5  233.58   14.20
  -2 -10  -5  231.88   16.90
   2  10  -5  231.38   17.40
   2 -10  -5  202.38   16.10
  -2 -10   5  230.38   17.10
   2  10   5  185.48   16.30
  -2  10  -5  225.58   17.30
   2 -10  -5  223.68   15.90
   2  10   5  218.68   15.90
  -2 -10   5  207.58   14.40
  -2  10  -5  212.88   17.00
  -3 -10  -5   84.29   12.00
   3  10  -5   95.39    8.40
   3  10  -5  113.69   14.70
   3 -10   5  103.59    9.70
  -3  10   5   93.09   14.40
   3 -10   5  108.99   14.00
  -3  10  -5  112.69   12.50
   3 -10  -5   99.69   13.10
   3 -10  -5  107.89   11.00
  -3  10  -5   95.89   11.70
   3  10   5   85.99   13.30
  -3 -10   5   83.49   12.50
   4 -10   5  100.89   10.40
   4  10  -5   94.99    8.70
  -4  10   5  106.19   17.30
  -4 -10  -5   90.99   13.70
   4 -10  -5   94.49   11.40
  -4 -10   5  117.29   15.90
  -4  10  -5   99.59   14.80
   5  10  -5   37.50    6.30
  -5 -10  -5   26.30    8.70
   5 -10   5   38.50    8.20
  -5  10   5   32.30   17.10
  -5  10  -5   33.50    9.60
  -5 -10   5   31.80    9.60
   6  10  -5    9.20    4.10
  -6  10  -5    4.60    6.40
   0  11   5  534.95   29.00
   0  11  -5  559.34   29.80
   0  11  -5  521.15   29.40
   0  11  -5  543.75   29.10
   0 -11  -5  539.65   28.10
   0 -11   5  536.05   29.50
   0  11   5  558.24   30.90
   0 -11   5  571.74   29.00
  -1  11   5  335.47   22.60
  -1 -11  -5  380.96   18.10
  -1 -11  -5  354.26   21.00
   1 -11   5  341.57   21.20
   1  11  -5  353.26   21.00
   1  11  -5  334.67   21.00
  -1  11   5  356.46   18.60
   1 -11   5  349.96   18.10
   1  11  -5  395.66   20.40
   1  11   5  332.07   20.70
   1 -11  -5  281.07   19.60
  -1  11  -5  273.87   17.60
  -1 -11   5  273.57   19.80
  -1 -11   5  300.27   19.30
  -1  11  -5  301.17   20.70
   1 -11  -5  290.47   19.60
   1  11   5  289.17   20.50
   2 -11   5  225.78   11.80
  -2  11   5  217.18   12.30
   2  11  -5  226.08   14.90
   2 -11   5  203.68   17.00
  -2 -11  -5  210.78   11.10
  -2 -11  -5  205.68   16.90
   2  11  -5  211.78   17.80
  -2  11   5  224.38   19.50
   2 -11   5  215.28   15.30
   2  11   5  279.37   18.00
  -2 -11   5  263.77   16.40
   2 -11  -5  280.27   18.70
   2 -11  -5  281.77   17.70
  -2  11  -5  254.67   19.40
  -2 -11   5  277.07   19.00
   2  11   5  253.47   18.90
  -2  11  -5  315.17   20.50
   3 -11   5  412.96   23.60
   3  11  -5  443.06   22.50
   3  11  -5  423.26   28.00
   3 -11   5  445.46   27.80
  -3 -11  -5  420.76   27.00
  -3  11   5  421.96   30.40
  -3  11  -5  385.46   27.50
   3  11   5  386.36   27.60
   3 -11  -5  396.36   30.00
   3 -11  -5  348.77   25.90
  -3 -11   5  380.96   26.60
  -3  11  -5  369.96   26.80
   4 -11   5  132.09   12.80
  -4 -11  -5  133.49   17.50
   4  11  -5  141.09   10.80
  -4  11   5  138.39   20.00
  -4 -11   5  146.79   15.80
  -4  11  -5  159.68   16.90
   5 -11   5  119.09   14.40
  -5  11   5  149.49   23.00
   5  11  -5  131.79   10.30
  -5 -11  -5  141.59   18.70
  -5 -11   5   73.29   14.00
  -5  11  -5   97.59   16.10
  -6  11  -5   22.80    8.70
   0 -12   5 1358.26   61.59
   0 -12   5 1329.17   60.29
   0  12  -5 1218.58   63.29
   0  12   5 1261.37   62.49
   0 -12  -5 1321.67   59.69
   0  12  -5 1279.37   61.39
   0  12  -5 1242.28   60.89
   1  12  -5 1107.59   53.29
   1 -12   5 1135.29   51.49
  -1  12   5 1205.18   58.39
   1 -12   5 1113.89   55.39
  -1 -12  -5 1118.19   54.79
  -1 -12  -5 1213.18   51.59
   1  12  -5 1084.19   54.59
   1  12  -5 1116.69   55.39
  -1  12   5 1110.09   51.99
  -1  12  -5 1062.99   55.29
  -1  12  -5 1090.79   55.99
  -1 -12   5 1084.69   54.79
   1 -12  -5 1141.49   54.59
   1  12   5 1061.89   54.59
   1  12   5 1157.38   55.99
   1 -12  -5 1164.08   54.99
  -1  12  -5 1159.78   52.09
   2 -12   5  425.86   26.00
  -2  12   5  436.96   31.10
  -2  12   5  445.36   22.50
   2 -12   5  483.35   22.10
   2  12  -5  458.15   25.40
   2 -12   5  450.65   28.70
   2  12  -5  433.36   28.70
  -2 -12  -5  463.25   28.70
  -2  12  -5  502.95   30.20
  -2 -12   5  491.65   26.90
   2 -12  -5  528.05   28.40
   2  12   5  492.85   28.30
   2  12   5  489.25   30.10
  -2 -12   5  485.95   29.20
  -2  12  -5  460.25   30.50
   2 -12  -5  561.54   30.10
   3 -12   5  131.39   11.60
  -3  12   5  146.69   17.40
  -3 -12  -5  139.99   14.60
   3  12  -5  135.89   15.10
   3  12  -5  136.79   10.60
   3 -12   5  126.79   14.20
  -3  12  -5  117.99   15.90
   3  12   5  119.49   16.70
  -3 -12   5  129.09   16.40
   3 -12  -5  127.49   14.10
  -3  12  -5  106.29   15.70
   3 -12  -5  111.79   12.40
   3  12   5  119.29   13.00
  -4 -12  -5  407.36   29.50
   4  12  -5  402.26   22.50
   4 -12   5  395.96   25.00
  -4  12   5  436.26   34.00
  -4 -12   5  445.36   31.00
  -4  12  -5  413.76   30.70
  -5  12   5  326.67   31.30
   5  12  -5  337.67   19.20
  -5  12  -5  339.17   28.40
  -6  12  -5   50.89   12.90
   0  13   5  335.97   21.40
   0 -13   5  329.57   21.80
   0  13  -5  335.97   22.20
   0  13  -5  360.86   21.80
   0  13  -5  341.67   22.00
   0 -13   5  335.47   20.80
   0  13   5  362.76   23.60
   1 -13   5   21.00    6.50
  -1 -13  -5   24.00    4.70
  -1 -13  -5   23.50    6.60
  -1  13   5   22.50    4.90
   1  13  -5   20.30    5.30
  -1  13   5   23.90    7.60
   1  13  -5   21.10    6.00
   1  13  -5   23.30    6.20
   1 -13   5   16.00    4.30
   1  13   5   19.50    6.10
   1 -13  -5   23.60    6.20
   1 -13  -5   17.80    5.40
  -1  13  -5   22.30    5.00
  -1  13  -5   17.00    6.10
  -1  13  -5   24.80    7.30
  -1 -13   5   18.20    5.30
  -1 -13   5   23.40    6.30
   1  13   5   15.70    5.80
  -2  13   5  431.26   30.30
   2 -13   5  417.56   31.00
   2  13  -5  439.86   28.30
   2 -13   5  430.96   24.90
   2  13  -5  420.96   23.20
  -2 -13  -5  385.86   19.50
  -2  13   5  438.66   20.40
   2 -13   5  419.56   19.60
  -2 -13  -5  436.46   26.70
   2  13   5  368.66   25.00
  -2  13  -5  378.46   26.80
   2 -13  -5  383.66   25.90
  -2  13  -5  342.77   27.30
   2 -13  -5  397.76   24.90
  -2 -13   5  390.96   26.10
  -2 -13   5  405.56   24.50
   2  13   5  358.36   26.70
  -3 -13  -5  226.58   18.90
  -3  13   5  221.58   22.30
   3 -13   5  236.78   16.60
   3  13  -5  226.38   14.50
  -3  13  -5  185.98   19.60
  -3  13  -5  178.98   18.60
   3 -13  -5  203.48   17.80
  -3 -13   5  200.38   18.50
   3  13   5  211.88   17.90
   4 -13   5  214.38   16.70
  -4 -13  -5  225.68   20.30
  -4  13   5  207.48   23.80
   4  13  -5  210.98   14.00
  -4  13  -5  217.48   21.90
  -4 -13   5  224.38   21.00
   5  13  -5    6.60    3.10
  -5  13  -5    8.80    6.50
   0  14   5   50.19    9.80
   0 -14  -5   40.30    7.10
   0 -14   5   45.80    8.50
   0  14   5   33.90    7.30
   0  14  -5   70.29   11.20
   0  14  -5   33.90    7.60
   0  14  -5   38.40    7.80
   0 -14   5   38.70    7.50
  -1  14   5   26.90    5.70
   1  14  -5   27.20    6.40
   1  14  -5   22.40    6.50
  -1  14   5   27.40    8.20
   1 -14   5   34.20    5.90
   1 -14   5   24.90    7.10
   1  14  -5   19.80    6.30
  -1 -14  -5   25.70    5.30
   1  14   5   31.60    8.10
   1 -14  -5   39.40    8.10
  -1 -14   5   29.20    6.50
   1  14   5   34.70    8.20
  -1 -14   5   27.70    6.80
  -1  14  -5   25.90    7.50
  -1  14  -5   47.90    7.30
   1 -14  -5   45.00    8.30
  -1  14  -5   23.20    6.80
   2 -14   5   32.50    8.60
  -2 -14  -5   37.20    4.70
  -2 -14  -5   38.10    8.50
   2  14  -5   34.40    8.80
  -2  14   5   38.00   10.50
   2  14  -5   25.20    7.10
   2  14  -5   37.30    6.90
  -2  14   5   38.20    5.00
  -2  14  -5   33.60    8.80
   2 -14  -5   38.50    7.70
   2 -14  -5   23.90    6.90
  -2  14  -5   40.70   10.50
   2  14   5   34.90    8.00
  -2 -14   5   37.00    8.80
  -2 -14   5   49.00    8.30
   2  14   5   39.10    9.30
  -2  14  -5   32.20    4.60
   3  14  -5   70.49    7.80
  -3  14   5   78.69   15.70
   3 -14   5   86.49   10.00
  -3 -14  -5   90.79   13.60
  -3  14  -5   58.09   12.10
   3  14   5   56.29   10.70
  -3  14  -5   55.49   12.90
  -3 -14   5   47.90   11.10
  -4 -14  -5   41.20   10.80
  -4  14   5   39.60   12.90
   4  14  -5   50.69    7.10
  -4 -14   5   46.40   11.80
  -4  14  -5   37.40   11.20
   4  14   5   45.60   10.40
  -5  14  -5   42.70   11.90
   0  15  -5  174.28   16.10
   0  15   5  172.98   14.60
   0  15   5  157.98   15.90
   0 -15   5  161.58   14.50
   0  15  -5  164.18   14.80
   0  15  -5  175.38   14.60
   0 -15   5  150.18   13.30
   0 -15  -5  169.58   13.70
  -1 -15  -5  547.25   26.60
   1  15  -5  511.75   30.40
   1  15  -5  511.55   28.20
   1 -15   5  487.15   25.80
  -1  15   5  506.35   27.20
  -1  15   5  504.95   32.70
   1 -15   5  469.65   33.60
   1  15  -5  506.55   29.70
   1 -15  -5  435.86   28.70
   1 -15  -5  456.45   28.20
   1  15   5  431.56   29.30
  -1  15  -5  452.75   30.60
  -1  15  -5  463.35   29.80
  -1  15  -5  429.66   25.90
  -1 -15   5  455.65   27.80
   1  15   5  400.46   28.50
  -1 -15   5  405.26   27.70
   2  15  -5  124.19   11.20
   2  15  -5  132.19   16.90
   2  15  -5  123.69   13.60
  -2 -15  -5  100.79    8.10
  -2  15   5  121.99   18.30
  -2  15   5  114.59    8.60
  -2 -15  -5  124.29   15.80
  -2  15  -5  122.09   16.40
   2  15   5  126.19   16.90
   2 -15  -5  132.19   13.90
  -2  15  -5  104.29    8.40
   2  15   5  119.59   13.40
  -2  15  -5  120.89   18.00
  -2 -15   5  119.69   11.70
  -2 -15   5  124.59   14.00
   3 -15   5  390.56   25.40
   3  15  -5  410.86   22.70
  -3  15   5  390.96   34.30
  -3  15  -5  410.26   30.40
   3  15   5  386.26   30.10
  -3  15  -5  345.67   30.50
  -4  15   5  173.38   26.00
   4  15  -5  163.58   11.60
   4  15   5  145.99   17.00
  -4  15  -5  121.39   20.70
  -5  15  -5  142.99   22.80
   0  16  -5   92.09   13.70
   0  16  -5   74.89   11.80
   0 -16  -5   88.79    9.90
   0  16   5   82.09   11.60
   0  16   5   91.29   13.90
   0  16  -5   94.39   12.50
   0 -16   5   98.09   12.80
  -1  16   5  397.06   23.70
   1  16  -5  373.56   27.20
   1 -16   5  384.86   22.90
  -1  16   5  419.86   30.10
   1 -16   5  410.96   27.10
   1  16  -5  393.96   26.60
  -1 -16  -5  446.86   24.10
   1  16  -5  391.86   28.10
  -1  16  -5  412.86   27.80
   1  16   5  383.86   26.90
   1  16   5  382.76   27.50
  -1  16  -5  387.96   23.60
  -1 -16   5  422.26   25.70
  -1  16  -5  434.66   29.20
  -1 -16   5  388.06   26.00
   1 -16  -5  369.96   25.50
  -2  16   5  221.68   13.40
  -2 -16  -5  196.58   13.00
  -2  16   5  222.88   23.10
   2  16  -5  230.88   16.60
   2  16  -5  198.58   18.40
  -2  16  -5  247.78   21.30
  -2  16  -5  215.98   13.30
  -2  16  -5  220.88   22.40
  -2 -16   5  231.68   19.50
   2  16   5  244.38   21.80
  -2 -16   5  255.37   18.10
   3  16  -5   19.00    5.40
  -3 -16  -5   18.90    7.80
  -3  16   5   19.10    9.10
   3  16  -5   23.00    8.30
  -3  16  -5   17.80    9.40
  -3 -16   5   21.90    8.10
   3  16   5   23.80    8.30
  -3  16  -5   30.40   10.20
   4  16  -5  129.29   10.00
  -4  16  -5   95.49   18.30
   0  17  -5  212.18   19.20
   0  17  -5  205.48   17.00
   0  17   5  202.58   19.80
   0  17   5  203.18   17.00
   0  17  -5  231.38   18.50
   0 -17  -5  201.38   15.90
   0 -17   5  185.68   16.90
   0 -17   5  194.38   16.20
   1  17  -5   28.10    8.40
   1 -17   5   29.80    6.20
   1  17  -5   22.30    7.60
  -1  17   5   19.00    5.30
  -1 -17  -5   20.90    5.30
   1  17  -5   29.30    7.40
  -1  17  -5   39.30   10.10
  -1 -17   5   29.30    8.00
  -1  17  -5   31.50    6.40
  -1 -17   5   48.20    8.90
   1  17   5   21.70    8.00
  -1  17  -5   22.90    8.20
   1  17   5   35.00    8.60
   1 -17  -5   26.60    7.00
  -2  17   5   37.70    5.40
   2  17  -5   31.60    8.80
  -2  17   5   30.60   11.00
  -2 -17  -5   35.30    5.20
   2  17  -5   32.10    7.30
  -2 -17   5   25.20    8.40
  -2  17  -5   27.00    9.90
  -2 -17   5   23.20    6.50
  -2  17  -5   29.80    4.80
   2  17   5   21.00    7.80
  -3  17   5   10.20    8.80
   3  17  -5   19.10    5.40
  -3  17  -5   12.20    9.10
  -3 -17   5   10.20    7.40
  -4  17  -5   29.20   11.30
   0  18  -5    9.00    5.80
   0  18   5    5.20    5.60
   0 -18   5   16.50    6.00
   0 -18   5    6.10    5.10
   0 -18  -5   11.80    5.10
   0  18  -5    9.10    4.80
   0  18  -5    4.70    5.50
   0  18   5    7.90    4.60
   1  18  -5  358.46   25.90
   1  18  -5  377.56   24.40
  -1  18   5  369.96   29.20
   1 -18   5  359.46   21.40
  -1 -18  -5  360.16   21.60
  -1  18   5  328.47   21.90
   1  18   5  337.47   26.50
  -1  18  -5  314.07   21.60
  -1 -18   5  336.17   24.50
  -1  18  -5  306.97   25.20
  -1 -18   5  333.17   23.40
   1 -18  -5  315.37   23.80
  -1  18  -5  362.76   38.00
  -2  18   5  248.98   26.10
   2  18  -5  257.97   18.60
  -2 -18  -5  260.37   15.30
  -2  18   5  246.78   15.10
   2  18  -5  247.98   26.00
  -2  18  -5  267.67   23.80
  -2  18  -5  238.38   14.90
  -2  18  -5  256.17   25.80
  -2 -18   5  287.07   23.00
  -2 -18   5  285.77   20.20
   3  18  -5   43.20    7.50
  -3  18  -5   20.90    9.30
   0 -19   5  296.47   20.90
   0  19  -5  263.07   22.10
   0  19  -5  301.17   24.30
   0  19  -5  271.37   21.20
   0  19   5  243.88   20.50
  -1 -19  -5  185.28   14.80
  -1  19   5  193.58   15.70
   1  19  -5  192.18   17.10
   1 -19   5  162.68   14.40
  -1 -19   5  210.48   17.60
  -1 -19   5  174.38   17.30
  -1  19  -5  236.88   22.20
  -1  19  -5  225.18   20.40
  -1  19  -5  223.58   16.50
   2  19  -5   48.90    9.10
  -2  19  -5   61.39   14.60
  -2 -19   5   50.49   11.30
  -2 -19   5   46.70    9.00
   3  19  -5  367.26   25.50
   0  20   5    8.10    5.30
   0  20  -5   10.10    5.30
   0 -20   5    5.30    4.90
   0  20  -5    7.50    5.80
   0 -20  -5    2.80    3.10
  -1 -20  -5   25.30    5.90
  -1  20   5   28.00    6.70
   1  20  -5   28.60    7.80
  -1  20  -5   39.90    8.00
  -1 -20   5   23.00    8.00
  -1 -20   5   32.00    7.80
  -1  20  -5   24.20    8.80
   2  20  -5   45.70    8.80
   0  21  -5   14.10    6.40
   0 -21   5   14.70    6.20
   1  21  -5   62.29   11.20
  -1 -21   5   76.79   12.90
   0  22  -5    1.60    4.90
   1  22  -5  168.38   22.30
   0   0   6 1171.78   78.89
   0   0  -6 1091.29   77.39
  -1   0  -6   58.69    4.40
  -1   0   6   54.29    4.50
   1   0   6   54.39    4.20
  -1   0   6   59.49    5.50
   1   0  -6   60.79    4.70
   1   0  -6   56.89    5.30
   2   0   6    1.80    1.50
  -2   0   6    1.60    2.20
  -2   0   6    3.80    2.00
   2   0  -6    2.30    1.70
  -2   0  -6    4.20    1.90
   2   0   6    2.10    1.60
   2   0  -6    1.20    1.80
   2   0   6    2.00    1.70
   3   0   6   31.40    5.70
   3   0   6   29.40    4.90
   3   0  -6   32.60    5.40
   3   0  -6   29.30    6.70
  -3   0   6   31.50    5.30
  -3   0   6   35.70    7.60
   3   0   6   33.90    5.70
   4   0  -6 1161.68   61.19
   4   0   6 1193.18   55.89
   4   0  -6 1187.98   58.99
  -4   0   6 1183.78   56.69
   4   0   6 1242.78   59.79
   5   0   6   50.89    9.90
   5   0   6   55.69    8.90
   5   0  -6   58.39   12.10
   5   0  -6   73.99   11.30
   5   0   6   69.79   10.20
  -5   0   6   67.29   10.10
   5   0  -6   73.49   10.30
   6   0   6  255.67   21.80
   6   0   6  250.67   19.60
   6   0  -6  218.48   18.00
   6   0   6  252.87   19.30
  -6   0   6  247.38   19.30
  -7   0   6    3.00    4.40
   0   1   6 7622.74  353.76
   0  -1  -6 7599.44  351.76
   1   1  -6  358.26   19.60
   1   1  -6  390.06   18.90
  -1   1   6  373.26   19.80
   1  -1   6  368.26   18.40
   1   1  -6  393.06   18.70
   1  -1  -6  384.76   19.60
   1   1   6  384.56   17.40
  -1  -1   6  389.56   19.90
  -1   1  -6  390.86   18.70
  -1  -1   6  376.76   18.80
   2  -1   6  698.13   29.60
   2  -1   6  674.43   28.90
  -2   1   6  699.83   32.80
   2   1  -6  663.73   32.40
  -2  -1   6  605.44   29.70
  -2  -1   6  571.74   31.50
  -2   1  -6  550.74   28.90
   2  -1  -6  557.84   31.00
   2   1   6  574.04   29.50
   2  -1  -6  572.84   28.40
   2   1   6  557.64   29.10
   3  -1   6  322.77   18.90
  -3   1   6  281.77   21.00
   3   1  -6  310.07   18.50
  -3   1   6  319.87   18.20
   3  -1   6  290.67   17.70
   3   1  -6  310.77   21.60
   3  -1   6  291.07   18.00
   3   1   6  349.47   19.50
  -3  -1   6  336.67   19.30
   3  -1  -6  332.17   21.50
  -3   1  -6  339.27   18.90
   3  -1  -6  324.77   17.80
   3   1   6  349.96   20.10
   3   1   6  325.47   17.40
  -3  -1   6  338.27   22.20
   4   1  -6 1722.83   79.29
   4  -1   6 1685.83   78.79
   4  -1   6 1717.83   90.29
   4   1  -6 1710.13   84.49
   4  -1  -6 1709.93   83.59
   4   1   6 1714.33   79.89
   4   1   6 1806.32   81.99
   4   1   6 1765.92   77.79
  -4  -1   6 1733.13   79.79
   4  -1  -6 1813.32   78.29
   5  -1   6   64.59    9.80
   5  -1   6   63.59    9.20
   5   1  -6   65.99   10.00
   5  -1   6   70.69   11.60
  -5   1   6   73.19   14.40
   5   1  -6   66.19   10.50
  -5   1   6   60.39    9.30
   5   1  -6   72.59   13.20
   5   1   6   42.60    9.30
   5  -1  -6   55.09   10.00
   5  -1  -6   58.99    8.70
   5   1   6   58.99    9.90
   5  -1  -6   54.89   11.50
   5   1   6   50.49    8.40
   6  -1   6   71.29   11.50
   6   1  -6   66.79   11.70
   6  -1   6   83.39   14.10
  -6   1   6   79.09   11.60
   6  -1   6   76.49   10.90
   6   1  -6   69.49   11.10
   6   1   6  112.29   16.50
   6  -1  -6   68.19   10.10
   6   1   6   81.39   11.50
  -6  -1   6   86.19   12.80
   6   1   6   73.39   11.80
  -7   1   6   22.80    6.80
  -7  -1   6   17.90    6.90
   0   2  -6 1681.53  106.39
   0  -2  -6 1552.54  100.69
   0   2   6 1554.74  101.69
   0  -2   6 1545.35  103.29
  -1  -2  -6 3251.57  178.68
   1  -2   6 3277.17  169.38
  -1   2   6 3405.06  184.68
  -1  -2   6 3236.08  185.08
  -1   2  -6 3113.59  168.28
   1   2   6 3299.77  169.38
  -2   2   6 4661.43  254.37
   2   2  -6 4950.80  260.47
   2  -2   6 4598.84  216.68
   2   2   6 4721.43  221.68
   2  -2  -6 4640.64  249.88
  -2   2  -6 4608.44  219.38
  -2  -2   6 4696.13  254.77
  -3   2   6  388.96   26.40
   3   2  -6  457.15   27.70
   3   2  -6  439.56   24.40
  -3   2   6  441.06   22.90
   3  -2   6  413.16   22.50
   3  -2   6  421.16   23.50
   3  -2   6  410.36   23.70
   3  -2  -6  454.15   22.60
   3   2   6  455.55   22.10
  -3  -2   6  478.95   25.20
   3   2   6  465.35   25.10
  -3   2  -6  450.55   24.40
   3   2   6  461.45   25.60
   3  -2  -6  480.05   27.00
  -3   2  -6  445.46   24.40
   4  -2   6  397.06   26.80
   4  -2   6  406.06   22.10
   4  -2   6  371.66   23.10
   4   2  -6  403.46   27.90
  -4   2   6  375.46   21.90
  -4   2   6  409.76   32.30
   4   2  -6  403.36   23.90
  -4  -2   6  405.46   24.30
   4  -2  -6  380.76   21.30
   4   2   6  397.86   21.30
   4   2   6  394.66   25.40
   4  -2  -6  357.16   25.60
   4   2   6  376.16   24.00
   5  -2   6  343.97   23.60
  -5   2   6  398.96   29.50
   5  -2   6  395.16   25.20
   5   2  -6  383.36   24.40
   5  -2   6  361.56   22.00
  -5   2   6  362.96   22.20
   5   2  -6  370.66   28.80
  -5  -2   6  344.87   24.20
   5  -2  -6  357.16   28.90
   5  -2  -6  370.26   21.70
   5   2   6  354.16   21.80
   5   2   6  370.76   26.40
   5   2   6  378.06   25.00
   5  -2  -6  364.46   27.30
   6  -2   6  366.96   25.90
   6   2  -6  325.57   25.30
   6  -2   6  368.66   27.00
   6  -2   6  355.86   23.50
  -6   2   6  391.06   27.30
   6   2  -6  403.06   26.60
   6   2   6  390.46   31.10
   6   2   6  429.86   27.80
  -6  -2   6  378.36   26.60
   6  -2  -6  412.96   23.90
   6   2   6  394.36   24.20
  -7   2   6   34.50    7.50
  -7  -2   6   26.00    8.10
   0  -3   6 1195.58   87.49
   0   3   6 1038.10   82.79
   0   3  -6 1191.48   89.29
   0  -3  -6 1009.70   80.79
  -1   3  -6  603.54   30.70
   2  -3   6 2038.80  115.69
  -2   3   6 1926.61  137.19
   2   3  -6 2147.79  147.49
   2   3   6 1981.80  118.09
   2   3   6 1913.41  117.59
  -2   3  -6 2128.69  118.79
  -2  -3   6 2040.70  140.19
   2  -3  -6 2010.80  136.69
   3   3  -6 1737.43   80.79
   3   3   6 1728.83   78.09
   3   3   6 1601.54   80.19
   4   3  -6  289.87   23.90
   4  -3   6  289.07   20.20
  -4   3   6  315.77   24.30
   4   3  -6  309.17   20.90
  -4   3   6  316.87   18.70
   4  -3   6  320.77   18.40
   4  -3  -6  308.57   21.80
  -4  -3   6  344.27   21.90
   4  -3  -6  354.06   18.40
   4   3   6  346.07   23.20
  -4   3  -6  349.47   22.20
   4   3   6  318.97   21.80
   4   3   6  347.87   18.30
   4  -3  -6  335.97   23.40
   5  -3   6   67.89   10.80
   5   3  -6   91.79   13.00
  -5   3   6  102.19   16.80
  -5   3   6   75.19    9.50
   5   3  -6   92.29   15.80
   5  -3   6   69.59    8.10
   5  -3   6   78.19   11.30
   5  -3  -6   90.59    8.50
   5   3   6   94.69   13.30
   5   3   6   90.09    8.70
  -5  -3   6   96.29   12.80
   5  -3  -6   91.39   13.50
   5  -3  -6   83.39   13.50
   5   3   6   96.39   14.60
   6   3  -6  125.39   13.60
  -6   3   6  122.49   11.50
  -6   3   6  116.09   19.40
   6  -3   6  114.49   13.60
   6  -3   6  119.09   11.20
   6  -3  -6  135.79   11.40
   6   3   6  127.29   11.60
  -6  -3   6  113.39   15.60
  -7  -3   6    7.30    5.60
   0  -4  -6 2129.09  134.59
   0  -4   6 2225.28  138.79
   0   4  -6 2059.99  137.69
   0   4   6 1873.71  133.39
  -1   4  -6  844.72   39.40
  -2   4   6 2997.60  188.18
   2  -4   6 3238.78  169.88
   2   4  -6 3092.49  197.08
   2   4   6 2774.52  167.98
   2  -4  -6 3129.69  188.18
   2   4   6 3104.89  171.58
  -2  -4   6 2755.82  186.08
  -2   4  -6 2908.11  167.78
   3   4  -6   78.99   12.40
  -3   4   6   62.19    5.80
   3   4  -6   63.49    9.10
  -3  -4  -6   77.39    9.90
  -3   4   6   67.39   10.70
   3   4  -6   73.49    7.00
   3  -4   6   72.19    8.00
   3  -4   6   68.59    5.80
   3  -4   6   70.59    7.00
  -3  -4   6   79.09   10.20
  -3   4  -6   68.19    9.10
  -3   4  -6   83.19    8.30
   3  -4  -6   81.19    5.80
   3  -4  -6   93.49    9.70
   3   4   6   64.29    9.10
   3   4   6   73.49    5.20
  -4   4   6  328.27   25.20
   4  -4   6  330.37   20.90
   4   4  -6  344.87   22.60
   4  -4   6  345.17   22.40
  -4   4   6  358.16   19.00
  -4  -4  -6  361.76   22.80
   4  -4   6  359.26   18.70
   4   4  -6  326.27   25.50
   4   4  -6  350.06   20.30
   4   4   6  323.87   22.80
   4   4   6  331.07   23.80
   4  -4  -6  324.17   23.40
  -4   4  -6  349.07   22.80
   4  -4  -6  345.57   23.30
   4  -4  -6  337.07   18.20
  -4  -4   6  361.56   23.40
   4   4   6  355.36   18.20
   5   4  -6  119.79   11.40
   5   4  -6  101.29   17.20
  -5   4   6  117.69   10.00
   5  -4   6  115.29   12.30
   5  -4   6  119.09    9.90
   5   4  -6  100.19   14.00
  -5   4   6   96.59   16.60
   5  -4  -6  141.89   10.00
   5   4   6  125.09   14.80
   5  -4  -6  135.69   15.10
   5  -4  -6  127.59   14.40
  -5  -4   6  155.28   14.90
   5   4   6  148.59   10.60
   5   4   6  151.58   21.20
  -6   4   6  210.38   23.00
   6   4  -6  186.08   16.80
  -6   4   6  206.58   14.60
   6   4  -6  216.18   17.00
   6  -4   6  202.98   16.60
   6  -4   6  209.98   18.10
   6   4   6  195.28   14.40
  -6  -4   6  185.48   18.50
   6  -4  -6  174.88   13.30
   7   4  -6   17.60    6.90
   0   5  -6 2403.86  160.68
   0  -5  -6 2549.54  158.28
   0  -5   6 2307.57  154.78
   0   5   6 2344.77  156.78
   1   5  -6 1826.02  138.79
  -1   5   6 1933.11  138.09
   1  -5   6 1817.22  125.49
  -1   5  -6 1840.92  130.59
   1  -5  -6 1648.24  127.49
   1   5   6 1823.62  127.69
  -1  -5   6 1780.02  133.09
   1   5   6 1960.30  130.79
   2  -5   6  135.29    8.60
   2   5  -6  145.79   11.10
  -2   5   6  143.29   12.00
  -2   5   6  153.38    8.10
   2  -5   6  148.39    7.50
  -2  -5  -6  145.69   11.00
   2  -5   6  144.79   10.90
   2   5  -6  152.08    9.50
  -2   5  -6   92.39    9.50
   2  -5  -6  117.69   10.20
  -2   5  -6  116.09    9.20
  -2  -5   6  105.19   10.00
   2   5   6  105.79   10.20
   3  -5   6  181.08   11.90
   3   5  -6  201.68   16.80
   3  -5   6  181.48   13.70
   3  -5   6  170.68    9.70
   3   5  -6  186.28   11.90
  -3  -5  -6  183.18   13.90
  -3   5   6  171.78   10.10
  -3   5   6  192.98   16.10
   3   5  -6  196.08   14.30
   3  -5  -6  158.18   13.60
   3   5   6  173.58   14.30
  -3  -5   6  169.18   13.80
   3  -5  -6  158.88   13.60
  -3   5  -6  154.28   12.70
  -3   5  -6  179.48   14.20
   3   5   6  165.58    8.60
   4   5  -6 1125.99   56.89
   4   5  -6 1225.18   53.69
   4   5  -6 1200.88   61.99
  -4   5   6 1155.28   55.59
   4  -5   6 1174.48   54.49
  -4  -5  -6 1188.28   56.89
  -4   5   6 1190.48   61.19
   4  -5   6 1182.18   56.89
   4  -5   6 1195.28   50.69
   4  -5  -6 1135.09   50.29
   4   5   6 1125.19   57.69
  -4  -5   6 1124.99   57.09
   4  -5  -6 1084.09   57.29
   4   5   6 1096.09   58.39
   4  -5  -6 1158.88   57.99
   4   5   6  967.60   49.60
  -4   5  -6 1078.19   56.29
   5   5  -6  259.57   21.40
   5  -5   6  301.87   16.30
   5  -5   6  290.07   21.90
  -5   5   6  282.17   16.30
   5  -5   6  282.07   20.00
  -5   5   6  344.47   26.90
   5   5  -6  263.17   18.20
  -5   5  -6  270.17   21.90
   5   5   6  285.87   22.40
   5   5   6  234.98   25.60
   5   5   6  296.17   16.50
   5  -5  -6  280.97   15.80
   5  -5  -6  273.77   23.00
   5  -5  -6  301.97   23.30
  -5  -5   6  326.27   23.20
   6  -5   6  141.89   14.60
   6   5  -6  157.48   14.00
  -6   5   6  149.79   22.20
   6  -5   6  143.49   10.50
   6  -5  -6  133.39   10.20
   6   5   6  151.48   14.50
  -6  -5   6  131.69   20.70
   7   5  -6    8.60    5.30
   0  -6   6  358.46   19.20
   0  -6   6  361.06   18.70
   0   6  -6  357.36   18.50
   0   6   6  348.07   19.30
   0  -6  -6  372.46   19.20
   0   6   6  357.56   18.80
   0   6  -6  353.16   19.20
   0   6  -6  355.36   18.70
   0  -6  -6  353.16   17.90
   1   6   6 1430.56   64.69
   2  -6   6 1096.29   53.59
  -2   6   6 1065.69   54.99
   2   6  -6 1097.49   54.29
  -2   6  -6 1180.28   54.39
   2   6   6 1158.28   55.09
   2  -6  -6 1215.78   54.39
   2  -6  -6 1157.78   53.49
  -3   6   6   75.29   11.40
   3  -6   6   81.49    4.90
   3  -6   6   79.69    7.30
   3   6  -6   92.69   13.90
   3   6  -6   91.59    7.50
  -3   6   6   81.89    5.60
   3   6  -6   87.79   11.10
  -3  -6  -6   79.89    9.00
   3  -6   6   89.79    9.50
   3  -6  -6   58.19    9.10
   3   6   6   68.99   10.60
  -3   6  -6   57.79    8.50
  -3   6  -6   63.29    9.80
  -3  -6   6   65.09    9.90
   3  -6  -6   72.49   10.30
  -4  -6  -6  136.89   13.50
   4   6  -6  148.79   16.50
   4  -6   6  122.09    7.80
   4  -6   6  123.19   12.80
  -4   6   6  130.19    8.30
  -4   6   6  126.99   17.60
   4   6  -6  135.29   13.60
   4   6  -6  112.99   10.10
   4  -6   6  125.39   11.20
   4   6   6  142.69    7.60
  -4  -6   6  160.48   14.70
  -4   6  -6  139.99   13.40
   4   6   6  141.69    7.70
   4   6   6  150.38   15.10
   4  -6  -6  154.08   14.80
   4   6   6  145.99   14.60
   4  -6  -6  143.19   13.80
   5   6  -6   22.80    5.70
   5  -6   6   33.50    8.40
   5  -6   6   24.30    3.70
   5  -6   6   22.60    6.30
   5   6  -6   26.90    7.80
  -5   6   6   18.90    8.70
  -5   6  -6   23.50    7.50
   5   6   6   25.90    4.10
  -5  -6   6   38.50    9.50
   5   6   6   21.20    7.70
   5   6   6   18.40    7.40
   6  -6   6  197.58   11.00
   6   6  -6  197.58   15.80
  -6   6   6  199.18   22.60
   6  -6   6  196.68   17.40
   6   6  -6  196.78   16.30
  -6   6  -6  186.08   19.60
   6   6   6  199.58   12.30
   6   6   6  187.18   12.40
  -6  -6   6  192.08   19.50
   7   6  -6   31.40    7.60
   0  -7   6    4.30    2.20
   0  -7  -6    4.10    2.20
   0   7  -6    5.90    2.50
   0  -7  -6    5.70    2.10
   0  -7   6    2.50    2.00
   0   7   6    3.60    2.20
   0   7  -6    5.40    2.50
   0   7  -6    4.40    2.40
   0   7   6    3.00    2.20
   1  -7   6  285.77   14.80
   1   7  -6  263.57   16.30
  -1   7   6  273.57   17.20
  -1  -7  -6  283.87   12.70
   1  -7   6  270.77   16.40
   1  -7   6  284.47   14.00
  -1   7   6  271.27   14.00
   1   7  -6  297.47   15.60
   1   7   6  249.08   16.10
  -1   7  -6  221.38   13.30
   1  -7  -6  273.37   15.90
  -1  -7   6  265.87   15.40
   1   7   6  229.18   15.00
   1  -7  -6  231.38   15.30
  -1   7  -6  235.08   15.20
  -1  -7   6  234.98   15.70
  -1   7  -6  231.28   15.90
   2   7  -6 1028.80   46.90
  -2  -7  -6  973.10   49.20
   2   7  -6  953.40   49.40
  -2   7   6  999.70   51.29
   2  -7   6 1050.19   49.90
  -2   7  -6 1022.40   50.09
   2   7   6 1040.20   50.49
  -2   7  -6 1038.40   48.60
   2  -7  -6 1052.59   49.90
  -2  -7   6 1097.49   50.59
   2  -7  -6 1018.60   48.80
   3   7  -6  437.06   22.70
  -3   7   6  411.56   27.80
   3   7  -6  399.06   25.80
   3  -7   6  409.06   22.70
   3  -7   6  398.86   25.40
  -3   7   6  411.56   19.30
  -3  -7  -6  445.76   26.00
   3   7  -6  417.86   28.90
  -3   7  -6  455.85   25.70
   3  -7  -6  431.56   25.60
  -3   7  -6  445.06   26.70
   3   7   6  454.55   27.30
  -3  -7   6  447.46   26.70
   3  -7  -6  434.66   26.50
   4   7  -6  123.79   14.00
   4  -7   6  132.19   11.40
   4  -7   6  140.29   13.80
  -4   7   6  142.89   16.20
  -4  -7  -6  115.29   12.80
  -4   7   6  132.09    7.20
   4   7  -6  136.09   16.70
   4   7  -6  132.19   10.70
   4  -7  -6  155.78   15.50
   4  -7  -6  159.68   14.50
  -4   7  -6  171.28   14.90
  -4  -7   6  159.78   15.20
   4   7   6  164.48   16.00
   5  -7   6    0.80    3.20
   5   7  -6    0.30    3.10
  -5   7   6    1.60    4.70
   5   7   6    1.10    1.40
   5   7   6   -1.30    3.70
  -5  -7   6    3.80    5.30
  -5   7  -6    5.20    4.90
   6   7  -6  115.19   12.10
  -6   7   6  148.79   22.90
   6   7  -6  121.69   12.00
   6   7   6  122.49    7.60
  -6   7  -6  122.49   17.90
   6   7   6  117.29    7.60
  -6  -7   6  148.69   16.60
   0   8  -6  800.92   38.80
   0  -8  -6  767.62   37.00
   0  -8   6  852.81   39.20
   0  -8   6  785.42   37.80
   0   8  -6  812.22   38.20
   0   8   6  803.12   38.10
   0  -8  -6  791.42   38.80
   0   8   6  785.62   39.20
   1  -8   6  945.11   46.50
  -1   8   6  863.01   47.00
   1   8  -6  927.11   46.30
   1   8  -6  991.20   45.20
   1   8   6  972.90   46.80
   1   8   6  967.70   45.70
   1  -8  -6 1013.20   46.30
   1  -8  -6  960.90   49.00
  -1  -8   6 1032.50   46.90
  -1  -8   6  988.40   45.50
  -1   8  -6  988.70   47.00
   2  -8   6 1107.49   54.39
  -2  -8  -6 1135.99   54.49
  -2   8   6 1078.49   56.19
   2   8  -6 1076.99   54.39
   2   8  -6 1115.89   51.39
   2  -8  -6 1087.49   53.19
  -2   8  -6 1144.39   53.89
  -2   8  -6 1153.98   55.19
   2   8   6 1145.29   55.29
  -2  -8   6 1183.28   52.39
   2  -8  -6 1122.49   54.39
  -2  -8   6 1177.68   55.09
   3   8  -6  298.37   21.10
   3   8  -6  323.17   17.90
   3  -8   6  297.67   21.00
  -3  -8  -6  294.97   20.70
  -3   8  -6  286.77   20.20
   3   8   6  316.77   22.10
  -3   8  -6  310.07   21.80
  -3  -8   6  327.57   21.80
   3  -8  -6  308.27   20.40
   3  -8  -6  325.87   21.80
   4   8  -6  496.65   30.10
   4  -8   6  489.15   25.90
   4   8  -6  485.25   24.60
  -4  -8  -6  487.35   29.50
  -4   8   6  483.85   32.80
   4   8  -6  487.25   33.60
   4  -8   6  500.95   29.90
  -4  -8   6  423.26   28.80
   4   8   6  388.76   29.10
   4  -8  -6  401.16   27.50
   4  -8  -6  378.06   28.10
  -4   8  -6  368.96   27.30
   5  -8   6   20.40    5.60
  -5   8   6   13.10    7.60
   5   8  -6    7.80    4.20
  -5  -8   6   18.40    7.20
  -5   8  -6   19.40    7.10
   6   8  -6  133.29   12.60
  -6   8   6  145.49   30.10
   6   8  -6  142.29   12.40
  -6   8  -6   99.59   16.40
   0   9   6 4220.68  278.07
   0  -9   6 4646.14  280.37
   0   9  -6 4414.66  288.07
   0   9   6 4650.23  285.87
  -1   9   6  639.94   34.70
  -1   9   6  638.74   30.50
   1  -9   6  658.53   32.00
   1   9  -6  610.04   31.70
   1  -9   6  601.24   33.10
  -1   9  -6  595.24   32.80
   1  -9  -6  642.74   32.70
  -1  -9   6  684.63   32.60
  -1   9  -6  648.34   33.80
   1   9   6  628.64   32.60
  -1   9  -6  646.54   30.40
   1  -9  -6  665.83   32.80
  -1  -9   6  639.34   33.30
  -2   9   6  662.13   30.60
  -2   9   6  631.34   37.60
   2   9  -6  698.53   33.30
   2  -9   6  622.14   32.70
  -2   9   6  668.93   30.30
   2   9  -6  693.83   36.60
  -2  -9  -6  680.53   36.00
   2  -9   6  681.93   36.10
  -2  -9   6  703.83   34.10
  -2   9  -6  665.33   35.90
   2  -9  -6  675.73   34.90
  -2   9  -6  666.53   36.50
   2   9   6  675.43   34.80
  -2  -9   6  692.83   36.50
   2   9   6  700.53   37.20
   2  -9  -6  677.83   36.00
   3   9  -6  130.69    9.90
   3   9  -6  113.09   12.30
   3  -9   6  130.59   12.70
  -3  -9  -6  128.39   12.60
  -3   9   6  115.39   13.90
   3  -9   6  115.89   10.10
  -3  -9   6  111.29   12.50
  -3   9  -6  117.39   12.10
   3   9   6  103.19   14.00
   3  -9  -6  122.19   11.70
  -3   9  -6   98.59   13.40
   3  -9  -6  122.19   12.50
  -4  -9  -6  268.87   20.50
   4   9  -6  261.37   15.80
   4  -9   6  245.78   19.80
   4   9  -6  225.68   22.20
   4  -9   6  248.88   16.80
  -4   9   6  236.58   22.30
   4   9  -6  276.57   21.20
  -4  -9   6  215.98   19.50
   4  -9  -6  219.68   18.30
  -4   9  -6  212.48   19.00
   4  -9  -6  223.08   19.50
   4   9   6  239.98   20.90
   5   9  -6  286.47   18.00
  -5   9   6  248.28   25.40
   5  -9   6  278.17   26.60
  -5   9  -6  299.07   23.80
   6   9  -6  130.79   13.40
  -6   9  -6  114.99   17.60
   0 -10   6  628.64   33.60
   0  10  -6  619.04   32.40
   0 -10  -6  643.44   33.70
   0 -10   6  654.73   32.40
   0  10   6  650.53   32.70
   0  10   6  639.34   34.00
   0  10  -6  636.24   32.80
   0  10  -6  649.14   33.30
   0 -10  -6  628.94   31.50
   1 -10   6 1480.85   69.69
   1  10  -6 1504.55   69.79
   1 -10  -6 1425.56   68.39
  -1 -10   6 1495.75   69.49
  -1 -10   6 1524.05   68.49
  -1  10  -6 1530.45   70.29
   1  10   6 1527.75   70.09
  -2  10   6   75.49    5.70
   2 -10   6   82.69    5.50
   2  10  -6   83.09   11.20
   2  10  -6   80.99    7.80
  -2  10   6   81.29   12.60
   2 -10   6   80.19    7.90
   2 -10   6   79.09   10.80
  -2 -10  -6   89.19    9.70
   2 -10  -6   80.29    9.00
   2  10   6   89.29   11.80
   2  10   6   70.19    8.40
  -2 -10   6   77.79    8.10
  -2 -10   6   84.79   11.50
  -2  10  -6   76.99   12.80
   2 -10  -6   64.89    9.70
  -2  10  -6   85.79   11.80
   3 -10   6  156.98   11.80
   3  10  -6  171.38   15.30
   3 -10   6  139.99   14.00
   3  10  -6  171.18   11.60
  -3 -10  -6  151.98   14.20
  -3  10   6  175.38   17.30
   3  10   6  120.89   13.90
  -3 -10   6  133.69   13.80
  -3  10  -6  116.49   13.10
  -3  10  -6  134.29   14.20
   3 -10  -6  128.29   13.50
   3 -10  -6  140.49   13.00
  -4  10   6  331.17   27.60
   4  10  -6  326.57   18.90
  -4 -10  -6  302.17   23.30
   4 -10   6  345.97   21.00
   4 -10  -6  286.67   21.80
  -4  10  -6  316.27   24.10
  -4 -10   6  309.87   23.90
  -5  10   6   55.99   14.20
   5 -10   6   82.59   10.10
   5  10  -6   73.19    9.20
  -5  10  -6   84.89   14.50
  -5 -10   6   82.39   14.60
   6  10  -6   28.30    6.40
  -6  10  -6   29.50    9.60
   0  11  -6  739.53   37.30
   0  11   6  755.82   39.10
   0  11   6  722.53   37.10
   0  11  -6  762.92   37.90
   0 -11  -6  716.23   35.90
   0 -11   6  721.73   37.80
   0  11  -6  754.02   38.00
   0 -11   6  726.23   36.70
  -1 -11  -6  300.77   16.10
   1  11  -6  282.47   18.00
  -1  11   6  317.87   21.60
   1  11  -6  281.17   18.90
  -1  11   6  278.97   16.80
   1 -11   6  296.17   16.60
   1 -11   6  281.67   19.30
   1  11  -6  287.37   19.40
   1  11   6  292.67   19.20
  -1  11  -6  278.07   19.70
   1 -11  -6  290.07   18.80
  -1 -11   6  285.37   19.10
  -1 -11   6  307.97   18.80
  -1  11  -6  288.57   16.90
  -1  11  -6  288.97   19.90
   1 -11  -6  312.27   19.20
   1  11   6  297.77   19.70
   2 -11   6  173.18   13.40
  -2  11   6  199.48   18.10
   2  11  -6  211.78   16.80
   2 -11   6  205.38   16.50
  -2  11   6  191.68   11.10
   2 -11   6  185.58   10.50
   2  11  -6  195.88   13.60
  -2 -11  -6  170.78   15.10
  -2  11  -6  211.08   17.20
  -2 -11   6  215.88   14.70
   2 -11  -6  205.68   15.40
   2  11   6  199.48   15.20
   2  11   6  190.58   16.70
  -2 -11   6  208.38   16.40
  -2  11  -6  197.08   16.80
   2 -11  -6  206.58   16.20
   3 -11   6  144.09   12.40
   3  11  -6  173.28   12.40
   3  11  -6  153.98   15.60
  -3 -11  -6  164.38   15.80
  -3  11   6  135.09   17.00
   3 -11   6  164.48   15.80
   3 -11  -6  192.28   15.40
   3  11   6  181.38   17.40
  -3 -11   6  183.38   16.80
  -3  11  -6  197.28   17.40
  -3  11  -6  182.48   16.70
   3 -11  -6  191.88   16.50
  -4 -11  -6  148.39   16.30
   4  11  -6  162.38   12.20
   4 -11   6  166.98   13.90
  -4  11   6  163.78   19.70
  -4  11  -6  173.58   17.50
  -4 -11   6  149.49   16.80
  -5  11   6  144.29   23.10
   5 -11   6  117.99   12.50
   5  11  -6  123.19   10.70
  -5  11  -6  111.59   17.20
  -5 -11   6  137.49   18.80
  -6  11  -6   35.80   10.60
   0  12  -6  181.88   14.20
   0  12  -6  162.78   13.60
   0 -12   6  168.88   12.90
   0  12   6  169.18   14.60
   0 -12   6  166.78   13.80
   0 -12  -6  166.78   12.40
   0  12  -6  176.78   15.90
   0  12   6  164.38   13.20
   1  12  -6  555.04   30.70
  -1 -12  -6  583.94   28.50
   1 -12   6  613.94   33.20
  -1  12   6  584.24   29.70
   1  12  -6  577.94   32.10
  -1  12   6  603.44   34.90
   1 -12   6  570.44   29.00
   1  12  -6  586.24   32.80
  -1  12  -6  558.94   33.00
  -1 -12   6  583.64   32.40
   1  12   6  554.74   32.00
  -1  12  -6  576.04   33.70
  -1 -12   6  586.94   31.50
   1 -12  -6  588.84   31.80
   1 -12  -6  591.44   32.00
  -1  12  -6  590.44   29.70
   1  12   6  564.44   32.70
   2  12  -6  193.78   16.60
  -2  12   6  186.08   18.30
  -2  12   6  198.28   11.20
  -2 -12  -6  161.98   15.10
   2 -12   6  220.48   11.00
   2 -12   6  202.38   14.50
   2 -12   6  201.78   16.80
   2  12  -6  195.78   13.70
  -2 -12   6  173.38   14.00
   2  12   6  176.58   15.00
  -2  12  -6  182.68   16.50
  -2  12  -6  183.58   17.10
   2  12   6  174.48   16.30
  -2 -12   6  169.28   15.70
   2 -12  -6  195.08   16.10
   2 -12  -6  172.88   14.60
  -3  12   6 1009.40   58.09
   3  12  -6  957.70   47.40
   3 -12   6 1013.50   53.49
   3  12  -6  953.90   53.49
   3 -12   6  951.00   48.80
  -3 -12  -6  997.20   52.89
  -3  12  -6 1051.29   55.69
   3 -12  -6 1010.40   53.29
  -3 -12   6 1011.00   53.69
   3  12   6  994.50   54.69
  -3  12  -6 1037.60   54.89
   3  12   6 1047.10   52.09
   3 -12  -6 1050.09   51.99
  -4  12   6   54.69   13.50
  -4 -12  -6   74.39   19.60
   4  12  -6   57.69    7.80
   4 -12   6   48.00   12.70
  -4 -12   6   47.10   16.20
  -4  12  -6   42.30   10.40
   5  12  -6   40.80    6.70
  -5  12   6   38.50   12.60
  -5  12  -6   53.49   12.10
  -6  12  -6   81.39   15.90
   0  13  -6  169.58   14.10
   0  13   6  155.38   13.20
   0 -13   6  141.09   13.10
   0 -13   6  150.18   12.60
   0  13   6  158.18   14.70
   0  13  -6  171.38   13.70
   0  13  -6  161.38   13.90
  -1  13   6  563.74   32.90
  -1 -13  -6  530.85   25.90
   1  13  -6  527.55   30.20
   1  13  -6  518.75   29.30
  -1  13   6  530.05   27.00
   1 -13   6  536.55   26.40
   1  13  -6  535.05   28.40
   1 -13   6  519.95   30.00
  -1  13  -6  499.15   30.10
  -1 -13   6  470.05   31.90
   1  13   6  443.06   28.70
   1  13   6  447.36   29.10
  -1  13  -6  439.36   26.00
  -1  13  -6  471.35   33.70
   1 -13  -6  493.05   28.90
  -1 -13   6  471.05   28.00
   1 -13  -6  450.45   27.90
  -2  13   6  246.18   22.10
  -2  13   6  257.27   14.00
   2  13  -6  245.78   34.00
   2 -13   6  260.67   19.80
  -2 -13  -6  225.58   18.60
   2  13  -6  247.68   16.50
   2 -13   6  252.07   17.50
   2 -13   6  250.97   13.30
  -2  13  -6  256.27   20.50
   2 -13  -6  258.87   18.40
   2 -13  -6  231.78   18.70
   2  13   6  249.38   18.70
  -2 -13   6  208.48   18.30
  -2  13  -6  248.58   21.00
  -2 -13   6  243.08   17.40
  -3 -13  -6  155.68   15.30
  -3  13   6  117.29   18.80
   3 -13   6  142.39   12.60
   3  13  -6  144.79   11.50
  -3  13  -6  131.19   18.90
  -3  13  -6  145.19   15.70
   3  13   6  123.39   13.50
  -3 -13   6  128.19   16.70
   4 -13   6   73.29   10.60
   4  13  -6   70.79    8.80
  -4 -13  -6   64.59   12.90
  -4 -13   6   89.79   15.10
  -4  13  -6   85.69   15.20
   5  13  -6   93.99    8.90
  -5  13  -6   92.89   16.70
   0 -14  -6   24.50    5.70
   0 -14   6   37.10    7.40
   0  14   6   25.20    6.40
   0  14  -6   25.10    6.70
   0  14   6   20.60    6.70
   0  14  -6   15.40    5.40
   0 -14   6   20.30    5.60
   1 -14   6  149.29   11.60
  -1  14   6  137.39   11.60
   1  14  -6  161.18   14.80
   1  14  -6  158.58   14.30
  -1 -14  -6  159.58   11.40
   1  14  -6  132.79   12.60
  -1  14   6  164.08   16.50
   1 -14   6  142.89   14.20
   1  14   6  155.68   14.80
  -1 -14   6  165.18   14.50
  -1  14  -6  169.68   15.80
  -1  14  -6  147.39   14.50
   1  14   6  160.08   15.00
  -1 -14   6  169.78   14.00
   1 -14  -6  159.28   13.80
   1 -14  -6  142.09   13.60
  -1  14  -6  164.38   12.30
  -2  14   6   55.29    5.80
   2 -14   6   62.49    5.50
   2  14  -6   61.79    8.80
  -2  14   6   56.39   12.30
  -2 -14  -6   59.59    4.90
   2  14  -6   60.29   11.30
   2 -14   6   59.99   10.90
   2  14  -6   62.99   11.10
   2  14   6   53.79   10.80
  -2  14  -6   51.29   10.80
  -2  14  -6   49.99   10.90
   2  14   6   59.89   10.20
  -2 -14   6   49.90    8.60
  -2 -14   6   71.19   12.00
   2 -14  -6   45.90    9.60
   2 -14  -6   62.79   10.10
   3 -14   6  137.79   13.10
  -3 -14  -6  142.29   15.60
  -3  14   6  121.49   19.90
   3  14  -6  146.39   11.90
  -3  14  -6  166.48   17.30
   3  14   6  154.78   15.10
  -3 -14   6  158.88   16.40
  -3  14  -6  167.18   18.60
  -4  14   6   85.39   17.70
   4  14  -6  114.49    9.90
  -4 -14  -6  107.59   16.10
  -4  14  -6  124.49   19.40
   4  14   6   88.69   14.00
  -4 -14   6   96.19   16.60
   5  14  -6  164.78   14.00
  -5  14  -6  177.68   20.90
   0  15  -6   72.59   11.20
   0 -15   6   75.79   10.50
   0 -15   6   79.29   11.20
   0  15  -6   81.79   12.80
   0  15   6   72.09   10.50
   0  15   6   73.49   11.90
   0 -15  -6   76.89   10.00
   0  15  -6   71.89   10.60
   1  15  -6  693.83   36.00
   1 -15   6  691.13   37.80
   1  15  -6  624.14   36.40
  -1 -15  -6  695.63   33.20
   1 -15   6  704.53   33.60
   1  15  -6  669.13   37.70
  -1  15   6  665.73   40.30
   1 -15  -6  641.14   36.00
  -1  15  -6  592.84   33.80
  -1 -15   6  614.14   35.40
  -1  15  -6  630.04   38.30
   1  15   6  598.84   36.80
   1  15   6  644.84   38.00
   1 -15  -6  598.44   37.30
  -1  15  -6  597.34   37.10
  -1 -15   6  657.63   36.80
  -2  15   6   36.50   10.80
  -2 -15  -6   27.70    3.90
   2  15  -6   27.80    9.00
   2  15  -6   38.00    7.20
   2  15  -6   39.10    9.10
  -2  15   6   24.10    4.50
   2 -15  -6   20.20    6.90
  -2  15  -6   21.90    7.70
   2  15   6   24.10    8.50
  -2 -15   6   33.70    8.50
  -2  15  -6   19.70    4.10
  -2  15  -6   25.60    9.10
   2  15   6   43.20    9.30
  -2 -15   6   28.20    6.70
   3  15  -6   65.89    8.90
   3 -15   6   66.49   10.30
  -3  15   6   73.39   24.50
  -3 -15   6   70.09   15.50
  -3  15  -6   58.39   13.10
  -3  15  -6   77.39   13.90
   3  15   6   85.69   14.60
  -4  15   6   40.20   12.90
   4  15  -6   36.30    6.30
  -4  15  -6   50.39   12.60
   4  15   6   18.30    8.20
  -5  15  -6  349.37   31.70
   0 -16   6   98.69   13.00
   0  16  -6   95.79   13.20
   0  16  -6   85.79   13.00
   0  16   6   88.29   12.20
   0 -16   6   90.49   11.80
   0  16   6   85.29   13.80
   0 -16  -6   98.49   10.20
   0  16  -6   80.29   11.50
   1  16  -6  300.27   21.10
   1  16  -6  353.26   24.20
  -1 -16  -6  319.37   19.30
   1 -16   6  329.27   23.20
   1 -16   6  310.47   19.20
  -1  16   6  332.07   26.00
   1  16  -6  337.47   23.20
  -1  16   6  273.97   19.10
  -1  16  -6  306.67   19.90
  -1  16  -6  303.47   24.20
   1  16   6  289.67   22.60
   1 -16  -6  299.37   21.70
  -1 -16   6  284.27   21.10
  -1 -16   6  280.07   21.60
   1  16   6  324.07   24.10
  -1  16  -6  325.57   23.80
  -2 -16  -6  111.19    7.70
   2  16  -6  128.59   17.20
  -2  16   6  116.19   19.70
  -2  16   6  106.99    8.40
   2  16  -6  128.49   11.70
  -2  16  -6   85.59    7.90
  -2  16  -6   97.99   17.30
  -2 -16   6   96.59   11.10
  -2  16  -6   88.79   14.40
   2  16   6   95.49   20.80
  -2 -16   6  101.59   14.60
   3  16  -6  464.05   31.80
  -3  16   6  482.35   38.90
   3  16  -6  483.35   26.90
  -3 -16   6  501.95   33.50
   3  16   6  466.85   31.20
  -3  16  -6  471.35   34.20
  -3  16  -6  437.96   35.80
   4  16  -6   18.10    4.80
  -4  16  -6   18.90    8.60
   0  17  -6    1.80    4.90
   0 -17  -6    0.70    3.20
   0  17  -6    0.70    4.20
   0  17   6    0.60    3.60
   0  17  -6    0.00    3.40
   0 -17   6    3.10    3.90
   0 -17   6   -0.30    3.40
   1  17  -6   93.19   12.40
   1 -17   6   93.49    9.80
  -1 -17  -6  105.39    9.70
  -1  17   6   95.29   10.00
   1  17  -6  102.69   14.80
  -1  17   6   83.29   15.10
   1  17  -6  104.39   14.50
  -1 -17   6  107.09   11.70
   1  17   6   74.79   12.40
   1 -17  -6   88.19   12.90
  -1 -17   6   79.99   12.30
  -1  17  -6   76.09   13.60
  -1  17  -6   76.79   13.10
   1  17   6   93.19   14.60
  -1  17  -6   86.69    9.50
  -2  17   6   15.40    3.80
   2  17  -6   16.50    6.50
  -2  17   6   12.50    8.00
  -2 -17  -6   14.50    3.20
   2  17  -6   18.90    7.70
   2  17   6   16.00    7.00
  -2 -17   6    4.50    5.60
  -2 -17   6   10.70    4.90
  -2  17  -6    9.30    6.30
  -2  17  -6    7.40    7.00
   3  17  -6  306.67   19.90
  -3 -17   6  303.07   29.80
  -4  17  -6   -1.10    3.80
   0  18  -6   34.70    9.70
   0  18   6   25.40    8.30
   0  18   6   46.40   14.70
   0  18  -6   35.30    9.00
   0 -18   6   31.20    7.60
   0 -18   6   36.80    8.30
   0 -18  -6   30.40    7.00
   0  18  -6   33.20    8.20
   1  18  -6  183.58   16.70
   1  18  -6  172.38   17.80
  -1  18   6  201.18   21.30
   1 -18   6  184.28   14.60
  -1  18   6  196.48   15.50
  -1 -18  -6  179.08   14.10
  -1 -18   6  190.38   17.70
   1 -18  -6  206.58   17.50
  -1  18  -6  203.08   19.40
   1  18   6  213.18   20.00
  -1 -18   6  205.08   17.60
  -1  18  -6  203.18   15.60
  -2  18   6   48.20    6.40
   2  18  -6   47.50   16.40
   2  18  -6   38.90    8.20
  -2  18   6   32.70   14.20
  -2 -18  -6   42.60    4.70
  -2  18  -6   39.30   12.50
  -2  18  -6   37.40   10.30
  -2 -18   6   34.70    9.50
  -2 -18   6   62.39   10.20
   3  18  -6  191.38   14.70
  -3  18  -6  156.28   24.00
   0  19   6   30.90    7.80
   0 -19   6   26.80    7.30
   0  19  -6   18.90    7.80
   0  19  -6   35.60    8.30
   0  19  -6   20.00    8.00
   1 -19   6  217.38   16.30
  -1  19   6  213.98   17.10
  -1 -19  -6  223.08   16.20
   1  19  -6  224.38   19.00
  -1 -19   6  256.27   19.70
  -1  19  -6  243.78   22.90
  -1  19  -6  228.68   21.30
  -1 -19   6  225.88   19.50
  -1  19  -6  250.67   17.90
   2  19  -6   35.30    7.90
  -2  19   6   22.00    5.80
  -2 -19   6   43.80   10.50
  -2 -19   6   37.10    8.00
  -2  19  -6   34.00   11.60
   0 -20   6   68.39   11.10
   0 -20  -6   84.19   11.50
   0  20  -6   72.19   12.10
  -1 -20  -6  164.18   14.40
   1  20  -6  160.58   16.20
  -1  20   6  157.78   14.20
  -1  20  -6  176.38   14.70
  -1  20  -6  156.48   17.60
  -1 -20   6  152.08   16.30
   2  20  -6   41.30    8.40
   0  21  -6   10.00    6.10
   0 -21   6   -0.30    4.10
   1  21  -6   81.29   12.80
  -1 -21   6   80.99   13.30
   2  21  -6    8.80    5.80
   1  22  -6  110.09   15.30
   0   0  -7    4.80    1.10
   0   0   7    3.40    1.20
   0   0  -7    4.00    1.30
   1   0  -7   17.00    2.80
  -1   0  -7   15.10    2.50
  -1   0   7   13.50    2.50
   1   0  -7    9.60    2.60
   1   0   7   14.90    2.40
  -2   0  -7 3915.11  183.08
   2   0  -7 4114.49  228.18
   2   0   7 4083.49  186.38
  -2   0   7 3886.11  225.28
  -3   0  -7  207.08   13.20
   3   0   7  207.38   13.70
   3   0   7  200.58   13.80
  -3   0   7  206.08   13.70
   3   0  -7  197.68   13.20
  -3   0   7  204.98   16.40
   3   0  -7  198.48   16.00
   3   0   7  205.48   12.90
   4   0  -7 1287.77   60.99
  -4   0   7 1357.26   62.19
   4   0   7 1326.77   62.29
  -4   0   7 1272.77   66.89
   4   0  -7 1321.67   66.79
   4   0   7 1310.87   64.09
   4   0   7 1298.67   60.69
   5   0  -7  225.68   21.00
   5   0   7  211.98   16.60
   5   0  -7  211.78   16.20
   5   0   7  233.78   16.70
   5   0   7  214.38   18.20
   5   0  -7  222.98   18.30
  -5   0   7  217.88   17.10
   6   0   7  374.76   24.50
   6   0  -7  368.36   27.40
   6   0   7  378.66   25.10
  -6   0   7  362.26   24.90
   6   0   7  350.76   26.80
  -7   0   7   40.60    9.50
   0   1  -7 2280.57  132.09
   0  -1   7 1925.01  126.59
   0  -1  -7 2138.79  127.19
   0   1   7 2224.18  130.79
   1  -1   7  402.96   19.00
  -1   1   7  404.46   20.60
  -1   1   7  380.26   18.80
   1   1  -7  409.36   19.30
  -1   1  -7  397.16   19.20
  -1  -1   7  371.56   19.30
  -1  -1   7  397.16   20.40
   1  -1  -7  361.16   18.60
   1  -1  -7  368.66   19.90
   2   1  -7  969.30   48.50
  -2  -1   7 1045.50   49.00
   3   1  -7  459.45   24.60
   3  -1   7  479.35   24.60
   3   1  -7  442.96   27.70
   3  -1   7  473.55   24.30
  -3   1   7  495.85   24.50
  -3   1   7  502.55   28.90
   3  -1   7  466.65   24.10
  -3   1  -7  448.26   24.40
   3   1   7  462.05   23.10
   3  -1  -7  439.06   27.10
  -3  -1   7  433.06   24.70
  -3  -1   7  413.06   27.40
   3   1   7  430.36   24.90
   3   1   7  444.16   24.90
   3  -1  -7  452.45   23.70
   4  -1   7  853.71   43.30
   4  -1   7  878.61   42.50
   4  -1   7  829.32   41.80
  -4   1   7  774.52   46.80
   4   1  -7  837.92   42.50
   4   1  -7  917.71   48.50
  -4   1   7  850.11   42.30
   4   1   7  851.31   43.20
   4  -1  -7  857.91   41.40
   4   1   7  823.12   40.90
  -4  -1   7  829.62   43.10
   4   1   7  884.81   45.60
   4  -1  -7  863.41   46.90
   5   1  -7   40.80   10.30
  -5   1   7   30.10    9.60
  -5   1   7   45.20    8.10
   5  -1   7   52.69    8.70
   5  -1   7   40.90    8.00
   5   1  -7   42.50    8.40
   5  -1   7   44.60    9.10
  -5  -1   7   46.10    9.10
   5  -1  -7   33.90   10.30
   5  -1  -7   38.10    7.20
   5   1   7   42.60    8.50
   5  -1  -7   46.90   10.90
   5   1   7   36.20    7.10
   5   1   7   40.50    9.10
   6  -1   7  174.68   15.10
  -6   1   7  186.38   15.70
   6  -1   7  226.68   19.00
   6  -1   7  179.58   16.00
   6   1  -7  202.48   16.70
   6   1   7  140.49   16.70
   6   1   7  173.68   16.30
  -6  -1   7  152.08   15.50
   6  -1  -7  149.59   14.00
   6   1   7  162.28   14.50
  -7   1   7   60.69   10.30
  -7  -1   7   68.19   13.70
   0   2   7 1744.53  114.09
   0  -2  -7 1923.61  116.99
   0  -2   7 1841.82  118.29
   0   2  -7 1607.04  114.09
  -1  -2  -7  220.18   11.20
   1  -2   7  206.08   12.50
  -1   2   7  225.68   14.10
  -1   2   7  209.88   12.00
   1   2  -7  221.48   13.80
   1   2  -7  224.88   13.00
  -1   2  -7  283.87   13.60
   1  -2  -7  275.77   14.00
   2   2  -7   38.40    6.90
   2   2  -7   42.90    4.80
  -2   2   7   42.20    4.60
   2   2  -7   41.50    5.70
   2  -2   7   34.20    5.20
  -2  -2  -7   39.20    3.70
   2  -2   7   39.10    4.00
  -2   2   7   39.10    6.80
   2   2   7   49.20    3.90
   2   2   7   58.59    6.00
  -2   2  -7   61.99    6.00
   2  -2  -7   61.29    5.00
   2  -2  -7   45.50    6.60
  -2  -2   7   62.79    6.20
   3  -2   7  521.95   26.70
   3   2  -7  503.85   31.30
  -3   2   7  512.45   26.90
  -3   2   7  533.75   31.70
   3   2  -7  484.05   27.90
   3  -2   7  502.65   27.00
   3  -2   7  482.85   27.50
  -3   2  -7  557.54   28.70
   3  -2  -7  590.74   26.90
   3   2   7  549.35   29.30
   3   2   7  570.34   29.30
   3   2   7  570.94   26.00
  -3  -2   7  581.44   29.30
  -3   2  -7  543.35   28.10
   3  -2  -7  537.65   30.70
   4  -2   7  485.85   27.80
   4   2  -7  512.95   28.50
   4   2  -7  484.25   32.30
   4  -2   7  502.25   26.60
  -4   2   7  483.95   26.70
  -4   2   7  500.05   32.60
   4  -2   7  490.35   27.90
   4  -2  -7  493.55   26.00
   4   2   7  502.45   29.00
   4  -2  -7  493.75   31.10
   4   2   7  489.25   25.60
  -4  -2   7  505.85   28.90
   4   2   7  504.05   29.80
  -5   2   7  115.99   11.30
   5   2  -7  120.89   12.60
  -5   2   7  131.59   19.00
   5  -2   7  121.39   12.80
   5   2  -7  129.49   18.60
   5  -2   7  118.59   11.30
   5  -2   7  120.69   12.50
   5   2   7  129.79   11.20
   5   2   7  149.88   15.20
  -5  -2   7  141.69   13.90
   5  -2  -7  142.49   11.60
   5   2   7  151.18   14.10
   5  -2  -7  144.69   16.00
   5  -2  -7  140.59   14.30
   6  -2   7   24.50    7.30
   6  -2   7    5.90    5.00
   6  -2   7   12.80    4.90
  -6   2   7   18.30    7.60
   6   2  -7   16.60    6.20
   6   2  -7   23.90    6.80
   6   2   7   30.90    9.00
   6   2   7   24.60    7.40
   6  -2  -7   17.90    5.50
  -6  -2   7   22.50    7.50
   6   2   7   29.10    6.70
  -7   2   7   33.60    7.60
  -7  -2   7   37.70    9.90
   0   3  -7 2159.68  145.19
   0  -3  -7 2491.05  145.69
   0   3   7 2333.37  145.29
   0  -3   7 2397.16  146.99
  -1   3  -7  881.91   40.70
   2   3  -7  802.72   39.70
   2   3  -7  800.02   37.40
  -2   3   7  821.72   39.60
   2  -3   7  796.52   37.00
  -2  -3   7  739.03   37.20
   2   3   7  726.23   37.20
  -2   3  -7  729.43   36.80
   2  -3  -7  721.73   37.80
   3   3  -7  240.58   17.50
  -3   3   7  235.68   17.20
  -3   3  -7  167.68   12.40
  -3  -3   7  167.48   13.30
   3  -3  -7  150.88   13.50
  -3   3  -7  155.08   12.70
   3  -3  -7  172.18   10.70
   3   3   7  175.88   10.00
   3   3   7  165.38   15.30
   3   3   7  160.38   13.30
  -4   3   7  828.02   47.90
   4  -3   7  819.82   42.50
   4  -3   7  809.32   40.60
  -4   3   7  826.42   41.10
   4  -3   7  870.21   43.70
   4   3  -7  867.31   48.80
   4   3  -7  820.42   43.80
  -4   3  -7  846.62   44.00
  -4  -3   7  859.51   44.50
   4  -3  -7  913.41   45.80
   4  -3  -7  820.02   46.00
   4  -3  -7  908.21   40.60
   4   3   7  900.11   40.10
   4   3   7  876.91   45.00
   4   3   7  866.41   45.70
   5   3  -7   39.90   10.60
   5  -3   7   46.60    7.30
  -5   3   7   37.50   10.40
   5  -3   7   42.70    8.70
   5  -3   7   41.60    8.20
  -5   3   7   39.20    7.10
   5   3  -7   34.60    8.20
   5   3   7   32.30    6.00
   5  -3  -7   32.90    8.30
   5   3   7   35.70    9.50
   5  -3  -7   32.90    8.30
   5  -3  -7   42.60   10.10
   5   3   7   34.60    8.40
  -5  -3   7   40.00    8.80
  -6   3   7   55.29    8.70
   6   3  -7   53.09   10.00
  -6   3   7   51.59   13.40
   6  -3   7   56.69    8.60
   6  -3   7   50.49    9.90
  -6  -3   7   40.80   10.00
   6  -3  -7   51.89    8.10
   6   3   7   55.09    8.50
   7   3  -7   75.69   12.20
  -7   3   7   96.59   10.20
  -7  -3   7   73.29   13.40
   0  -4  -7 1519.65  109.89
   0  -4   7 1437.96  111.39
   0   4  -7 1525.25  114.59
   1  -4   7  560.24   29.50
  -1   4   7  534.65   30.00
   1   4  -7  574.44   29.60
  -1  -4   7  654.93   29.40
   1  -4  -7  630.04   29.70
   1   4   7  662.93   30.40
  -1  -4   7  638.84   30.20
  -1   4  -7  651.73   30.30
  -2   4   7 2211.48  150.88
   2   4  -7 2002.40  151.68
   2  -4   7 2183.58  126.79
  -2  -4   7 1908.31  144.19
  -2   4  -7 1880.41  124.69
   2  -4  -7 1731.53  136.39
   2   4   7 2088.49  129.49
   2   4   7 1909.31  126.49
   3   4  -7  304.07   19.40
   3  -4   7  293.67   15.80
   3   4  -7  292.47   21.70
   3   4  -7  291.27   17.20
   3  -4   7  321.47   17.20
  -3   4   7  268.87   20.70
   3  -4   7  301.57   19.00
  -3   4  -7  321.87   19.70
  -3  -4   7  290.77   19.20
   3   4   7  295.37   14.50
   3   4   7  294.57   19.70
  -3   4  -7  294.67   18.20
   3  -4  -7  303.17   15.70
   3  -4  -7  300.77   20.10
   4   4  -7  459.95   28.70
   4   4  -7  476.65   26.60
  -4   4   7  510.05   25.50
  -4   4   7  478.25   32.30
   4  -4   7  482.85   28.60
   4  -4   7  508.35   25.10
   4   4  -7  469.35   32.50
   4  -4   7  471.95   29.60
   4   4   7  513.95   24.20
   4   4   7  477.15   30.20
  -4   4  -7  476.05   28.60
   4   4   7  497.65   29.90
   4  -4  -7  514.15   30.40
   4  -4  -7  500.35   30.80
   4  -4  -7  491.25   24.50
  -5   4   7   46.50    7.10
   5   4  -7   62.29   10.70
  -5   4   7   36.50   10.60
   5  -4   7   48.70    6.90
   5  -4   7   49.70    8.80
   5   4   7   69.29   11.60
   5  -4  -7   42.40    9.60
  -5   4  -7   58.89   10.70
   5  -4  -7   68.79   12.40
  -5  -4   7   60.09   11.00
   5   4   7   57.69    7.40
   5   4   7   55.19   11.10
   5  -4  -7   56.79    7.10
   6   4  -7  384.56   25.60
  -6   4   7  404.06   33.50
   6  -4   7  406.36   23.20
  -6   4   7  378.16   23.10
   6   4  -7  365.86   26.30
   6  -4   7  379.56   26.60
  -6  -4   7  474.45   30.50
   6   4   7  413.56   23.30
   6  -4  -7  439.06   23.10
   0   5  -7   19.50    3.60
   0  -5  -7   21.10    3.60
   0   5  -7   15.20    3.40
   0  -5   7   23.10    3.90
   0   5   7   18.10    3.50
   1   5  -7 1567.54  132.09
  -1   5   7 1844.32  135.39
   1  -5   7 1814.32  124.59
  -1  -5  -7 1650.63  121.49
   1   5   7 1507.65  119.59
  -1  -5   7 1686.33  130.99
   1  -5  -7 1937.41  134.19
  -1   5  -7 1631.64  123.59
  -2   5   7 1321.47   63.69
   2  -5   7 1327.07   61.79
   2   5   7 1390.46   62.89
   3  -5   7  144.49    9.70
   3   5  -7  130.39   13.70
   3  -5   7  146.39    8.40
  -3   5   7  128.39   13.20
   3  -5   7  148.59   11.90
  -3   5   7  143.39    8.70
   3   5  -7  144.19   10.10
   3   5  -7  116.99   11.20
  -3   5  -7  115.89   10.30
   3  -5  -7  110.69   11.30
   3   5   7  107.19    6.20
  -3   5  -7  103.79   11.00
   3   5   7  115.99   11.70
   3  -5  -7  104.09   11.00
  -3  -5   7  115.89   11.30
  -4   5   7  174.58   10.90
   4   5  -7  181.78   17.90
   4  -5   7  175.88   10.60
   4   5  -7  160.48   12.30
   4  -5   7  168.58   14.60
   4  -5   7  163.98   12.60
   4   5  -7  167.58   14.60
  -4   5   7  180.38   17.60
   4  -5  -7  157.78   14.80
   4  -5  -7  158.58   15.00
   4  -5  -7  153.78    9.90
  -4   5  -7  151.38   13.80
   4   5   7  164.08   15.30
   4   5   7  146.59    9.30
  -4  -5   7  142.99   14.00
   4   5   7  150.18   15.10
   5  -5   7   39.00    5.70
  -5   5   7   40.40    6.00
   5  -5   7   42.90    8.00
   5  -5   7   41.80    9.10
   5   5  -7   46.10    9.70
  -5   5   7   39.00   10.60
   5   5  -7   38.20    7.40
  -5   5  -7   51.29   12.20
   5   5   7   49.20   11.10
   5   5   7   33.00    9.10
  -5  -5   7   33.60    8.70
   5  -5  -7   44.30    5.90
   5   5   7   41.60    5.70
   6  -5   7  111.49    8.80
   6   5  -7  102.69   13.30
   6   5  -7  107.09   11.50
  -6   5   7  102.19    8.70
  -6   5   7   99.59   18.20
   6  -5   7  102.39   12.00
   6  -5  -7   75.69    7.70
   6   5   7   82.69    8.40
   7   5  -7    6.40    4.90
   0   6  -7  371.16   19.90
   0  -6   7  382.76   19.90
   0  -6  -7  369.66   19.50
   0   6  -7  382.96   19.40
   0   6   7  368.56   19.80
   0  -6   7  375.56   19.30
   0  -6  -7  316.07   18.00
   0   6   7  357.66   19.20
   1   6  -7  740.43   32.90
   1  -6   7  771.42   34.40
   1   6  -7  766.72   34.40
  -1   6   7  735.83   34.90
   1   6   7  658.73   32.30
  -1  -6   7  634.44   32.40
  -1   6  -7  596.14   33.20
  -1  -6   7  635.14   33.30
  -1   6  -7  673.43   31.00
   1   6   7  666.43   33.70
  -1   6  -7  659.63   33.70
   1  -6  -7  630.24   32.60
   2   6  -7  792.72   41.40
   2   6  -7  809.22   36.00
   2   6   7  790.12   41.80
  -2   6  -7  711.13   35.90
  -2  -6   7  730.83   37.90
  -2   6  -7  740.33   38.10
   2  -6  -7  687.83   39.60
  -3   6   7  550.34   32.40
   3  -6   7  541.15   29.60
   3  -6   7  526.05   23.80
   3  -6   7  540.35   23.50
   3   6  -7  515.65   32.60
   3   6  -7  529.25   29.80
  -3   6   7  526.05   24.40
  -3  -6  -7  543.45   29.80
   3  -6   7  515.45   26.10
   3   6  -7  525.85   26.60
  -3   6  -7  470.75   27.80
  -3   6  -7  452.15   29.00
  -3  -6   7  530.35   30.10
   3  -6  -7  489.75   29.40
   3  -6  -7  490.25   29.20
   3   6   7  488.55   29.70
   4  -6   7  154.58   14.50
   4   6  -7  174.78   12.80
   4   6  -7  178.28   19.20
  -4   6   7  178.38   10.50
   4   6  -7  161.38   15.00
   4  -6   7  171.08    9.90
  -4   6   7  157.78   17.10
   4  -6   7  170.28   12.80
   4   6   7  159.68   15.50
   4   6   7  152.98   15.80
  -4   6  -7  168.68   14.80
  -4  -6   7  195.58   16.30
   4  -6  -7  180.98   16.00
   4  -6  -7  171.38   15.50
  -4   6  -7  172.88   15.60
   4   6   7  171.28    8.50
   5   6  -7  280.97   18.40
  -5   6   7  267.47   14.90
   5   6  -7  284.87   25.40
  -5   6   7  252.37   24.30
   5  -6   7  276.97   19.20
   5  -6   7  278.17   14.60
   5  -6   7  247.68   20.80
   5   6   7  274.87   23.40
   5   6   7  267.07   14.30
   5   6   7  271.27   14.00
   5   6   7  282.87   23.20
  -5   6  -7  259.87   21.20
  -5  -6   7  264.47   21.90
   6  -6   7  141.09   13.80
   6  -6   7  119.69    8.10
   6   6  -7  134.49   12.70
  -6   6   7  103.99   18.80
   6   6   7  126.09    9.00
  -6  -6   7  119.19   16.70
   6   6   7  108.29    8.40
   7   6  -7   97.49   13.00
   0  -7   7 3680.63  231.58
   0   7   7 3796.32  237.88
   0  -7  -7 3833.02  234.88
   0   7  -7 3728.33  242.08
   1  -7   7 1168.68   56.09
   1   7   7 1251.67   56.59
   2   7  -7  422.56   22.80
   2  -7   7  425.46   22.00
   2  -7   7  442.16   20.50
  -2   7   7  441.76   26.80
  -2   7   7  433.36   21.10
   2   7  -7  464.75   25.90
   2  -7   7  440.56   25.10
   2  -7  -7  464.45   25.60
  -2   7  -7  463.05   24.10
  -2   7  -7  435.56   25.60
   2  -7  -7  432.36   24.40
   2   7   7  460.45   26.10
  -2  -7   7  429.36   23.40
  -2  -7   7  412.56   25.10
   3   7  -7   86.89   13.30
   3   7  -7   98.99   10.80
  -3  -7  -7  108.19   11.00
   3   7  -7  112.29    9.10
   3  -7   7   96.49    6.60
   3  -7   7  105.89    5.80
   3  -7   7  111.19   11.30
  -3   7   7  110.39    6.70
   3  -7   7  113.29    8.80
  -3   7   7  102.39   12.20
   3  -7  -7   88.39   10.10
  -3   7  -7  102.29   10.00
   3   7   7   82.19   11.90
   3  -7  -7   87.09   11.90
  -3   7  -7   78.39   11.40
  -3  -7   7   75.99   11.10
   4   7  -7 1056.79   60.69
  -4   7   7 1129.19   60.69
   4  -7   7 1121.89   52.39
   4  -7   7 1110.89   56.39
  -4   7   7 1148.49   47.90
   4   7  -7 1156.98   52.19
   4   7   7 1230.68   74.19
   4  -7  -7 1094.79   57.29
   4  -7  -7 1075.69   65.69
  -4  -7   7 1054.59   56.59
  -4   7  -7 1077.09   57.09
  -4   7  -7 1008.40   55.09
   5   7  -7  138.39   12.20
  -5   7   7  133.39   20.00
   5  -7   7  128.19   12.40
  -5   7  -7  177.88   16.50
   5   7   7  137.89   16.40
  -5  -7   7  164.38   16.40
  -6   7   7  106.29   19.80
   6   7  -7   97.79   12.70
   6   7  -7  119.29   11.80
   6  -7   7  116.69   12.90
  -6   7  -7   69.99   13.90
  -6  -7   7   77.59   14.50
   0   8   7 2616.14  189.48
   0  -8   7 2651.33  188.38
   0   8   7 2735.83  194.78
   0   8  -7 2527.35  195.98
  -1   8   7  254.17   17.30
  -1   8   7  286.77   14.50
   1  -8   7  245.58   18.50
  -1  -8  -7  266.97   12.70
   1   8  -7  257.67   15.40
   1   8  -7  265.67   16.60
   1  -8   7  253.37   15.20
  -1  -8   7  249.58   16.20
  -1   8  -7  226.98   16.10
  -1   8  -7  206.08   14.90
   1  -8  -7  248.48   16.20
   1   8   7  246.98   16.40
   1   8   7  245.78   15.50
  -1  -8   7  238.98   15.30
   1  -8  -7  240.48   15.70
  -1   8  -7  231.48   13.60
  -2   8   7  597.34   34.30
   2  -8   7  583.54   26.80
  -2   8   7  571.34   27.40
   2   8  -7  617.94   29.90
  -2   8   7  569.24   27.00
   2  -8   7  574.54   28.80
   2   8  -7  561.34   32.20
  -2  -8  -7  571.14   32.00
   2  -8   7  583.44   32.20
   2   8   7  609.94   33.10
   2  -8  -7  639.04   32.70
  -2  -8   7  609.44   30.40
  -2  -8   7  604.54   32.70
   2   8   7  589.04   30.80
  -2   8  -7  597.94   31.30
   2  -8  -7  617.44   31.60
  -2   8  -7  586.34   32.80
  -3   8   7   51.19   10.00
   3  -8   7   51.39    6.30
   3  -8   7   62.19    9.90
  -3   8   7   50.79    3.80
  -3  -8  -7   57.29    9.30
   3   8  -7   47.90    8.90
   3   8  -7   51.89    7.00
  -3   8  -7   47.30    9.60
   3  -8  -7   35.70    7.50
  -3   8  -7   49.00    8.30
  -3  -8   7   47.40    9.40
   3   8   7   47.70    9.70
   3  -8  -7   40.20    8.20
   4   8  -7  210.18   21.10
   4   8  -7  191.58   17.70
   4  -8   7  216.58   15.10
   4   8  -7  215.78   14.70
  -4  -8  -7  204.28   17.90
  -4   8   7  192.98   19.90
   4  -8   7  232.38   18.60
   4   8   7  224.48   19.60
  -4   8  -7  199.58   18.60
  -4   8  -7  222.38   17.90
   4  -8  -7  215.28   17.70
   4  -8  -7  241.88   19.40
  -4  -8   7  238.28   19.20
   5  -8   7   89.89    9.90
  -5   8   7   67.49   14.50
   5   8  -7   84.89   10.30
   5   8   7   73.99   16.60
  -5   8  -7   67.99   12.10
  -5  -8   7   76.49   13.40
   6   8  -7  198.88   15.60
  -6   8  -7  218.88   20.90
   0  -9  -7    1.50    2.00
   0   9  -7    9.10    3.50
   0   9   7   -0.20    2.20
   0  -9   7    1.50    2.20
   0   9   7    2.40    2.80
   0   9  -7    1.10    2.10
   0   9  -7    0.70    2.30
   0  -9   7    2.20    2.30
   0  -9  -7    2.10    2.40
   1  -9   7 1276.67   57.69
   1   9  -7 1225.78   55.79
  -1   9   7 1117.49   57.99
  -1   9   7 1177.08   53.99
   1   9  -7 1202.78   57.59
  -1  -9   7 1189.78   56.79
  -1   9  -7 1246.58   54.09
   1  -9  -7 1171.28   55.99
  -1   9  -7 1165.98   57.19
   1  -9  -7 1192.28   56.29
  -1  -9   7 1245.98   56.19
   1   9   7 1234.28   57.49
   2   9  -7  179.28   12.00
   2   9  -7  132.49   12.80
  -2   9   7  155.08    9.40
  -2   9   7  157.18    9.70
   2  -9   7  161.38    9.10
  -2  -9  -7  154.28   13.40
   2  -9   7  146.79   13.30
  -2   9   7  174.58   15.50
   2  -9   7  170.98   11.40
   2  -9  -7  170.58   13.70
   2  -9  -7  160.78   12.70
   2   9   7  145.39   13.50
  -2   9  -7  174.88   13.70
  -2   9  -7  147.29   13.40
  -2  -9   7  168.28   12.30
   2   9   7  161.38   12.60
  -2  -9   7  175.58   14.20
   3   9  -7  338.57   23.50
   3   9  -7  383.16   20.20
  -3   9   7  359.16   26.20
  -3  -9  -7  366.66   23.70
   3  -9   7  372.66   23.90
   3  -9   7  348.57   20.00
   3   9   7  334.37   24.00
   3  -9  -7  322.27   21.90
  -3   9  -7  334.67   22.60
  -3  -9   7  344.77   23.60
  -3   9  -7  346.87   24.00
   3  -9  -7  282.47   22.20
  -4   9   7    1.20    4.90
   4   9  -7    8.10    3.70
   4  -9   7    3.50    3.20
  -4  -9  -7    4.90    5.00
   4   9  -7    5.70    5.30
   4  -9   7    3.70    4.30
   4   9  -7    2.90    4.20
   4   9   7    2.20    4.40
   4  -9  -7    5.60    4.60
  -4   9  -7    4.10    4.60
   4  -9  -7    2.30    3.70
  -4  -9   7    4.40    4.70
  -4   9  -7    1.80    3.60
   5  -9   7   56.19    9.20
  -5   9   7   33.30   13.00
   5   9  -7   42.20    7.40
  -5  -9   7   70.79   13.60
  -5   9  -7   76.79   13.00
   6   9  -7   30.70    6.70
  -6   9  -7   39.00   10.50
   0  10  -7  259.67   16.30
   0 -10  -7  256.77   17.20
   0  10   7  233.18   15.90
   0 -10   7  237.48   15.70
   0  10   7  258.87   17.60
   0  10  -7  250.87   16.30
   0 -10  -7  259.17   15.30
   0  10  -7  258.57   17.00
   0 -10   7  260.77   17.00
   1  10  -7  738.93   36.80
  -1 -10  -7  740.83   33.70
   1  10  -7  711.13   38.00
   1 -10   7  744.03   34.90
   1 -10   7  737.53   38.30
  -1  10   7  752.52   35.30
  -1  10   7  724.33   39.60
  -1  10  -7  764.12   38.80
  -1  10  -7  733.03   35.10
   1  10   7  738.03   37.50
  -1  10  -7  694.13   37.60
   1 -10  -7  740.13   37.30
   1 -10  -7  746.93   37.70
   1  10   7  687.83   37.90
  -1 -10   7  753.62   38.20
  -1 -10   7  739.23   37.10
   2  10  -7  192.68   15.90
  -2  10   7  200.18   11.30
  -2  10   7  228.38   25.90
   2 -10   7  195.98   10.90
   2 -10   7  190.18   13.20
   2 -10   7  185.98   15.50
   2  10  -7  208.18   13.80
   2 -10  -7  217.28   15.50
  -2 -10   7  192.98   16.20
   2  10   7  198.88   14.80
   2  10   7  192.88   16.40
  -2  10  -7  185.38   15.50
   2 -10  -7  207.58   15.70
  -2 -10   7  194.98   14.30
  -2  10  -7  196.98   18.80
   3 -10   7   49.40    7.20
   3 -10   7   56.69   11.60
   3  10  -7   61.69    7.80
  -3 -10  -7   70.79   11.10
   3  10  -7   61.69   12.60
  -3  10   7   57.09   11.50
   3 -10  -7   32.40    7.50
  -3  10  -7   36.00    8.90
  -3 -10   7   24.70    7.60
   3  10   7   32.80    9.70
   3 -10  -7   21.30    6.50
  -3  10  -7   34.90    8.30
   4 -10   7   84.49    9.30
  -4 -10  -7   69.39   12.10
  -4  10   7   96.89   16.70
   4  10  -7   75.99    8.20
   4 -10  -7   57.19   11.70
  -4 -10   7   59.09   11.90
  -4  10  -7   88.79   16.30
  -4  10  -7   57.59   12.10
   5 -10   7  118.19   11.70
   5  10  -7  115.29   10.50
  -5  10   7  111.89   19.40
  -5  10  -7   88.89   14.50
  -5 -10   7   69.79   13.60
   6  10  -7  114.29   12.50
  -6  10  -7  108.29   17.20
   0 -11   7 1379.46   64.29
   0  11   7 1408.76   64.79
   0  11   7 1402.86   66.59
   0 -11  -7 1411.16   63.39
   0  11  -7 1316.67   64.99
   0 -11  -7 1441.56   66.29
   0 -11   7 1380.16   65.29
   0  11  -7 1414.96   64.69
   1  11  -7  241.58   17.70
   1  11  -7  263.17   16.90
   1 -11   7  273.27   18.50
  -1  11   7  230.98   21.00
  -1 -11  -7  279.97   14.60
   1 -11   7  263.57   15.30
  -1  11   7  266.07   15.70
   1  11   7  263.37   17.70
   1 -11  -7  244.58   17.00
   1 -11  -7  246.68   17.10
  -1 -11   7  279.57   20.00
  -1 -11   7  274.27   18.30
   1  11   7  252.87   18.00
  -1  11  -7  229.18   17.60
  -1  11  -7  228.68   15.00
  -1  11  -7  240.28   18.10
  -2  11   7  155.88   10.60
   2  11  -7  168.08   15.50
   2  11  -7  171.98   13.10
   2 -11   7  157.78   12.70
   2 -11   7  172.18   10.40
  -2  11   7  177.58   17.40
   2 -11   7  170.58   15.20
  -2 -11   7  200.08   16.00
   2  11   7  215.48   15.40
   2 -11  -7  219.68   16.30
   2 -11  -7  211.58   15.50
  -2  11  -7  193.58   16.40
  -2 -11   7  231.18   15.20
  -2  11  -7  214.28   17.10
   2  11   7  202.68   16.60
   3 -11   7  120.19   13.20
   3 -11   7  133.89   11.00
  -3  11   7  149.88   17.00
   3  11  -7  104.99   14.70
  -3 -11  -7  115.19   13.10
   3  11  -7  127.99   10.60
  -3  11  -7  125.29   13.70
   3  11   7  124.49   16.30
  -3  11  -7  114.29   15.40
   3 -11  -7  136.59   14.10
   3 -11  -7  113.69   12.00
  -3 -11   7  115.09   15.30
   3  11   7  106.99   11.90
   4  11  -7  590.64   30.20
   4 -11   7  549.15   31.00
  -4  11   7  575.54   40.40
  -4  11  -7  561.64   36.80
  -4 -11   7  562.74   36.30
  -4  11  -7  569.94   36.10
   5 -11   7   29.50    7.00
   5  11  -7   29.90    6.30
  -5  11   7   26.10   10.50
  -5 -11   7   32.00    9.70
  -5  11  -7   32.20    9.10
  -6  11  -7  176.88   20.90
   0  12  -7  937.41   47.00
   0  12  -7  933.71   46.60
   0 -12   7  903.71   45.50
   0 -12   7  965.70   47.10
   0  12   7  914.81   46.10
   0  12  -7  955.50   46.30
   0 -12  -7  921.51   44.70
   0  12   7  947.11   48.30
   1 -12   7  313.27   18.60
   1  12  -7  314.17   21.10
  -1  12   7  301.27   18.90
  -1  12   7  327.17   23.50
   1  12  -7  309.57   21.60
   1 -12   7  327.77   22.00
   1  12  -7  299.57   20.00
  -1 -12  -7  330.47   17.90
  -1 -12   7  360.46   21.40
  -1  12  -7  339.87   22.50
  -1 -12   7  375.56   22.40
   1  12   7  336.57   22.20
  -1  12  -7  353.96   19.50
   1 -12  -7  327.67   20.90
  -1  12  -7  334.07   30.50
   1  12   7  333.47   21.60
   1 -12  -7  349.77   21.50
   2 -12   7  301.87   19.00
  -2  12   7  280.37   23.50
   2  12  -7  271.37   21.20
   2  12  -7  293.47   18.60
  -2  12   7  283.57   15.80
   2 -12   7  300.97   21.60
   2 -12   7  286.27   15.30
  -2  12  -7  315.47   22.30
   2 -12  -7  299.27   20.10
  -2 -12   7  317.27   22.00
   2 -12  -7  296.67   20.80
   2  12   7  321.37   22.70
  -2 -12   7  307.97   19.70
   2  12   7  317.07   20.60
  -2  12  -7  252.37   21.30
  -3 -12  -7   63.19   11.40
   3 -12   7   81.29   12.80
   3 -12   7   67.29    9.60
   3  12  -7   63.99   11.70
   3  12  -7   69.59    9.00
  -3  12   7   78.29   15.20
  -3  12  -7  100.89   15.20
  -3 -12   7   81.69   13.30
   3  12   7   94.79   14.60
  -3  12  -7   83.79   13.60
   3 -12  -7   94.99   13.50
   3 -12  -7   88.49   12.40
   3  12   7   84.89   11.70
   4  12  -7   77.79    9.40
  -4  12   7   69.99   15.40
   4 -12   7   57.79    9.30
  -4  12  -7   74.39   13.30
  -5  12   7   61.69   15.70
   5  12  -7   79.39    9.70
  -5  12  -7   64.09   13.40
  -6  12  -7   53.29   12.60
   0  13   7   73.89   10.00
   0 -13   7   66.09    9.20
   0  13  -7   76.89   10.90
   0 -13   7   64.79    9.60
   0 -13  -7   71.49   10.40
   0  13  -7   82.69   10.50
   0  13   7   65.99   10.50
   0  13  -7   64.09    9.90
   1 -13   7  748.93   41.70
  -1  13   7  760.62   38.50
   1  13  -7  750.92   40.00
   1 -13   7  751.72   37.90
   1  13  -7  786.52   42.10
  -1 -13  -7  760.92   37.10
   1  13  -7  748.23   40.80
  -1  13   7  743.63   43.80
   1 -13  -7  783.92   40.80
  -1 -13   7  856.51   41.40
  -1  13  -7  819.82   38.80
   1  13   7  781.32   41.90
  -1 -13   7  810.02   45.40
   1 -13  -7  784.82   41.30
  -1  13  -7  802.32   42.70
   1  13   7  816.62   42.60
  -2  13   7   45.40    5.60
   2 -13   7   41.10    4.60
   2  13  -7   45.40    7.60
   2  13  -7   37.80   10.90
  -2  13   7   44.50   11.10
   2 -13   7   44.00    9.10
   2 -13  -7   44.50    8.70
   2  13   7   36.70    8.20
  -2 -13   7   34.10    8.00
   2 -13  -7   38.90    7.70
   2  13   7   38.40    9.00
  -2 -13   7   35.80    7.40
  -2  13  -7   29.00    7.90
  -2  13  -7   48.60    9.80
  -3  13   7  238.88   24.40
   3 -13   7  257.37   18.20
   3  13  -7  258.67   17.40
  -3 -13   7  303.67   22.80
   3  13   7  296.77   21.00
  -3  13  -7  284.07   23.00
  -3  13  -7  259.17   22.90
   4 -13   7  105.99   11.00
  -4  13   7  101.29   18.80
   4  13  -7  103.59    9.80
  -4  13  -7   94.59   15.60
   4  13   7  105.99   17.80
  -4 -13   7   92.29   15.70
   5  13  -7  199.08   13.70
  -5  13  -7  131.29   20.30
  -6  13  -7   33.50   10.70
   0  14  -7  640.94   35.40
   0 -14   7  669.03   36.50
   0  14   7  612.64   35.20
   0 -14   7  666.83   35.10
   0  14  -7  683.93   36.80
   0  14  -7  632.24   36.10
   0 -14  -7  681.53   34.40
   0  14   7  633.44   37.50
  -1  14   7  464.05   31.20
   1  14  -7  447.56   27.90
   1 -14   7  440.76   24.80
   1  14  -7  457.65   28.80
   1 -14   7  435.26   28.30
  -1  14   7  443.66   25.50
   1  14  -7  470.65   27.20
  -1 -14  -7  476.75   24.50
   1 -14  -7  438.06   27.10
  -1 -14   7  533.45   28.60
  -1 -14   7  439.46   27.80
   1  14   7  475.45   29.20
  -1  14  -7  461.45   29.30
   1  14   7  452.15   29.10
  -1  14  -7  501.15   30.30
   1 -14  -7  426.56   27.60
  -1  14  -7  462.75   25.60
   2 -14   7  400.96   27.50
   2  14  -7  369.56   27.10
  -2  14   7  423.06   21.40
   2  14  -7  417.66   24.50
  -2  14   7  410.26   31.10
   2  14   7  395.46   26.30
  -2 -14   7  401.96   27.20
  -2  14  -7  393.16   28.00
  -2  14  -7  373.06   28.80
  -2 -14   7  447.36   26.20
   2 -14  -7  416.86   27.00
   2  14   7  450.35   29.30
   2 -14  -7  413.26   27.00
   3 -14   7  382.06   23.70
  -3  14   7  378.46   31.30
   3  14  -7  339.07   20.90
  -3  14  -7  306.07   26.80
   3  14   7  334.97   24.20
  -3  14  -7  313.07   25.80
  -3 -14   7  345.47   25.80
  -4  14   7   78.19   17.10
   4 -14   7   87.09   11.90
   4  14  -7   98.99    9.60
  -4  14  -7   78.09   15.10
  -4 -14   7   76.29   14.40
   4  14   7   75.19   13.10
   5  14  -7   10.10    3.90
   0 -15   7  152.68   13.30
   0  15   7  156.28   14.00
   0  15  -7  148.19   14.40
   0  15  -7  160.08   14.10
   0 -15   7  161.58   14.50
   0  15  -7  154.98   15.00
   0  15   7  147.19   15.20
   0 -15  -7  154.78   12.70
  -1  15   7  178.08   18.30
  -1 -15  -7  192.88   13.00
   1  15  -7  151.78   14.90
   1 -15   7  177.68   13.20
  -1  15   7  178.98   13.70
   1  15  -7  176.58   17.40
   1 -15   7  178.48   16.30
   1  15  -7  192.88   16.90
   1  15   7  172.18   16.20
  -1 -15   7  176.38   15.20
  -1 -15   7  172.18   15.60
   1  15   7  185.18   17.10
  -1  15  -7  184.38   17.40
  -1  15  -7  177.88   16.80
   1 -15  -7  169.78   15.00
   2  15  -7  377.16   22.50
   2  15  -7  361.26   36.30
   2 -15   7  355.66   18.40
  -2  15   7  337.17   28.50
   2  15  -7  336.17   24.60
  -2  15   7  338.77   18.90
   2 -15  -7  306.37   23.40
  -2  15  -7  373.46   26.70
  -2 -15   7  330.17   24.80
  -2  15  -7  343.47   27.60
   2  15   7  357.86   24.60
  -2 -15   7  358.96   23.50
   3  15  -7  297.67   19.50
   3 -15   7  294.27   21.00
  -3  15   7  270.77   27.70
  -3 -15   7  307.77   24.90
   3  15   7  321.27   24.20
  -3  15  -7  329.67   26.00
  -3  15  -7  311.17   27.20
   4  15  -7  142.19   12.00
  -4  15  -7  141.29   21.40
   4  15   7  162.88   19.20
  -5  15  -7   19.00    7.60
   0 -16   7   34.70    7.40
   0  16  -7   36.70    8.60
   0  16   7   34.60    8.00
   0  16   7   31.50    8.60
   0  16  -7   37.60    9.30
   0 -16  -7   35.80    7.10
   0  16  -7   41.10    8.40
   1 -16   7  279.77   18.40
   1  16  -7  274.07   21.40
  -1 -16  -7  303.97   18.40
   1  16  -7  290.67   20.80
  -1  16   7  273.47   18.90
   1 -16   7  274.87   21.80
   1  16  -7  275.47   21.90
  -1  16   7  308.77   25.20
   1 -16  -7  310.17   21.40
  -1  16  -7  279.87   22.70
  -1  16  -7  296.27   23.60
   1  16   7  305.07   23.30
   1  16   7  291.27   22.30
  -1 -16   7  326.57   21.80
  -1  16  -7  291.87   19.20
  -1 -16   7  311.87   22.10
  -2  16   7   27.80    4.90
   2 -16   7   22.60    4.10
   2  16  -7   21.80    7.20
  -2 -16  -7   17.20    3.00
   2  16  -7   17.20    8.80
  -2 -16   7   28.30    7.00
  -2  16  -7   34.50   10.70
  -2 -16   7   20.70    7.00
  -2  16  -7   32.60    9.30
   3  16  -7  463.05   25.10
  -3  16   7  399.66   35.30
  -3  16  -7  335.87   31.20
  -3  16  -7  418.26   31.60
   3  16   7  421.56   28.80
  -3 -16   7  401.96   30.00
   4  16  -7    6.40    3.80
  -4  16  -7   17.70   12.90
   0  17  -7  101.09   14.50
   0 -17   7  111.59   12.10
   0 -17  -7  124.19   11.80
   0  17  -7  128.29   14.90
   0  17   7  104.79   12.20
   0  17  -7  129.89   13.30
   0 -17   7   96.59   13.60
   0  17   7  101.69   18.40
   1  17  -7  217.78   19.40
  -1  17   7  238.98   17.30
   1 -17   7  232.98   16.50
   1  17  -7  234.98   20.30
  -1  17   7  255.97   23.30
   1  17  -7  234.68   18.70
   1  17   7  257.67   21.60
  -1  17  -7  239.38   21.50
   1 -17  -7  256.17   19.40
  -1 -17   7  199.38   18.30
  -1  17  -7  231.98   16.90
   1  17   7  244.28   20.50
  -1 -17   7  265.87   19.80
  -1  17  -7  257.57   21.50
  -2  17   7  296.77   16.70
   2  17  -7  284.37   19.90
  -2 -17  -7  251.47   14.10
   2  17  -7  293.67   22.90
  -2  17   7  292.27   27.40
  -2 -17   7  244.18   24.30
  -2  17  -7  305.17   24.60
  -2  17  -7  279.97   26.00
  -2 -17   7  266.67   20.50
   2  17   7  273.87   22.60
   3  17  -7  234.68   16.90
  -3  17  -7  200.48   24.40
  -4  17  -7   24.10    9.80
   0 -18  -7   79.39   10.90
   0  18   7   51.19   11.80
   0 -18   7   66.59   10.40
   0  18  -7   74.39   18.70
   0  18   7   66.09   12.90
   0  18  -7   70.69   12.90
   0  18  -7   51.69   10.80
   1 -18   7   92.69    9.90
  -1 -18  -7   89.89    9.30
  -1  18   7   84.09   15.20
   1  18  -7   83.69   13.70
   1  18  -7   92.79   13.10
  -1  18   7   91.19   11.50
  -1 -18   7   89.89   12.80
  -1  18  -7   80.59   10.80
   1  18   7   76.89   13.60
  -1  18  -7   89.29   14.50
  -1 -18   7   90.39   13.50
   1 -18  -7   87.29   12.50
  -1  18  -7  123.59   26.20
  -2 -18  -7   78.69    5.90
  -2  18   7   84.89    7.80
   2  18  -7   91.99   12.10
  -2  18  -7   68.39   13.60
  -2 -18   7   63.19   10.70
  -2  18  -7   69.39   15.60
  -2 -18   7   69.59   12.90
   3  18  -7  197.98   17.40
  -3  18  -7  133.29   22.20
   0  19  -7   -1.20    5.20
   0  19  -7   -1.90    2.40
   0 -19   7    4.10    4.60
   0 -19  -7    6.10    3.80
   0  19   7   -1.10    3.50
   0  19  -7    4.20    5.40
  -1  19   7  238.58   18.10
   1  19  -7  229.08   19.70
  -1 -19  -7  233.58   16.80
  -1 -19   7  236.18   20.40
  -1 -19   7  279.37   20.90
  -1  19  -7  263.17   22.90
  -1  19  -7  251.47   18.40
  -1  19  -7  279.67   24.40
   2  19  -7   11.80    5.40
  -2 -19   7    9.20    5.40
  -2  19  -7    1.80    5.90
  -2 -19   7    3.30    5.80
   3  19  -7  151.08   13.50
   0 -20   7  277.87   20.90
   0  20  -7  237.68   22.30
   0 -20  -7  272.67   19.90
  -1  20   7  136.49   13.30
   1  20  -7  118.39   15.80
   1 -20   7  138.89   12.70
  -1  20  -7  151.98   14.30
  -1 -20   7  130.99   15.10
  -1  20  -7  146.99   19.80
   2  20  -7  137.39   14.20
   0 -21   7    8.30    5.40
   0  21  -7   16.40    7.20
   1  21  -7  145.69   20.30
  -1 -21   7  158.28   16.80
   2  21  -7   68.79   11.20
   0 -22   7    7.60    6.10
   1  22  -7  152.98   16.50
   0   0  -8   71.59    4.70
   0   0   8   75.19    5.30
   0   0   8   69.19    4.80
  -1   0  -8  761.02   60.69
  -1   0   8  740.83   71.89
   1   0  -8  702.73   70.39
   1   0   8  724.63   60.39
   2   0   8   80.09    6.90
   2   0  -8   66.39    7.70
   2   0   8   76.49    6.00
   2   0   8   84.99    6.40
  -2   0   8   82.09    8.60
  -2   0  -8   76.89    6.40
   2   0  -8   78.19    6.60
  -2   0   8   70.89    6.70
   3   0  -8 2138.69  153.48
  -3   0   8 2082.09  154.78
  -4   0   8  561.24   33.70
   4   0  -8  471.45   26.90
  -4   0   8  491.45   27.90
   4   0   8  510.45   28.70
   4   0   8  483.55   27.60
   4   0  -8  501.15   32.00
   4   0   8  461.15   26.40
   5   0   8  479.95   27.70
   5   0   8  462.35   28.40
   5   0  -8  487.05   28.00
   5   0   8  468.35   29.80
  -5   0   8  480.05   28.90
   5   0  -8  466.85   33.30
   6   0   8   17.40    7.00
   6   0  -8   23.00    7.90
  -6   0   8   17.70    6.40
   6   0   8   21.40    6.60
   6   0   8   28.00    8.10
  -7   0   8  340.57   25.10
   0  -1  -8  723.23   64.89
   0  -1   8  771.02   68.89
   0   1  -8  682.63   65.19
   0   1   8  827.62   70.39
   1  -1   8 3335.37  184.28
  -1   1   8 3381.96  201.48
   1   1  -8 3733.33  205.88
  -1   1  -8 3586.44  186.78
   1   1   8 3547.85  186.38
   1  -1  -8 3782.52  203.58
  -1  -1   8 3280.17  200.28
  -2   1   8 1800.02  130.99
   2  -1   8 1741.23   97.79
   2   1  -8 2196.28  141.69
  -2  -1  -8 1723.23   96.49
   2   1   8 1577.54   96.99
  -2  -1   8 1606.14  126.89
   2  -1  -8 1646.44  124.49
  -2   1  -8 1633.94   95.99
   3   1  -8  339.57   22.90
  -3   1   8  319.87   19.20
  -3   1   8  295.77   22.20
   3  -1   8  329.67   19.10
  -3  -1  -8  315.07   18.10
   3  -1   8  307.37   18.80
   3   1  -8  319.07   19.50
   3  -1   8  305.37   18.60
  -3  -1   8  347.07   20.20
  -3   1  -8  365.06   19.90
   3  -1  -8  389.66   23.30
   3   1   8  364.26   20.50
  -3  -1   8  354.76   23.40
   3   1   8  345.27   18.10
   3  -1  -8  373.86   19.30
   3   1   8  354.96   20.20
   4  -1   8  493.65   29.20
  -4   1   8  537.45   29.40
   4   1  -8  515.25   33.70
   4  -1   8  542.25   29.10
  -4   1   8  510.05   33.90
   4   1  -8  530.25   29.50
   4  -1   8  547.85   29.20
   4   1   8  550.44   31.90
   4   1   8  553.84   28.10
  -4  -1   8  551.24   30.40
   4  -1  -8  516.75   30.70
   4   1   8  550.34   30.40
   4  -1  -8  568.14   33.90
  -5   1   8  464.55   26.00
  -5   1   8  430.16   31.50
   5  -1   8  411.66   24.90
   5   1  -8  426.76   25.60
   5   1  -8  394.46   30.20
   5  -1   8  411.66   24.70
   5  -1   8  429.66   26.60
   5  -1  -8  379.26   23.70
   5  -1  -8  375.86   28.90
   5  -1  -8  391.76   27.40
  -5  -1   8  381.56   25.50
   5   1   8  371.76   23.30
   5   1   8  370.06   25.40
   5   1   8  371.46   26.50
  -6   1   8   55.79   10.00
   6  -1   8   64.99   10.90
   6  -1   8   71.09   10.80
   6  -1   8   63.09   11.20
   6   1  -8   54.79   10.10
  -6  -1   8   80.59   12.30
   6   1   8   81.29   12.40
   6   1   8   74.39   12.90
   6   1   8   80.69   11.00
   6  -1  -8   76.19   10.60
  -7   1   8   13.70    5.60
   0   2  -8 1424.16  108.49
   0   2   8 1711.13  112.79
   0  -2  -8 1443.86  105.69
   0  -2   8 1809.12  117.19
   1  -2   8 3994.00  208.08
   1   2  -8 3924.71  225.18
  -1   2   8 4184.98  226.48
   1  -2  -8 3802.82  218.08
   1   2   8 3815.42  205.38
  -1  -2   8 3964.20  224.68
  -2  -2  -8   82.19    5.40
   2   2  -8   67.49    6.70
   2  -2   8   74.09    6.70
   2   2  -8   72.79    6.50
  -2   2   8   76.39    8.30
   2  -2   8   80.39    5.30
  -2   2   8   77.19    6.50
   2   2  -8   79.49    8.50
  -2   2  -8   67.89    5.40
  -2  -2   8   63.09    6.80
   2  -2  -8   61.09    5.60
  -2   2  -8   61.89    6.50
   2   2   8   63.29    4.90
   2   2   8   65.29    6.90
   2  -2  -8   64.59    7.30
   3   2  -8  849.12   41.30
  -3   2   8  879.71   45.30
   3  -2   8  863.01   40.80
  -3   2   8  845.42   39.80
   3   2  -8  826.02   44.70
   3  -2   8  878.41   39.80
   3  -2  -8  817.82   39.00
   3  -2  -8  808.32   43.30
  -3   2  -8  801.62   40.00
   3   2   8  833.82   41.50
  -3  -2   8  846.32   41.60
   3   2   8  806.12   38.10
   3   2   8  833.42   41.70
  -3   2  -8  814.92   41.00
   4  -2   8  377.36   20.80
   4   2  -8  325.07   25.30
  -4   2   8  357.16   26.10
   4  -2   8  357.96   21.30
  -4   2   8  352.06   20.80
   4  -2   8  326.57   21.10
   4   2  -8  359.36   22.10
   4   2   8  343.57   22.80
   4  -2  -8  349.07   24.60
  -4  -2   8  337.97   22.30
   4   2   8  310.57   21.80
   4  -2  -8  318.67   19.50
   4   2   8  370.26   19.60
   5  -2   8  182.08   15.70
  -5   2   8  181.08   19.90
   5   2  -8  181.88   15.70
  -5   2   8  208.78   15.40
   5  -2   8  186.88   15.70
   5   2  -8  212.68   21.00
   5  -2   8  198.78   14.90
   5   2   8  164.98   16.60
   5   2   8  188.08   13.90
   5  -2  -8  187.08   17.30
  -5  -2   8  188.08   16.80
   5   2   8  173.48   16.40
   5  -2  -8  209.88   14.50
   5  -2  -8  196.98   19.20
   6  -2   8   56.09   10.20
   6  -2   8   59.09   10.90
   6   2  -8   55.19   10.40
  -6   2   8   54.39    9.20
   6  -2   8   56.89    9.10
   6   2   8   55.79    8.60
  -6  -2   8   50.79   10.70
   6   2   8   41.60    9.60
   6   2   8   61.09   12.50
   6  -2  -8   52.89    8.40
  -7   2   8   61.59    9.90
   7   2  -8   64.29   11.70
  -7  -2   8   57.49   11.30
   0  -3   8   26.60    3.80
   0  -3   8   31.60    4.30
   0  -3  -8   25.80    3.10
   0   3  -8   35.70    4.50
   0   3   8   22.50    3.40
   0   3  -8   34.50    5.10
   1  -3   8 1951.80  133.69
   1   3  -8 2088.89  150.58
  -1   3   8 2209.68  148.69
   1   3   8 2330.07  139.59
   1  -3  -8 2265.17  147.59
  -1  -3   8 2406.16  154.48
   2   3  -8 1086.69   49.40
   2  -3   8 1058.99   48.90
   2   3  -8 1082.49   51.79
  -2   3  -8 1010.80   49.00
   2   3   8 1029.60   49.40
  -3   3   8  635.64   36.40
   3  -3   8  629.74   30.70
   3  -3   8  626.84   33.10
   3   3  -8  662.53   36.90
   3   3  -8  645.74   31.90
   3  -3   8  625.74   30.50
  -3   3   8  643.34   31.00
   3   3  -8  621.74   33.10
   3  -3  -8  610.84   30.00
   3   3   8  610.04   33.40
  -3  -3   8  642.54   33.60
   3  -3  -8  621.54   34.70
   3   3   8  623.44   33.40
   3   3   8  630.94   29.00
  -3   3  -8  615.14   31.70
  -3   3  -8  653.63   33.40
   4  -3   8  140.69   12.30
   4  -3   8  136.89   10.70
  -4   3   8  134.69   15.20
  -4   3   8  140.79   11.10
   4   3  -8  162.78   16.60
   4   3  -8  150.08   13.00
   4  -3   8  150.58   11.90
  -4   3  -8  136.59   12.50
   4  -3  -8  132.49   10.10
   4  -3  -8  134.79   14.20
   4   3   8  141.89   13.40
  -4  -3   8  148.09   13.50
   4   3   8  127.89    9.50
   4   3   8  138.09   13.40
  -5   3   8 1127.69   54.19
  -5   3   8 1147.29   63.59
   5  -3   8 1156.68   57.19
   5  -3   8 1153.18   56.39
   5   3  -8 1135.19   58.09
   5   3   8 1090.19   52.59
   5  -3  -8 1136.89   59.09
   5   3   8 1096.19   59.29
  -5  -3   8 1183.68   58.69
   5  -3  -8 1146.39   61.39
   5  -3  -8 1130.19   53.09
   5   3   8 1088.69   58.19
   6   3  -8  191.08   16.50
  -6   3   8  176.68   21.50
   6  -3   8  186.78   14.50
   6  -3   8  170.38   16.40
   6   3  -8  163.78   16.30
  -6   3   8  186.88   14.80
   6   3   8  189.88   14.30
   6   3   8  185.98   19.60
  -6  -3   8  185.48   18.20
   6  -3  -8  179.18   13.80
  -7   3   8    4.30    3.50
   7   3  -8   -1.30    4.40
  -7  -3   8    0.20    4.20
   0   4  -8  862.01   83.29
   0  -4  -8  753.22   75.19
   0   4   8  920.71  118.49
  -1   4   8  667.63   33.30
   1  -4   8  625.94   32.10
   1   4  -8  654.73   32.50
   1   4  -8  604.14   31.40
  -1   4  -8  725.93   33.10
  -1  -4   8  673.73   32.60
  -1  -4   8  697.13   32.00
   1   4   8  721.63   32.90
   2   4  -8 1095.09   51.69
  -2   4   8 1029.20   50.79
   2   4  -8 1078.49   49.30
   2  -4   8 1003.60   48.40
  -2   4  -8  980.50   48.70
   2   4   8 1036.30   49.30
   2  -4  -8 1015.70   49.30
   3  -4   8 1485.15   67.59
   3   4  -8 1506.05   68.29
  -3   4   8 1461.15   71.19
   3   4  -8 1558.14   72.49
   3   4   8 1440.46   68.39
  -3   4  -8 1372.96   67.59
   3  -4  -8 1436.16   69.09
  -3  -4   8 1387.26   67.89
   4   4  -8  406.56   25.00
   4   4  -8  429.76   29.30
  -4   4   8  404.26   21.50
  -4   4   8  397.06   28.30
   4  -4   8  415.86   22.70
   4  -4   8  429.56   21.30
   4  -4   8  452.05   25.20
   4   4  -8  432.76   23.10
   4  -4  -8  368.06   25.10
  -4  -4   8  347.57   24.80
   4   4   8  344.27   24.30
  -4   4  -8  377.26   24.60
   4   4   8  350.06   19.30
  -4   4  -8  340.97   23.20
   4  -4  -8  367.96   20.20
   4   4   8  354.86   25.00
   4  -4  -8  350.66   25.40
  -5   4   8   60.09   13.20
   5   4  -8   60.99    9.60
  -5   4   8   74.39    8.10
   5  -4   8   69.69    7.60
   5   4  -8   59.59   11.00
   5  -4   8   70.69   13.50
   5  -4   8   75.99   10.50
   5  -4  -8   74.49   12.50
  -5  -4   8   70.89   12.20
   5   4   8   83.99   13.10
   5  -4  -8   83.99    7.80
   5   4   8  100.39   14.70
   5   4   8   65.69    7.10
  -6   4   8  275.87   18.10
  -6   4   8  283.97   27.40
   6  -4   8  280.57   21.00
   6   4  -8  250.97   20.90
   6   4  -8  268.97   20.40
   6  -4   8  292.67   18.10
  -6  -4   8  284.37   23.30
   6  -4  -8  284.07   17.60
   6   4   8  270.17   17.50
   7   4  -8  285.87   22.10
   0  -5  -8  300.37   16.10
   0   5  -8  304.77   16.80
   0   5  -8  296.57   16.00
   0   5   8  292.87   16.30
   0  -5   8  287.17   16.40
   0  -5   8  286.57   16.00
  -1  -5  -8 1606.84  118.79
   1   5  -8 1430.56  127.39
   1  -5   8 1833.32  124.19
  -1   5   8 1506.15  125.79
   1   5   8 1541.75  118.89
  -1   5  -8 1443.76  117.09
   1  -5  -8 1448.46  120.49
  -1  -5   8 1539.85  127.29
  -2   5   8  515.15   29.40
   2   5  -8  515.25   27.90
   2   5  -8  513.85   26.00
   2   5  -8  501.45   29.80
  -2   5   8  516.35   24.70
   2  -5   8  529.25   24.10
   2  -5   8  478.25   27.20
   2  -5   8  500.45   24.20
  -2   5  -8  511.85   27.90
   2  -5  -8  529.85   28.00
  -2   5  -8  502.25   25.40
  -2  -5   8  532.55   28.10
   2   5   8  574.14   28.90
  -3   5   8  135.59   14.20
   3  -5   8  158.88    9.80
   3   5  -8  153.68   11.40
   3   5  -8  146.19   12.90
   3  -5   8  158.18   13.00
   3  -5   8  158.58   10.60
   3   5  -8  157.58   15.40
  -3   5   8  158.18   11.40
  -3   5  -8  182.48   14.00
  -3  -5   8  143.09   12.90
   3   5   8  193.48   14.80
   3  -5  -8  175.48   14.10
  -3   5  -8  170.58   12.40
   4  -5   8   11.00    5.20
   4   5  -8    9.40    5.60
   4   5  -8   15.70    5.50
  -4   5   8   18.30    7.30
  -4   5   8   13.00    3.60
   4  -5   8   13.90    3.40
   4   5  -8    9.50    4.10
   4  -5   8   14.30    4.40
  -4   5  -8   22.60    6.00
   4   5   8   18.80    6.30
   4  -5  -8   28.10    7.20
   4  -5  -8   21.80    6.50
  -4   5  -8   22.40    6.70
  -4  -5   8   21.70    6.60
   4   5   8   17.80    6.10
   4   5   8   23.90    3.40
  -5   5   8  216.18   14.00
   5  -5   8  208.38   16.20
   5   5  -8  206.98   16.20
   5   5  -8  215.68   18.70
   5  -5   8  207.48   13.50
   5  -5   8  206.98   17.90
  -5   5   8  221.08   22.00
   5  -5  -8  217.38   13.20
  -5  -5   8  207.18   18.90
   5   5   8  229.68   13.10
  -5   5  -8  210.88   18.20
   5   5   8  192.38   19.10
   5   5   8  251.17   20.50
   6   5  -8  101.09   12.80
  -6   5   8   95.49    9.00
   6  -5   8  106.49   12.10
   6  -5   8  103.49    9.00
  -6   5   8  114.09   20.00
   6  -5  -8  110.09    9.10
   6   5   8  110.89    9.10
  -6  -5   8  104.69   18.10
   0   6  -8  941.21   43.30
   0   6   8  944.11   42.70
   0  -6   8  889.01   42.80
   0  -6   8  897.51   42.20
  -1   6   8 3863.41  235.18
   1   6  -8 3774.32  239.68
   1  -6   8 3521.55  216.78
   1  -6  -8 3517.15  223.78
   1   6   8 3717.13  223.98
  -1   6  -8 3431.46  220.38
  -1  -6   8 3609.94  228.58
   2   6  -8   96.59    9.70
   2  -6   8   98.89    6.70
  -2   6   8  105.19    7.30
   2  -6   8   96.59    7.10
   2   6  -8  100.99    8.40
   2  -6   8   86.79    9.20
  -2   6   8   84.09   10.00
   2   6   8  106.99   10.10
  -2  -6   8  118.59   10.40
   2  -6  -8  112.89    9.80
  -2   6  -8  123.59    8.80
  -2   6  -8  110.69   10.10
   3   6  -8  605.94   29.90
   3  -6   8  566.34   28.60
   3  -6   8  587.94   27.10
   3  -6   8  586.94   26.70
   3   6  -8  561.34   32.60
  -3   6   8  590.94   27.80
   3  -6   8  564.14   32.10
   3   6  -8  602.04   36.10
  -3   6   8  592.34   35.40
   3  -6  -8  598.14   32.90
  -3   6  -8  596.44   33.10
  -3  -6   8  596.84   33.20
   3   6   8  552.14   33.00
  -3   6  -8  588.94   31.00
   3  -6  -8  591.24   33.10
   4   6  -8  126.19   29.30
  -4   6   8  120.69   14.90
   4  -6   8  120.59    8.10
   4   6  -8  107.89   12.20
   4  -6   8  105.99   11.90
   4  -6   8  110.49    9.90
   4   6  -8  104.69   10.00
   4  -6  -8  135.29   13.60
  -4  -6   8  123.29   13.00
   4   6   8  128.29   13.50
   4   6   8  132.29   14.10
  -4   6  -8  131.89   12.50
  -4   6  -8  121.49   13.20
   5  -6   8   82.99    7.10
  -5   6   8   88.49    7.60
   5  -6   8   91.29   10.10
   5  -6   8   70.39   11.90
  -5   6   8   69.69   14.40
   5   6   8  115.49    6.90
   5   6   8  105.89    6.50
   5   6   8  106.69   16.10
  -5  -6   8  113.19   15.30
  -5   6  -8  105.29   17.20
   6  -6   8    9.40    2.80
   6  -6   8   10.10    4.60
   6   6  -8   10.30    5.10
  -6   6   8   11.00    7.80
  -6  -6   8    4.50    5.10
   6   6   8    3.40    2.30
   7   6  -8  155.98   15.20
   0   7   8 1408.36   63.19
   1   7  -8  602.04   32.10
   1   7  -8  618.94   33.30
   1  -7   8  617.74   32.20
   1  -7   8  592.54   33.10
  -1   7   8  586.44   33.90
  -1  -7   8  710.53   34.00
   1  -7  -8  697.83   33.10
  -1   7  -8  701.13   34.40
  -1   7  -8  620.94   32.00
  -1  -7   8  747.33   33.40
   1   7   8  700.03   34.10
   1  -7  -8  703.23   33.30
  -1   7  -8  669.63   31.00
   1   7   8  704.03   32.80
   2  -7   8   66.89    9.20
   2   7  -8   64.59    6.80
   2   7  -8   83.69   10.50
  -2   7   8   68.59    5.70
   2  -7   8   57.79    4.90
  -2   7   8   57.69    9.70
   2  -7   8   64.29    5.80
  -2   7  -8   63.39    6.80
   2  -7  -8   58.49    8.60
   2  -7  -8   72.99    7.90
   2   7   8   69.09    7.20
  -2  -7   8   60.29    8.80
  -2  -7   8   78.69    7.50
   2   7   8   83.29   10.60
  -2   7  -8   72.79    9.60
   3   7  -8  762.12   36.80
   3   7  -8  758.02   40.40
  -3   7   8  759.92   34.10
   3  -7   8  778.22   40.10
   3  -7   8  732.93   33.10
  -3   7   8  712.73   46.60
   3   7  -8  789.12   44.20
   3  -7   8  760.12   35.80
  -3   7  -8  731.33   40.30
   3  -7  -8  768.92   39.90
   3   7   8  699.83   40.30
   3  -7  -8  732.33   40.10
  -3   7  -8  718.23   38.00
   4  -7   8  281.67   23.60
   4  -7   8  239.48   12.40
   4  -7   8  251.97   12.70
  -4   7   8  251.87   13.50
   4   7  -8  248.48   16.70
   4   7  -8  257.87   20.80
   4   7  -8  222.58   22.10
   4  -7   8  251.67   16.40
  -4   7   8  232.08   21.90
  -4  -7   8  301.17   21.40
  -4   7  -8  292.17   21.50
   4  -7  -8  262.17   20.80
   4   7   8  269.27   24.10
  -4   7  -8  273.77   19.50
   4  -7  -8  283.77   20.70
  -5   7   8  437.66   21.70
   5  -7   8  429.76   26.40
  -5   7   8  429.46   34.10
   5   7  -8  474.05   27.00
   5   7   8  495.15   33.60
  -5  -7   8  511.95   32.50
  -5   7  -8  493.95   31.00
   6  -7   8  169.38   15.00
   6   7  -8  160.58   14.50
  -6  -7   8  181.88   19.00
  -6   7  -8  171.98   18.20
   0  -8   8 2022.60  161.78
   0   8  -8 2109.39  172.98
   0   8   8 2174.18  170.98
  -1   8   8  223.08   13.00
   1   8  -8  218.68   14.20
  -1   8   8  199.38   15.60
  -1  -8  -8  207.08   11.20
   1  -8   8  214.08   15.00
   1   8  -8  206.48   14.90
   1  -8   8  215.78   12.80
   1   8   8  226.48   15.40
  -1  -8   8  219.98   15.00
  -1   8  -8  206.88   12.60
   1   8   8  230.78   14.50
  -1  -8   8  248.88   15.00
   1  -8  -8  230.58   14.70
  -1   8  -8  207.88   14.10
   1  -8  -8  223.98   14.80
  -1   8  -8  207.88   15.00
  -2   8   8  565.24   33.00
   2   8  -8  601.54   28.90
  -2   8   8  598.04   26.80
   2  -8   8  575.84   25.80
   2  -8   8  597.24   27.60
   2   8  -8  552.94   31.00
   2  -8   8  555.34   30.90
  -2   8  -8  546.95   29.40
   2  -8  -8  535.75   29.70
   2   8   8  542.05   31.30
   2  -8  -8  519.75   30.30
   2   8   8  486.15   28.60
  -2   8  -8  547.75   31.20
  -2  -8   8  539.95   28.90
  -2  -8   8  533.15   30.80
  -3   8   8  192.58   10.50
   3   8  -8  180.78   15.70
   3   8  -8  199.38   18.60
   3  -8   8  197.28   13.00
   3  -8   8  185.48    9.40
   3  -8   8  193.58   15.80
   3   8  -8  186.38   13.10
  -3   8   8  187.58   17.60
   3  -8   8  200.88   11.60
  -3   8  -8  199.18   16.50
   3  -8  -8  188.48   15.20
   3  -8  -8  175.98   15.50
  -3  -8   8  170.08   15.70
   3   8   8  187.28   16.40
  -3   8  -8  196.38   14.80
   4  -8   8  277.27   21.60
   4   8  -8  328.17   23.40
  -4   8   8  283.07   24.80
   4   8  -8  288.47   25.30
   4   8  -8  294.97   18.40
   4  -8   8  293.77   18.20
   4  -8  -8  300.87   21.80
  -4   8  -8  278.77   22.20
  -4  -8   8  309.87   23.00
   4   8   8  286.17   22.70
   4  -8  -8  277.77   22.00
  -4   8  -8  273.47   20.70
  -5   8   8   53.59   13.60
   5  -8   8   61.39    9.20
   5   8  -8   63.49    9.10
  -5   8  -8   67.89   12.10
   5   8   8   84.49   15.10
  -5  -8   8   87.59   14.40
   6   8  -8  128.59   12.70
   6  -8   8  153.98   16.70
  -6   8  -8  159.98   17.40
   0  -9  -8    5.20    2.50
   0   9  -8    1.80    3.00
   0  -9   8    2.00    2.70
   0  -9  -8    3.00    2.70
   0   9  -8    5.80    3.00
   0  -9   8    2.90    2.50
   0   9  -8    3.40    2.40
   0   9   8   19.30    4.50
   0   9   8    4.00    3.00
   1  -9   8 1469.35   66.29
   1   9  -8 1434.06   65.99
  -1   9   8 1451.05   67.69
  -1  -9   8 1429.76   64.79
   1  -9  -8 1346.07   64.49
   1   9   8 1381.86   65.79
   1  -9  -8 1377.16   64.69
  -1   9  -8 1382.46   65.99
   2  -9   8   16.80    5.60
  -2   9   8   15.80    3.30
   2  -9   8   14.20    3.80
   2  -9   8   13.40    2.70
   2   9  -8   15.80    4.40
   2   9  -8   12.50    5.10
  -2   9   8   12.70    2.90
  -2   9   8   16.20    6.00
   2  -9  -8   11.20    4.30
  -2  -9   8   15.50    5.50
  -2   9  -8   12.40    4.90
   2   9   8   12.60    5.60
   2   9   8   11.00    4.00
   2  -9  -8   10.50    4.60
  -2  -9   8   12.50    4.20
  -2   9  -8   19.60    5.30
   3   9  -8  100.59   13.40
  -3   9   8  103.29    6.20
   3  -9   8  105.49    8.90
   3   9  -8   97.39    9.20
  -3   9   8  115.69   14.00
   3  -9   8  100.49   11.30
  -3  -9   8   88.79   12.80
   3   9   8   97.29   14.00
   3  -9  -8   81.19   10.10
  -3   9  -8   96.79   10.70
   3  -9  -8  104.79   13.40
  -3   9  -8   94.49   13.30
  -4   9   8  122.19   18.80
   4  -9   8   87.79   13.20
   4   9  -8  114.69   10.10
   4   9  -8   92.89   18.60
   4  -9   8  108.99   10.10
   4   9  -8   95.99   14.20
   4   9   8   88.79   14.50
  -4   9  -8   80.89   12.70
  -4  -9   8  100.99   14.40
   4  -9  -8  106.59   17.20
  -4   9  -8   92.89   14.30
   4  -9  -8   96.09   11.80
  -5   9   8  254.87   28.30
   5  -9   8  272.57   18.40
   5   9  -8  258.57   17.70
  -5   9  -8  241.48   21.00
  -5  -9   8  245.08   22.30
   6   9  -8    9.30    4.90
  -6   9  -8   14.20    6.70
   0  10   8  841.42   42.90
   0 -10  -8  872.91   40.30
   0 -10   8  846.12   42.30
   0  10  -8  834.62   41.50
   0  10   8  870.11   41.70
   0 -10  -8  861.81   42.60
   0  10  -8  805.62   41.10
   0  10  -8  844.92   42.40
   0 -10   8  834.62   41.20
   1 -10   8  353.86   19.70
   1  10  -8  348.27   22.50
   1  10  -8  366.86   21.70
  -1 -10  -8  364.16   18.50
   1 -10   8  350.36   22.60
  -1  10   8  352.76   23.90
  -1  10   8  353.06   20.00
   1  10   8  373.86   23.00
   1  10   8  356.56   21.90
  -1  10  -8  403.96   23.70
  -1  10  -8  387.16   20.30
   1 -10  -8  390.06   22.20
  -1  10  -8  378.56   22.60
  -1 -10   8  388.96   22.90
  -1 -10   8  391.86   22.70
   1 -10  -8  376.66   22.00
   2  10  -8  974.60   47.10
  -2  10   8  882.31   48.50
   2 -10   8  919.11   39.70
  -2  10   8  952.50   40.30
   2 -10   8  904.61   46.00
   2  10  -8  936.71   43.30
   2 -10   8  946.91   50.39
  -2  10  -8  848.12   46.00
   2 -10  -8  848.62   45.20
  -2 -10   8  857.91   43.80
   2  10   8  799.12   43.50
  -2  10  -8  822.22   45.10
   2  10   8  852.71   46.20
   2 -10  -8  817.62   44.10
   3  10  -8  608.84   31.80
  -3  10   8  576.54   38.50
   3 -10   8  594.14   31.30
   3  10  -8  563.34   41.40
   3 -10   8  603.24   45.80
   3 -10  -8  679.83   38.60
  -3  10  -8  636.44   35.60
  -3 -10   8  620.74   36.20
   3 -10  -8  698.73   41.00
  -3  10  -8  636.44   37.10
   3  10   8  551.44   40.70
  -4  10   8  463.25   34.20
   4  10  -8  440.76   24.80
   4 -10   8  460.75   25.70
  -4  10  -8  445.76   30.90
  -4 -10   8  423.76   29.80
  -4  10  -8  402.56   28.50
   5 -10   8  234.08   20.40
   5  10  -8  254.57   17.30
  -5  10   8  266.07   26.60
  -5  10  -8  222.38   20.70
  -5 -10   8  251.57   22.50
   6  10  -8   56.29    8.80
  -6  10  -8   72.19   14.00
   1  11  -8  170.88   14.40
   1 -11   8  174.88   14.40
  -1  11   8  157.78   17.80
  -1  11   8  162.78   12.00
   1 -11   8  181.68   12.10
  -1 -11  -8  170.88   10.70
   1  11  -8  197.28   13.90
   1  11   8  206.18   15.40
  -1 -11   8  180.38   14.40
  -1  11  -8  164.08   11.90
  -1  11  -8  167.28   14.20
   1 -11  -8  181.08   13.70
  -1 -11   8  184.78   13.90
   1 -11  -8  161.28   13.20
   1  11   8  193.08   14.60
  -1  11  -8  186.08   15.20
   2  11  -8  541.15   32.30
   2 -11   8  540.15   25.70
   2 -11   8  526.45   28.50
  -2  11   8  515.25   34.10
  -2  11   8  511.15   26.00
   2  11  -8  504.45   28.70
   2 -11   8  566.84   32.30
   2 -11  -8  539.85   30.80
   2  11   8  564.14   32.90
  -2  11  -8  524.65   32.10
  -2  11  -8  515.85   31.90
  -2 -11   8  575.04   32.50
   2 -11  -8  571.64   31.80
  -2 -11   8  567.84   30.40
   2  11   8  574.24   30.80
   3 -11   8  254.17   17.00
   3  11  -8  266.37   17.30
  -3  11   8  285.47   24.30
   3  11  -8  260.07   21.00
   3 -11   8  254.47   20.50
   3  11   8  271.37   19.60
  -3  11  -8  258.97   21.50
   3  11   8  249.38   21.30
  -3 -11   8  278.57   21.40
  -3  11  -8  283.97   21.20
   3 -11  -8  285.97   21.20
   3 -11  -8  274.57   19.70
   4 -11   8  282.97   18.90
  -4  11   8  280.27   26.80
   4  11  -8  297.67   18.80
  -4  11  -8  281.77   22.90
  -4 -11   8  315.87   24.30
  -4  11  -8  314.27   24.90
   5 -11   8   82.79   11.10
  -5  11   8   85.99   17.60
   5  11  -8   83.09   10.10
  -5  11  -8   69.49   13.20
  -5 -11   8   37.70   10.80
   6  11  -8   60.79   13.10
  -6  11  -8   40.20   11.60
   0 -12   8  420.96   25.90
   0  12  -8  427.26   25.30
   0  12  -8  461.75   26.00
   0  12   8  418.76   25.20
   0  12  -8  471.05   26.70
   0  12   8  427.26   26.90
   0 -12   8  444.96   25.20
   0 -12  -8  433.36   23.90
  -1  12   8   91.19   13.30
   1 -12   8   95.79    9.00
   1  12  -8   95.49   10.60
   1 -12   8   97.19   12.90
   1  12  -8  107.49   11.40
  -1 -12  -8  110.69    8.50
   1  12  -8  109.29   10.80
  -1  12   8  114.49    9.80
  -1  12  -8  129.39   12.90
  -1 -12   8  126.69   11.90
   1  12   8  122.79   12.00
   1  12   8  125.09   12.10
  -1  12  -8  134.79   12.60
   1 -12  -8  138.89   12.00
   1 -12  -8  131.39   11.60
  -1 -12   8  146.49   12.20
  -1  12  -8  125.79   10.10
   2 -12   8   46.70    4.90
   2  12  -8   44.70    7.70
   2  12  -8   45.00    9.20
   2 -12   8   44.80    9.30
  -2  12   8   45.90    5.20
  -2  12   8   34.60    9.00
  -2  12  -8   45.90   10.10
   2  12   8   53.99    9.30
  -2 -12   8   46.10    9.30
   2 -12  -8   53.59    9.30
  -2  12  -8   57.79   10.70
  -2 -12   8   50.09    8.40
   2  12   8   54.19   10.20
   3  12  -8  232.78   16.50
   3 -12   8  243.68   16.90
  -3  12   8  243.38   23.60
   3  12  -8  236.48   20.80
   3 -12   8  215.18   22.00
  -3  12  -8  250.57   30.00
  -3 -12   8  246.68   20.50
   3 -12  -8  247.48   20.20
  -3  12  -8  245.08   21.00
   3 -12  -8  276.97   20.00
   3  12   8  286.07   19.90
   3  12   8  290.27   23.20
  -4  12   8  101.09   18.90
   4 -12   8  114.39   11.20
   4  12  -8  129.79   11.30
  -4  12  -8  132.19   15.30
  -4 -12   8  111.79   16.80
  -4  12  -8  108.59   17.20
   5  12  -8   34.50    6.70
   5 -12   8   35.80    7.90
  -5  12  -8   27.60    8.90
  -6  12  -8   40.20   11.10
   0  13   8 1221.18   59.49
   0  13   8 1269.67   61.99
   0 -13   8 1219.48   58.79
   0 -13  -8 1199.38   60.59
   0  13  -8 1191.08   62.79
   0  13  -8 1264.37   59.79
   0 -13   8 1266.17   60.49
   0  13  -8 1262.27   60.09
  -1  13   8  534.35   28.40
   1 -13   8  535.55   31.50
   1  13  -8  572.74   30.50
   1  13  -8  552.34   31.80
   1  13  -8  512.65   30.30
  -1 -13  -8  579.34   27.10
  -1  13   8  519.45   33.40
   1 -13   8  547.55   28.10
   1 -13  -8  505.85   38.10
   1  13   8  532.65   31.70
   1  13   8  515.85   31.30
   1 -13  -8  541.25   30.20
  -1 -13   8  507.95   30.60
  -1  13  -8  477.25   31.10
  -1  13  -8  507.75   28.00
  -1 -13   8  510.65   30.20
  -1  13  -8  533.05   34.80
  -2  13   8  195.28   12.40
   2  13  -8  188.98   14.80
   2  13  -8  195.48   17.60
  -2  13   8  187.98   19.50
   2 -13   8  213.58   17.70
  -2 -13   8  235.08   16.90
  -2  13  -8  174.38   19.80
  -2  13  -8  208.48   18.10
  -2 -13   8  190.68   17.10
   2  13   8  188.58   17.80
   2  13   8  196.38   16.30
   2 -13  -8  201.08   16.90
   2 -13  -8  207.28   16.20
   3  13  -8  227.18   15.70
  -3  13   8  217.48   22.70
   3 -13   8  232.08   16.20
  -3 -13   8  186.58   18.40
  -3  13  -8  207.18   19.90
  -3  13  -8  201.78   19.40
   3  13   8  193.18   17.00
   4 -13   8  201.88   15.90
  -4  13   8  190.38   23.20
   4  13  -8  180.98   14.50
  -4  13  -8  244.18   21.80
  -4 -13   8  220.28   21.00
   4  13   8  237.68   23.10
  -4  13  -8  206.88   20.90
   5  13  -8  207.38   15.20
  -5  13  -8  220.48   21.90
  -6  13  -8   28.80    9.50
   0  14  -8    0.60    3.70
   0  14   8    5.70    4.90
   0  14   8    4.30    4.20
   0  14  -8   10.30    5.10
   0 -14  -8    3.40    3.70
   0 -14   8    9.20    4.60
   0  14  -8    7.90    4.90
   0 -14   8    6.00    4.20
   1  14  -8   20.10    6.80
   1 -14  -8   52.49    9.00
   1 -14  -8   49.00    8.50
   1  14   8   41.70    9.00
  -1 -14   8   43.10    8.80
  -1  14  -8   58.19    8.20
  -1 -14   8   63.79   10.00
   1  14   8   52.29   10.10
  -1  14  -8   46.50    9.40
  -1  14  -8   35.60    8.50
  -2  14   8  436.36   22.80
   2 -14   8  426.36   22.10
  -2  14   8  471.55   33.40
   2  14  -8  426.66   29.30
   2  14  -8  440.26   26.00
   2 -14   8  423.76   29.00
  -2  14  -8  441.56   30.00
  -2 -14   8  430.26   27.00
  -2  14  -8  409.26   30.20
   2  14   8  454.35   28.10
  -2 -14   8  466.05   29.40
   2  14   8  430.96   29.60
   2 -14  -8  463.85   28.70
   3  14  -8  183.48   14.30
  -3  14   8  201.28   22.50
  -3  14  -8  166.28   18.70
   3  14   8  192.38   17.10
  -3  14  -8  185.58   18.80
  -3 -14   8  168.28   17.80
   4 -14   8  438.86   25.90
  -4  14   8  455.45   37.20
   4  14  -8  406.06   23.70
  -4  14  -8  360.86   31.00
  -4  14  -8  360.76   30.10
   4  14   8  376.16   27.40
  -4 -14   8  385.06   30.70
   5  14  -8   67.09    8.80
  -5  14  -8   96.09   16.70
   0  15   8   54.69    9.20
   0 -15  -8   47.60    7.70
   0 -15   8   48.50    8.50
   0  15  -8   54.89    9.50
   0 -15   8   50.49    9.40
   0  15  -8   53.49    9.70
   0  15  -8   56.99   10.00
   0  15   8   48.70   10.10
   1 -15   8   32.90    8.10
   1  15  -8   27.30    7.20
   1  15  -8   36.20    8.50
   1  15  -8   29.60    8.10
  -1 -15  -8   42.00    6.50
   1 -15   8   31.50    6.50
  -1  15   8   34.70    6.70
  -1  15   8   35.50    9.40
  -1  15  -8   29.90    6.40
  -1  15  -8   36.50    8.90
  -1  15  -8   47.10    9.60
   1 -15  -8   51.29    9.00
   1  15   8   40.30   10.20
  -1 -15   8   34.90    7.60
   1  15   8   42.00    9.00
  -1 -15   8   32.90    8.10
   2 -15   8  333.67   18.00
   2  15  -8  339.67   24.30
   2  15  -8  327.27   21.80
  -2  15   8  315.77   18.60
  -2  15   8  317.17   27.90
  -2 -15   8  328.07   24.40
  -2  15  -8  334.27   25.60
  -2 -15   8  366.76   23.70
   2 -15  -8  367.96   24.70
   2  15   8  357.46   24.60
  -2  15  -8  337.77   27.00
   3  15  -8   15.00    5.10
  -3  15   8    8.40    7.30
  -3  15  -8   14.30    7.50
   3  15   8    8.90    6.20
  -3 -15   8    8.90    6.80
  -3  15  -8    8.00    6.60
   4  15  -8   20.90    5.70
  -4  15  -8   35.30   11.00
   4  15   8   30.60   10.40
  -5  15  -8   23.80    8.60
   0 -16  -8   61.49    8.90
   0  16   8   56.69    9.70
   0  16   8   53.69   11.00
   0 -16   8   52.39    9.00
   0  16  -8   62.49   10.00
   0 -16   8   52.89   10.00
   0  16  -8   62.19   11.20
   0  16  -8   47.80    9.70
   1  16  -8   73.99   11.40
   1  16  -8   50.79   10.30
   1 -16   8   63.59    8.90
  -1  16   8   71.39   13.90
  -1 -16  -8   65.79    8.40
  -1  16   8   69.59    9.50
   1  16  -8   64.49   11.10
   1 -16   8   44.40   11.40
  -1  16  -8   86.99   13.60
   1  16   8   87.59   13.10
  -1  16  -8   92.99   13.80
   1  16   8   83.69   13.30
  -1 -16   8   97.29   13.40
  -1 -16   8   90.59   12.50
  -1  16  -8   76.29   10.00
   1 -16  -8   78.19   11.20
   2  16  -8   92.89   11.90
   2 -16   8   97.29    8.00
   2  16  -8   91.09   20.70
  -2  16   8   95.09   17.30
  -2  16   8   97.39    8.60
  -2 -16   8  130.69   16.70
  -2  16  -8  116.19   16.50
   2  16   8  117.99   22.00
  -2  16  -8   94.59   16.10
  -2 -16   8  113.89   12.20
   3  16  -8  195.28   15.70
  -3  16   8  212.68   24.80
  -3  16  -8  194.88   20.40
   3  16   8  231.68   19.80
  -3  16  -8  201.88   22.30
  -3 -16   8  191.58   19.90
   4  16  -8   65.69    9.20
  -4  16  -8   72.69   16.90
  -5  16  -8  132.29   21.50
   0  17  -8  483.35   30.20
   0 -17   8  500.15   31.00
   0  17  -8  468.35   30.90
   0  17  -8  517.65   32.60
   0 -17  -8  492.65   28.50
   0  17   8  503.35   33.60
   0  17   8  436.06   29.20
   0 -17   8  493.25   29.40
   1  17  -8  213.08   17.90
  -1  17   8  235.48   22.40
  -1  17   8  201.98   15.80
   1  17  -8  220.88   19.10
   1 -17   8  212.68   15.60
   1  17  -8  236.28   19.80
  -1 -17  -8  220.88   18.10
  -1  17  -8  214.78   16.10
   1 -17  -8  212.28   17.60
  -1 -17   8  225.38   18.70
   1  17   8  178.68   18.30
   1  17   8  198.38   19.30
  -1  17  -8  196.28   19.30
  -1  17  -8  208.28   20.00
   2  17  -8  127.39   14.90
  -2  17   8  114.29   19.80
  -2  17   8  130.19   10.30
   2  17  -8  142.89   13.60
   2 -17   8  114.09    9.10
   2  17   8  140.69   16.00
  -2 -17   8  136.39   13.90
  -2  17  -8  132.09   17.90
  -2  17  -8  136.09   20.60
   3  17  -8  320.37   21.10
  -3  17  -8  305.27   29.20
   4  17  -8  104.19   13.90
  -4  17  -8   92.19   17.60
   0  18  -8   38.10    9.70
   0  18   8   36.40    8.10
   0  18   8   36.90   10.30
   0 -18  -8   37.90    7.60
   0  18  -8   19.00    7.40
   0 -18   8   32.90    7.80
   0  18  -8   30.10    9.10
   1  18  -8  121.69   16.60
  -1 -18  -8  108.19   10.00
  -1  18   8   97.69   10.90
  -1  18   8  111.99   18.10
   1 -18   8   86.19   10.00
   1  18  -8   94.09   13.60
  -1  18  -8  125.39   20.40
   1  18   8  101.09   15.70
  -1 -18   8  121.09   13.00
   1 -18  -8  102.39   13.70
  -1  18  -8  110.09   11.20
  -1 -18   8   98.19   13.90
  -2  18   8  220.18   14.10
   2  18  -8  220.78   17.70
  -2  18  -8  219.08   21.70
  -2  18  -8  193.48   32.70
  -2 -18   8  197.78   19.60
  -2 -18   8  217.28   21.00
   3  18  -8  102.29   11.30
  -3  18  -8   89.99   17.80
   0  19  -8   97.79   14.70
   0  19   8   73.69   12.00
   0  19  -8   81.69   14.40
   0 -19  -8  101.09   10.90
   0 -19   8   84.79   12.20
   0  19  -8   95.39   13.60
   1  19  -8   26.10    7.70
  -1  19   8   24.90    6.50
   1 -19   8   25.40    8.00
  -1 -19  -8   25.90    5.60
  -1  19  -8   22.00    8.90
  -1  19  -8   21.60    6.10
  -1  19  -8   26.10    9.40
  -1 -19   8    8.10    5.90
   2  19  -8  127.69   13.20
  -2  19  -8  105.99   19.00
  -2 -19   8  115.59   15.00
  -2 -19   8  101.59   17.80
   3  19  -8    7.30    4.50
   0 -20   8   31.60    8.20
   0  20  -8   47.40   10.80
   0 -20  -8   47.00    8.80
  -1  20   8   55.39   10.20
   1  20  -8   70.59   12.10
   1 -20   8   72.79   10.00
  -1  20  -8   89.79   15.10
  -1 -20   8   64.29   11.90
   2  20  -8  348.47   24.40
   0 -21   8   61.59   10.70
   0  21  -8   77.09   13.70
   1 -21   8   26.70    6.40
   1  21  -8   31.30    8.90
  -1 -21   8   14.60    7.00
   2  21  -8   24.60    7.40
   0 -22   8  125.09   14.00
   1  22  -8   29.80    8.60
   0   0  -9   -0.20    0.70
   0   0   9    0.00    0.70
   0   0  -9    2.30    1.40
   0   0   9    2.90    1.40
  -1   0   9 3991.00  229.48
   1   0   9 3954.40  211.78
   1   0  -9 4185.08  231.78
  -2   0   9   31.10    4.90
  -2   0  -9   33.00    4.80
   2   0  -9   30.90    4.70
   2   0  -9   30.80    5.80
   2   0   9   29.70    3.50
   2   0   9   40.00    4.90
  -2   0   9   27.50    5.80
   3   0   9  535.55   27.50
   3   0  -9  559.84   28.00
  -3   0   9  542.15   28.30
  -3   0   9  507.85   31.40
  -3   0  -9  516.75   27.10
   3   0   9  532.85   28.20
   3   0  -9  509.15   30.90
   3   0   9  538.55   27.00
  -4   0   9   13.00    4.70
  -4   0   9   12.20    5.90
   4   0   9    9.00    3.80
   4   0   9   18.00    5.30
   4   0  -9   15.00    4.60
   4   0   9   18.90    5.40
   4   0  -9   14.20    5.80
   5   0  -9 2028.50   93.19
   5   0   9 2065.49   94.39
   5   0   9 2039.60   95.29
   5   0  -9 2057.99  101.89
   5   0   9 2022.20   92.59
  -6   0   9   -2.70    3.00
   6   0   9    0.30    4.10
   6   0  -9    1.80    3.70
   6   0   9    0.80    3.30
   6   0   9    1.10    3.50
  -7   0   9   10.70    5.90
   0  -1   9   72.69    5.60
   0  -1   9   68.29    5.50
   0   1  -9   69.19    4.80
   0   1   9   69.29    5.10
   0   1  -9   58.09    5.20
   0  -1   9   68.09    4.80
   0  -1  -9   68.99    4.80
   0  -1  -9   66.79    5.20
   1   1  -9  333.87   17.60
  -1   1   9  318.77   18.20
   1   1  -9  332.47   16.70
   1   1  -9  314.27   16.50
   1  -1   9  329.87   16.20
  -1  -1  -9  337.07   15.80
  -1   1  -9  294.87   16.20
   1  -1  -9  287.27   15.80
   1   1   9  283.77   15.00
   1  -1  -9  274.57   16.70
  -1  -1   9  287.17   17.50
  -1  -1   9  291.97   16.40
   2   1  -9  566.64   28.40
   2  -1   9  560.54   27.70
  -2   1   9  570.74   28.00
  -2   1   9  580.74   31.00
   2   1  -9  559.94   30.60
  -2  -1  -9  547.55   26.70
  -2   1  -9  558.44   28.00
   2  -1  -9  563.64   27.50
   2   1   9  592.14   28.80
   2  -1  -9  564.84   30.20
   3   1  -9 1691.63   80.49
  -3   1   9 1637.44   80.59
   3  -1  -9 1759.42   80.19
   4  -1   9  367.16   22.10
   4   1  -9  383.86   26.90
   4   1  -9  369.06   22.40
  -4   1   9  358.06   26.60
   4  -1   9  364.06   21.70
  -4   1   9  362.36   22.10
   4   1   9  334.67   20.20
   4   1   9  364.36   23.10
   4   1   9  373.86   23.10
   4  -1  -9  368.06   21.40
   4  -1  -9  349.77   25.50
  -4  -1   9  379.66   23.30
  -5   1   9   49.70    8.70
  -5   1   9   39.70   11.70
   5   1  -9   32.00    7.50
   5  -1   9   52.09    9.70
   5  -1   9   37.20    7.80
   5  -1   9   38.30    7.90
   5   1  -9   29.50   11.10
   5   1   9   52.49    8.20
  -5  -1   9   50.49    9.40
   5  -1  -9   44.50   11.00
   5   1   9   41.80    8.90
   5  -1  -9   56.49    8.50
   5   1   9   48.70    9.10
   6   1  -9   61.89   10.60
  -6   1   9   49.60    9.40
   6  -1   9   69.69   12.20
   6  -1   9   65.39   10.20
   6  -1   9   46.80    9.10
   6   1   9   60.49   11.00
   6   1   9   54.99    9.30
   6  -1  -9   75.29   10.70
   6   1   9   65.59   12.00
  -6  -1   9   68.49   11.60
  -7   1   9  149.59   15.10
  -7  -1   9  152.98   16.60
   0   2  -9    2.90    2.10
   0   2   9    2.20    1.30
   0  -2   9    4.50    2.00
   0  -2  -9    1.90    1.10
   0  -2   9    1.10    1.20
   0   2  -9    4.10    1.60
   0  -2  -9    2.10    1.30
   1  -2   9 1212.68   94.99
   1   2  -9 1357.86  111.09
  -1   2   9 1287.27  107.69
   1   2   9 1456.25   99.39
   1  -2  -9 1227.58  102.99
  -1  -2   9 1516.15  115.09
   2  -2   9  102.49    8.50
   2  -2   9  103.89    6.60
   2   2  -9   92.29    8.20
  -2   2   9  106.99   10.30
  -2   2   9  113.19    8.40
   2   2  -9  114.59   10.60
  -2  -2  -9  116.69    7.30
   2   2  -9  115.69    9.20
   2  -2  -9  127.09   10.50
   2   2   9  135.09    9.90
  -2  -2   9  124.19    9.60
  -2   2  -9  119.09    7.20
   2  -2  -9  117.69    8.10
   2   2   9  120.69    7.20
  -2   2  -9  115.49    9.00
   3   2  -9   13.00    4.80
   3  -2   9   18.10    4.60
  -3   2   9   17.60    4.30
   3  -2   9   17.90    4.20
  -3   2   9   19.70    6.30
   3  -2   9   18.20    3.90
   3   2  -9   10.00    4.80
  -3  -2   9   19.50    5.00
   3   2   9   21.20    3.80
   3  -2  -9   23.20    4.40
   3  -2  -9   20.90    5.60
  -3   2  -9   21.10    5.00
   3   2   9   21.60    5.00
   4  -2   9   10.20    4.00
  -4   2   9    8.30    5.40
   4   2  -9    8.60    5.30
   4  -2   9   10.50    4.00
   4  -2   9   10.50    4.50
  -4   2   9    5.40    3.30
   4   2  -9   11.30    4.70
   4  -2  -9   12.60    4.00
  -4  -2   9    9.80    4.60
   4   2   9    6.70    4.80
   4  -2  -9    7.90    4.80
   4   2   9    9.90    4.60
   4   2   9   11.00    3.50
   5  -2   9  108.39   10.80
  -5   2   9  100.19   17.10
   5  -2   9   89.99   10.70
  -5   2   9  100.59   10.60
   5  -2   9   80.89   11.60
   5   2  -9  100.29   13.10
  -5  -2   9  108.39   14.00
   5  -2  -9  125.59   20.80
   5  -2  -9  129.69   16.30
   5   2   9  118.39   15.00
   5  -2  -9   98.89    9.80
   5   2   9  108.79   14.90
   5   2   9  105.79    9.80
  -6   2   9    2.70    3.70
   6  -2   9    8.50    6.10
   6  -2   9    1.30    3.20
   6  -2   9    3.50    4.00
   6   2   9   -4.10    3.10
   6   2   9    5.70    3.90
   6   2   9   11.40    5.90
   6  -2  -9    1.60    3.20
  -6  -2   9   -1.90    4.00
   7   2  -9   94.29   14.10
  -7   2   9   84.69   12.00
  -7  -2   9   86.69   14.30
   0  -3   9  103.09    7.30
   0  -3   9   84.49    6.80
   0   3   9   89.69    6.60
   0   3  -9   84.79    6.60
   0  -3  -9   84.39    6.20
   0   3  -9   99.09    7.20
   1  -3   9 2912.71  174.78
  -1   3   9 2888.31  186.38
   1   3  -9 3149.68  196.28
   1   3   9 3193.08  178.58
   1  -3  -9 2854.61  183.68
  -1  -3   9 2885.21  188.58
  -2   3   9  740.73   39.90
   2   3  -9  770.52   38.10
   2  -3   9  760.42   37.50
   2   3  -9  772.52   37.00
   2   3  -9  752.32   40.10
  -2   3  -9  804.52   38.20
   2  -3  -9  798.62   39.20
   2   3   9  788.42   38.50
  -2  -3   9  807.92   38.50
   4  -3   9   37.00    7.30
   4  -3   9   36.60    6.50
   4   3  -9   35.30    7.40
   4  -3   9   41.30    6.60
   4   3  -9   30.40    8.20
  -4   3   9   45.50    7.10
  -4   3   9   45.70   10.30
   4   3  -9   36.30    6.70
   4  -3  -9   30.80    5.40
   4   3   9   43.30    8.50
   4   3   9   31.30    5.00
  -4   3  -9   35.90    7.30
   4   3   9   33.60    7.40
   4  -3  -9   28.20    7.40
  -4  -3   9   40.70    8.10
  -5   3   9    2.20    5.10
   5  -3   9    1.90    3.30
   5   3  -9    1.50    3.90
   5  -3   9    2.30    3.40
   5  -3   9    0.20    3.90
  -5   3   9    3.10    3.60
  -5  -3   9    4.50    4.90
   5  -3  -9    1.40    4.30
   5   3   9    1.40    2.90
   5   3   9    2.40    3.90
   5  -3  -9    1.80    2.90
   5   3   9   -3.10    3.70
  -6   3   9   54.19    8.90
   6  -3   9   44.30    7.80
  -6   3   9   33.60   11.20
   6  -3   9   41.50   10.80
   6   3  -9   37.40    8.80
   6  -3  -9   52.09    8.10
   6   3   9   55.79   11.80
  -6  -3   9   58.49   11.80
   6   3   9   52.59    8.10
   7   3  -9  222.68   19.70
  -7   3   9  239.58   17.70
  -7  -3   9  233.08   22.50
   0   4  -9    5.80    2.10
   0  -4   9    3.60    2.00
   0  -4   9    2.60    1.70
   0  -4  -9    1.10    1.40
   0   4   9    3.70    1.80
   0   4  -9    4.10    2.20
  -1   4   9 5426.76  301.87
   1   4  -9 5264.67  305.97
  -1  -4  -9 5759.12  288.77
   1  -4   9 5189.08  286.87
  -1  -4   9 5574.24  304.07
   1   4   9 5674.63  292.77
   1  -4  -9 5708.53  301.37
  -1   4  -9 5324.37  290.87
   2   4  -9 1158.68   55.69
   2  -4   9 1104.49   52.49
  -2   4   9 1190.78   55.49
   2   4  -9 1111.79   52.99
   2  -4  -9 1049.49   53.09
   2   4   9 1163.18   53.59
   3  -4   9  653.73   32.60
   3  -4   9  694.33   32.60
   3  -4   9  659.33   35.30
  -3   4   9  668.33   33.20
   3   4  -9  660.53   39.10
  -3   4   9  681.63   39.10
   3   4  -9  693.23   34.40
   3   4  -9  664.53   36.00
   3  -4  -9  707.23   32.40
  -3  -4   9  685.73   36.50
  -3   4  -9  716.83   36.60
   3   4   9  738.53   37.30
   3   4   9  692.43   30.50
  -3   4  -9  705.03   34.30
   3  -4  -9  691.43   37.40
  -4   4   9   32.20    9.30
   4  -4   9   26.70    5.30
   4   4  -9   34.50    9.30
  -4   4   9   37.40    5.90
   4   4  -9   30.20    6.10
   4  -4   9   25.40    6.70
   4   4  -9   33.80    7.70
   4  -4   9   29.60    5.10
   4   4   9   13.40    5.80
  -4   4  -9   18.50    6.30
  -4  -4   9   16.70    5.80
   4   4   9   12.20    5.30
   4   4   9   13.70    3.20
   4  -4  -9   14.80    5.80
   4  -4  -9   15.90    3.90
  -4   4  -9   18.30    5.40
   5   4  -9  758.82   38.50
  -5   4   9  692.63   36.20
   5   4  -9  713.73   40.50
   5  -4   9  701.83   40.60
   5  -4   9  706.23   35.70
  -5   4   9  720.53   45.80
   5  -4   9  711.13   37.70
   5  -4  -9  705.13   35.40
   5   4   9  702.13   41.40
   5   4   9  706.33   41.90
   5   4   9  720.93   34.40
  -5  -4   9  690.03   40.80
   6   4  -9   73.49   11.40
  -6   4   9   77.19   16.60
  -6   4   9   87.19    9.40
   6  -4   9   76.89    8.60
   6  -4   9   73.29   11.70
   6  -4  -9   65.79    8.60
   6   4   9   72.69    9.60
  -6  -4   9   73.29   13.30
   7   4  -9   18.30    7.10
   0   5  -9 1344.97  117.09
   0  -5   9 1254.77  111.69
   0  -5  -9 1278.67  108.89
   0   5   9 1371.86  114.89
  -1   5   9  765.62   37.90
   1  -5   9  738.33   36.80
   1   5  -9  777.32   37.10
   1   5  -9  772.12   36.30
  -1   5  -9  747.03   37.20
  -1  -5   9  742.73   36.90
   1   5   9  731.33   36.90
  -1  -5   9  811.62   36.70
   2  -5   9   28.30    3.30
   2   5  -9   24.70    4.50
   2   5  -9   22.60    6.00
   2  -5   9   30.50    4.00
  -2   5   9   29.90    5.20
  -2   5   9   37.50    7.30
   2  -5   9   37.60    6.50
  -2   5  -9   31.00    6.20
  -2   5  -9   30.00    4.50
  -2  -5   9   26.10    5.70
   3  -5   9   63.19    5.70
  -3   5   9   63.99    6.10
   3   5  -9   75.49    7.50
   3   5  -9   71.39   11.40
  -3   5   9   74.99   12.20
   3  -5   9   61.19    5.80
   3  -5   9   56.49    8.50
   3   5  -9   75.79   10.20
  -3   5  -9   66.19    9.70
   3   5   9   54.29    3.30
   3  -5  -9   72.49   10.70
  -3  -5   9   44.20    8.30
  -3   5  -9   59.49    8.20
   3   5   9   52.39    8.80
  -4   5   9   60.09    6.50
   4  -5   9   65.19    6.30
   4   5  -9   79.59   13.80
   4  -5   9   59.69    9.90
  -4   5   9   72.19   13.30
   4   5  -9   60.79    9.90
   4   5  -9   56.49    8.30
   4  -5   9   62.29    7.10
  -4   5  -9   62.29   10.10
  -4  -5   9   48.20    9.40
   4  -5  -9   47.30    9.50
   4   5   9   55.59    4.70
   4  -5  -9   50.49    9.60
   4   5   9   51.89    9.70
  -4   5  -9   56.59    8.90
   4   5   9   55.89   10.20
   5  -5   9  142.89   12.70
  -5   5   9  144.49   11.20
  -5   5   9  147.69   21.20
   5   5  -9  134.59   12.70
   5  -5   9  144.89   10.80
   5   5  -9  136.49   14.80
   5  -5   9  152.28   15.10
  -5  -5   9  131.39   14.70
   5  -5  -9  147.89   10.50
   5   5   9  168.98   16.60
  -5   5  -9  156.68   15.10
   5   5   9  153.08    9.80
   5   5   9  146.59   15.90
  -6   5   9   24.20    5.30
   6  -5   9   29.60    5.50
   6   5  -9   23.30    7.20
   6  -5   9   31.70    7.10
  -6   5   9   24.00   10.30
   6   5   9   33.80    5.50
  -6  -5   9   27.70    8.70
   7   5  -9    1.40    3.90
   0   6   9  389.46   21.50
   0  -6   9  431.66   21.50
   0   6  -9  387.66   21.70
   0  -6   9  384.06   21.50
   0  -6  -9  423.26   21.40
   0   6  -9  380.46   20.90
   1   6  -9  738.13   36.50
   1  -6   9  752.62   37.60
  -1   6   9  725.73   38.10
   1   6  -9  748.43   37.50
   1   6   9  743.93   36.00
  -1   6  -9  735.73   37.60
   1  -6  -9  785.22   36.90
  -1  -6   9  764.92   36.80
   1   6   9  843.62   38.40
  -1  -6   9  794.92   37.80
   2  -6   9   11.10    2.50
  -2   6   9   12.40    4.60
   2   6  -9    7.10    3.10
   2  -6   9    4.80    2.00
  -2   6   9    8.80    2.60
   2  -6   9   12.40    4.40
   2   6  -9    5.40    3.20
  -2   6  -9   15.30    4.80
  -2  -6   9    8.40    4.00
   2   6   9    4.00    3.10
   2  -6  -9   13.50    4.10
  -2   6  -9   10.60    3.00
   2   6   9   11.60    3.40
   3  -6   9  207.38   15.80
  -3   6   9  202.28   18.00
   3  -6   9  208.48   12.60
   3  -6   9  201.58   11.40
   3   6  -9  197.98   15.90
   3   6  -9  211.58   18.60
   3  -6   9  203.78   11.80
   3   6  -9  203.78   13.90
  -3  -6   9  214.98   16.60
   3  -6  -9  226.08   17.00
   3   6   9  203.68   16.40
   3  -6  -9  210.88   16.30
  -3   6  -9  195.38   14.10
  -3   6  -9  231.98   16.90
   4   6  -9  259.47   16.90
  -4   6   9  246.38   22.00
  -4   6   9  248.08   14.70
   4   6  -9  218.78   18.70
   4  -6   9  248.48   18.90
   4   6  -9  245.78   22.40
   4  -6   9  240.38   13.90
   4   6   9  282.07   21.00
   4  -6  -9  243.18   20.10
  -4   6  -9  262.47   20.10
  -4   6  -9  265.27   18.40
  -4  -6   9  268.87   20.30
   4   6   9  240.08   19.90
   4  -6  -9  218.18   32.60
  -5   6   9  463.15   23.20
   5  -6   9  474.15   30.70
  -5   6   9  460.85   34.30
   5  -6   9  490.65   22.80
   5   6  -9  472.75   26.50
   5  -6   9  481.55   26.30
  -5   6  -9  423.96   28.40
  -5  -6   9  418.06   29.80
   5   6   9  409.56   20.20
   5   6   9  350.06   33.60
   5   6   9  405.96   20.00
   6  -6   9   15.90    3.50
  -6   6   9    0.60    9.40
   6   6  -9    5.30    4.70
  -6   6   9   12.20    3.50
   6  -6   9   19.50    5.90
  -6  -6   9   24.20    8.50
   6   6   9   11.80    3.80
   6   6   9   13.10    2.90
   0  -7  -9  118.69    9.30
   0   7  -9  121.09    9.40
   0   7  -9  121.59   10.00
   0   7   9  117.39    9.70
   0  -7   9  113.89    9.50
   0  -7  -9  126.49    8.70
   0  -7   9  113.79    9.00
   0   7   9  120.59    9.30
   1   7  -9 2587.64  198.18
  -1   7   9 2188.08  181.78
   1  -7   9 2663.23  182.08
   1   7   9 2519.15  183.18
  -1   7  -9 2583.54  186.88
  -1  -7   9 2797.12  194.48
   1  -7  -9 2761.92  190.58
   2   7  -9  931.61   46.80
  -2   7   9  994.10   49.10
   2  -7   9  890.91   46.10
  -2   7   9  938.91   42.90
   2   7  -9  971.70   44.60
  -2   7  -9  941.81   44.20
  -2   7  -9  890.21   46.60
   2   7   9  953.80   47.40
  -2  -7   9 1002.80   45.40
   2   7   9  915.71   44.40
   2  -7  -9  938.91   45.90
   2  -7  -9  913.41   46.30
  -2  -7   9  896.71   46.40
   3   7  -9 2067.09   95.49
  -3   7   9 2023.00   98.39
   3   7  -9 2095.59   91.79
   3   7  -9 2115.39   99.59
   3  -7   9 2002.80   94.59
   3  -7  -9 2036.10   95.39
   3   7   9 2151.18   96.69
   3  -7  -9 2075.49   94.89
   4   7  -9   64.89   13.30
   4   7  -9   55.09   10.40
   4   7  -9   76.49    9.50
  -4   7   9   73.99   13.50
   4  -7   9   68.29    5.50
  -4   7   9   77.89    6.40
   4  -7   9   77.59    5.40
   4  -7   9   77.29    7.90
  -4   7  -9   67.39   10.20
  -4   7  -9   56.89   10.60
   4  -7  -9   69.69   12.00
   4   7   9   74.49   12.40
   4  -7  -9   70.49   11.20
  -4  -7   9   60.69   10.90
   5  -7   9  118.29    7.20
   5   7  -9  135.89   12.10
   5  -7   9  122.29    7.50
  -5   7   9   83.29   16.10
   5  -7   9  123.99   11.30
   5   7   9  124.89   15.40
  -5  -7   9  136.79   18.00
   6  -7   9  217.18   16.90
   6   7  -9  208.98   16.80
  -6  -7   9  192.68   20.20
   0  -8  -9  568.14   27.90
   0   8   9  545.05   27.30
   0   8  -9  549.85   28.20
   0  -8  -9  508.15   25.70
   0   8   9  492.05   27.60
   0  -8   9  506.25   27.50
   0   8  -9  496.45   26.80
   0  -8   9  502.65   26.70
   0   8  -9  488.55   26.20
   1  -8   9  419.86   21.00
   1  -8   9  427.06   23.70
  -1   8   9  410.86   21.10
  -1   8   9  392.26   24.40
   1   8  -9  426.96   22.70
  -1  -8  -9  395.86   19.00
   1   8   9  380.86   25.50
  -1   8  -9  379.26   23.30
  -1   8  -9  361.96   21.80
   1  -8  -9  404.76   22.60
  -1   8  -9  379.16   20.70
  -1  -8   9  408.36   23.30
   1  -8  -9  406.26   22.80
   1   8   9  401.86   22.30
  -1  -8   9  441.76   23.10
  -2   8   9  127.69   11.70
  -2   8   9   90.29   11.00
   2  -8   9  110.69    8.10
   2   8  -9  108.19    9.20
   2   8  -9  103.09   10.60
   2  -8   9  105.29   10.40
   2  -8   9  124.19    7.60
  -2   8  -9   93.39   10.30
  -2   8  -9  100.49    9.30
  -2  -8   9   83.89    9.80
   2   8   9  104.59    9.30
  -2  -8   9   96.89    9.30
   2   8   9   81.09   11.20
   2  -8  -9   94.29   10.10
   2  -8  -9   92.39    9.50
   3  -8   9  198.48   10.40
   3  -8   9  190.48   12.70
   3   8  -9  196.78   13.80
   3  -8   9  181.78   15.70
   3   8  -9  201.88   19.10
  -3   8   9  191.38   18.20
   3  -8   9  203.98   10.60
   3   8  -9  207.08   16.70
  -3   8   9  212.18   11.60
   3  -8  -9  196.08   15.80
   3   8   9  190.48   16.70
  -3   8  -9  176.08   14.30
   3  -8  -9  218.68   17.30
  -3  -8   9  190.28   16.60
  -3   8  -9  202.38   16.80
  -4   8   9   28.00    9.00
   4  -8   9   45.80    7.00
   4   8  -9   42.40    7.00
   4  -8   9   37.60    8.50
  -4   8   9   39.00    3.80
   4   8  -9   38.00   10.30
   4   8  -9   36.60    8.90
  -4   8  -9   28.50    6.90
   4  -8  -9   35.90    8.50
   4  -8  -9   36.50    9.50
  -4   8  -9   41.00    9.70
  -4  -8   9   30.60    8.20
   4   8   9   34.90    9.30
  -5   8   9   24.90   11.90
   5   8  -9   37.10    7.40
   5  -8   9   36.40    7.00
  -5   8  -9   30.40    8.20
  -5  -8   9   35.00   10.10
   5   8   9   30.40    9.30
   6  -8   9   46.10    8.50
   6   8  -9   45.20    8.60
  -6   8  -9   53.79   11.20
   0   9   9  230.08   16.00
   0   9  -9  218.68   14.40
   0   9  -9  228.38   15.70
   0  -9  -9  219.58   13.80
   0   9  -9  241.58   15.20
   0  -9   9  227.98   15.50
   0   9   9  226.48   15.00
   0  -9  -9  229.78   15.50
   0  -9   9  219.98   14.70
  -1   9   9   15.40    3.70
   1  -9   9   20.80    5.50
   1  -9   9   15.50    3.70
   1   9  -9   13.10    4.90
   1   9  -9   13.70    4.20
  -1  -9  -9    8.90    2.30
  -1   9   9   20.00    6.00
  -1   9  -9   12.20    3.40
  -1  -9   9    6.40    3.80
   1  -9  -9    7.80    3.80
  -1  -9   9    7.70    3.40
  -1   9  -9    8.40    3.50
  -1   9  -9   10.60    4.40
   1   9   9   12.60    4.50
   1  -9  -9   13.20    4.20
   1   9   9   12.70    4.20
  -2   9   9   71.89    6.30
  -2   9   9   97.29   14.00
   2  -9   9   66.09   10.10
   2  -9   9   73.59    7.10
   2   9  -9   73.09   10.50
  -2   9   9   80.59    8.00
   2  -9   9   79.89    6.30
   2   9  -9   68.69    7.90
   2   9   9  105.09   10.80
  -2   9  -9   84.39   11.20
   2   9   9   84.99    8.70
  -2  -9   9   98.79    9.40
   2  -9  -9   88.39    9.30
  -2   9  -9   95.19    9.50
  -2  -9   9   86.49    9.80
   2  -9  -9   87.49   11.30
   3   9  -9  108.89    9.60
   3  -9   9  107.29    5.80
   3   9  -9  103.29   13.50
  -3   9   9   99.59    6.80
   3  -9   9  104.89   11.50
  -3   9   9   91.89   14.60
   3   9   9   58.39   10.80
  -3   9  -9   98.49   13.80
   3  -9  -9   70.79   11.50
  -3   9  -9   85.29   10.00
  -3  -9   9   91.19   13.20
   3  -9  -9   69.69   10.40
  -4   9   9   34.10   10.10
   4   9  -9   34.40    6.70
   4  -9   9   45.40    9.90
   4  -9   9   30.60    6.10
   4  -9  -9   33.80    8.10
  -4  -9   9   33.00    8.70
  -4   9  -9   24.30    7.80
  -4   9  -9   44.70    9.00
   4   9   9   32.20   13.80
   5  -9   9   11.00    4.40
   5   9  -9    5.60    5.00
  -5   9   9   14.60    8.80
  -5  -9   9    7.00    6.20
  -5   9  -9    2.90    4.00
   6   9  -9   21.30    6.10
  -6   9  -9   15.90    7.00
   1  10  -9 1401.76   63.89
  -1  10   9 1363.56   60.49
  -1  10   9 1365.86   65.59
   1  10  -9 1338.37   62.29
   1 -10   9 1357.76   63.69
   1  10   9 1336.77   62.69
   1 -10  -9 1302.27   62.19
  -1  10  -9 1310.37   60.19
  -1  10  -9 1262.97   63.49
  -1  10  -9 1213.98   62.19
   1  10   9 1334.87   63.69
   1 -10  -9 1328.67   62.39
  -1 -10   9 1339.37   63.29
  -1 -10   9 1422.56   63.09
   2 -10   9   80.29   11.20
   2 -10   9   92.69    6.70
   2  10  -9   95.59    9.00
  -2  10   9   74.09   12.20
  -2  10   9   84.99    6.80
   2 -10   9   92.39    8.60
   2  10  -9   90.49   12.40
  -2 -10   9   91.09   12.20
   2  10   9   64.49   10.70
  -2  10  -9   60.99    9.70
  -2  10  -9   89.09   12.50
   2  10   9   51.19    8.30
   2 -10  -9   76.29   10.60
  -2 -10   9   66.29    9.60
   2 -10  -9   74.49   11.10
  -3  10   9   45.00    3.90
   3  10  -9   29.60    8.00
   3  10  -9   49.30    7.80
   3 -10   9   45.80    9.20
  -3  10   9   44.60    4.10
  -3  10   9   37.90    9.80
   3 -10   9   37.30    6.10
   3 -10  -9   49.99    9.20
   3  10   9   44.30    9.80
  -3  10  -9   56.59   10.60
  -3 -10   9   53.39   10.20
   3  10   9   39.90    7.50
  -3  10  -9   47.50    8.90
   4 -10   9  655.53   35.00
   4  10  -9  686.73   35.60
  -4  10   9  644.84   44.40
  -4 -10   9  720.33   41.60
  -4  10  -9  716.43   42.20
  -4  10  -9  703.83   39.80
  -5  10   9  207.38   23.60
   5 -10   9  202.68   15.80
  -5  10  -9  211.38   19.30
  -5 -10   9  186.48   19.50
   6  10  -9   77.69   10.60
  -6  10  -9   96.59   16.00
   0 -11   9   79.29    8.90
   0 -11   9   82.99    8.70
   0  11   9   80.89    9.80
   0  11  -9   89.19    9.00
   0  11  -9   70.69    9.90
   0  11   9   62.79    9.00
   0 -11  -9   65.89    7.50
   0  11  -9   60.99    8.80
   0 -11  -9   80.29   10.80
  -1  11   9  775.22   39.00
   1 -11   9  806.52   38.80
  -1  11   9  841.62   44.60
   1  11  -9  848.92   41.30
   1  11  -9  842.92   42.50
   1 -11   9  801.92   42.20
  -1 -11  -9  826.52   37.20
   1  11   9  798.62   42.30
   1 -11  -9  797.32   41.00
   1  11   9  754.82   42.30
   1 -11  -9  793.02   40.80
  -1  11  -9  808.22   42.70
  -1 -11   9  835.72   41.50
  -1  11  -9  793.22   38.90
  -1  11  -9  785.82   41.60
  -1 -11   9  825.02   42.10
   2  11  -9  193.98   14.50
  -2  11   9  190.58   18.10
  -2  11   9  203.68   12.20
   2 -11   9  186.18   16.10
   2  11  -9  203.48   17.00
  -2 -11   9  198.58   15.20
  -2 -11   9  207.58   17.00
   2  11   9  202.98   15.30
   2 -11  -9  190.98   15.50
   2  11   9  190.48   16.70
  -2  11  -9  192.18   16.90
  -2  11  -9  185.68   16.10
   2 -11  -9  193.78   16.00
  -3  11   9  542.65   27.70
  -3  11   9  571.14   38.60
  -3  11   9  551.44   25.80
   3  11  -9  544.45   30.60
   3 -11   9  517.95   34.10
   3  11  -9  523.65   34.60
   3 -11   9  534.85   29.90
  -3 -11   9  639.64   36.30
   3 -11  -9  635.34   34.20
  -3  11  -9  629.64   35.30
   3 -11  -9  652.33   35.90
   3  11   9  631.74   37.10
   3  11   9  601.74   33.10
  -3  11  -9  632.24   36.90
   4 -11   9  272.97   18.20
   4  11  -9  282.77   18.60
  -4  11   9  276.57   26.60
  -4  11  -9  270.97   22.00
  -4  11  -9  293.57   24.10
  -4 -11   9  306.47   24.00
   5 -11   9   32.50    7.10
  -5  11   9   39.40   12.40
  -5  11  -9   52.99   11.50
  -6  11  -9  112.49   17.30
   0  12  -9   56.89    8.60
   0  12   9   48.30    7.80
   0  12   9   32.30    7.60
   0  12  -9   47.00    8.30
   0 -12  -9   59.29    7.90
   0 -12   9   50.39    8.00
   0  12  -9   65.39    9.50
   0 -12   9   44.90    8.20
   1  12  -9  323.57   21.80
   1  12  -9  313.87   20.50
  -1 -12  -9  333.67   17.40
  -1  12   9  321.77   23.60
   1 -12   9  329.47   18.90
  -1  12   9  309.97   19.00
   1 -12   9  299.57   21.50
   1  12  -9  324.57   21.00
  -1 -12   9  306.47   20.70
  -1  12  -9  327.67   21.90
  -1  12  -9  330.37   22.40
   1 -12  -9  296.87   20.20
  -1 -12   9  323.77   21.60
   1  12   9  330.27   22.00
  -1  12  -9  326.77   19.20
   1  12   9  321.67   21.90
   1 -12  -9  320.47   20.90
   2 -12   9  232.08   13.30
  -2  12   9  228.28   20.80
   2  12  -9  227.78   18.60
  -2  12   9  230.88   13.70
   2 -12   9  224.98   30.80
   2  12  -9  226.58   16.30
  -2 -12   9  232.88   17.20
  -2 -12   9  230.48   18.60
  -2  12  -9  206.28   18.30
   2 -12  -9  254.87   18.00
   2 -12  -9  231.18   18.00
  -2  12  -9  230.18   19.10
   2  12   9  218.18   17.00
   2  12   9  210.48   18.40
  -3  12   9   45.20   11.60
   3  12  -9   46.90    8.00
   3 -12   9   50.39    7.90
  -3  12  -9   53.09   10.70
  -3 -12   9   52.59   10.90
   3 -12  -9   49.30   11.40
   3 -12  -9   56.89   10.60
  -3  12  -9   43.50   10.30
   3  12   9   51.89    9.80
   4  12  -9   15.00    5.10
   4 -12   9   13.20    4.90
  -4 -12   9   22.10    8.00
  -4  12  -9   23.60    8.00
   4  12   9   17.60    6.70
  -4  12  -9   14.80    7.70
   5  12  -9    0.90    5.50
   5 -12   9    4.80    3.80
  -5  12  -9    9.40    5.80
  -6  12  -9    9.80    5.80
   0 -13   9   23.10    5.90
   0  13  -9   24.60    6.40
   0  13  -9   26.20    6.40
   0 -13   9   30.00    7.10
   0  13  -9   21.50    5.90
   0  13   9   22.00    6.10
   0  13   9   21.20    6.50
   1 -13   9   19.20    4.80
   1  13  -9   25.70    6.60
  -1 -13  -9   14.60    3.80
   1  13  -9   18.20    5.90
  -1  13   9   16.60    4.80
   1 -13   9   17.70    6.20
  -1  13   9   17.00    6.60
   1  13  -9   13.40    5.10
   1  13   9   36.50    8.50
  -1  13  -9   33.00    7.60
  -1 -13   9   40.90    7.90
  -1  13  -9   42.00    8.80
  -1 -13   9   37.90    8.10
   1  13   9   44.80    9.10
   1 -13  -9   33.80    7.60
  -1  13  -9   33.10    6.00
   1 -13  -9   33.10    7.00
  -2  13   9  436.06   32.30
   2  13  -9  464.55   26.90
   2 -13   9  439.26   29.30
   2 -13   9  463.65   23.30
   2  13  -9  425.56   29.30
  -2  13   9  412.56   23.50
   2  13   9  510.25   31.30
   2  13   9  508.25   29.10
  -2  13  -9  483.05   30.90
   2 -13  -9  489.85   29.30
  -2 -13   9  484.75   28.50
  -2 -13   9  495.05   30.30
  -2  13  -9  383.86   38.40
   2 -13  -9  489.15   28.50
  -3  13   9  183.78   21.40
   3  13  -9  196.28   15.10
   3 -13   9  207.18   15.50
  -3 -13   9  209.38   19.30
   3  13   9  207.78   17.40
  -3  13  -9  204.78   19.50
  -3  13  -9  196.78   19.10
  -4  13   9  106.39   20.20
   4  13  -9  110.29   10.70
   4 -13   9   98.19   11.20
  -4  13  -9  109.09   17.40
  -4  13  -9  117.29   17.10
   4  13   9  123.39   22.20
  -4 -13   9  110.89   16.70
   5  13  -9   58.89   10.00
  -5  13  -9   43.80   10.80
  -6  13  -9  163.28   19.20
   0  14  -9 1484.15   71.29
   0 -14   9 1457.35   71.49
   0  14  -9 1568.64   72.49
   0 -14   9 1471.95   69.99
   0  14  -9 1556.44   71.29
   0 -14  -9 1475.85   68.79
   0  14   9 1463.15   73.19
   0  14   9 1456.35   70.59
  -1  14   9  633.64   38.80
   1  14  -9  649.34   35.40
  -1  14   9  638.14   33.00
  -1 -14  -9  663.23   31.20
   1 -14   9  627.34   32.30
   1 -14   9  655.53   36.70
   1  14  -9  649.14   36.50
   1  14  -9  672.33   39.00
  -1 -14   9  598.54   35.30
  -1  14  -9  610.44   36.60
   1  14   9  613.74   36.10
   1  14   9  580.54   35.70
  -1  14  -9  575.24   40.40
   1 -14  -9  591.24   34.20
  -1  14  -9  581.34   36.00
   1 -14  -9  611.44   35.20
  -1 -14   9  612.84   35.00
   2  14  -9  108.79   15.30
  -2  14   9  110.99    9.20
   2 -14   9   99.29    8.50
   2 -14   9  123.59   24.50
   2  14  -9  107.79   11.30
  -2  14   9   96.19   16.30
  -2  14  -9  142.59   17.80
  -2 -14   9  149.99   14.90
   2 -14  -9  144.69   14.20
  -2  14  -9  107.09   15.80
   2  14   9  147.19   14.00
   2  14   9  119.99   16.40
  -2 -14   9  134.39   12.90
   3  14  -9   61.69    9.20
  -3  14   9   57.79   14.90
  -3  14  -9   64.19   13.30
  -3 -14   9   55.69   11.90
   3  14   9   56.89   10.40
  -4  14   9  674.73   49.99
   4 -14   9  714.23   38.40
   4  14  -9  739.43   37.40
   4  14   9  699.93   41.30
  -4  14  -9  696.43   45.00
   5  14  -9  252.47   17.60
  -5  14  -9  244.88   23.80
   0  15   9   94.79   14.60
   0  15  -9   97.29   13.10
   0 -15  -9   90.49    9.70
   0  15  -9  105.09   11.40
   0 -15   9  112.49   14.00
   0  15   9  102.79   11.30
   0  15  -9   98.49   11.90
   1  15  -9   47.10    9.20
   1 -15   9   52.09   10.20
  -1 -15  -9   56.09    7.30
  -1  15   9   36.70    9.70
  -1  15   9   47.20    8.00
   1 -15   9   41.00    7.20
   1  15  -9   56.29    9.60
   1 -15  -9   49.50    9.00
   1  15   9   47.30   10.40
  -1  15  -9   56.29    8.20
  -1 -15   9   65.89   10.50
   1  15   9   57.89   12.50
  -1  15  -9   53.79   10.60
  -1 -15   9   44.30    9.20
  -1  15  -9   50.09   10.20
  -2  15   9  101.09   17.10
   2 -15   9   89.59    8.00
  -2  15   9   91.99    8.50
   2  15  -9  100.99   11.30
   2  15  -9  104.89   12.80
  -2 -15   9  137.49   14.80
   2 -15  -9  103.99   13.80
  -2 -15   9  120.79   12.60
  -2  15  -9  115.19   16.20
  -2  15  -9   96.09   15.60
   2  15   9  115.79   13.30
   3  15  -9   35.20    8.50
  -3  15   9   26.10   10.00
  -3  15  -9   41.40   10.80
   3  15   9   35.90    8.90
  -3 -15   9   33.90   10.00
  -3  15  -9   26.00    9.10
   4  15  -9   55.29    8.80
  -4  15  -9   59.19   13.50
   4  15   9   48.80   13.50
  -5  15  -9   27.70    9.40
   0 -16   9   15.00    5.90
   0  16  -9   16.10    6.70
   0 -16  -9   12.00    4.40
   0  16   9    9.80    6.00
   0  16  -9   16.40    6.70
   0  16   9   18.50    6.30
   0  16  -9   25.20    6.80
   0 -16   9    9.00    4.90
  -1  16   9   48.20    8.00
  -1 -16  -9   39.80    6.40
   1  16  -9   30.50    7.90
   1  16  -9   35.90    9.10
   1 -16   9   36.40    7.00
   1  16  -9   42.40    9.00
  -1  16   9   24.20    8.90
  -1 -16   9   39.40    8.50
   1  16   9   22.50    7.80
  -1  16  -9   30.40    6.50
   1 -16  -9   34.40    7.90
  -1 -16   9   29.40    7.90
   1  16   9   37.10    9.10
  -1  16  -9   33.90    8.70
  -1  16  -9   46.80   11.00
  -2  16   9   12.00    3.90
   2 -16   9   19.30    4.10
  -2  16   9   10.60    7.40
   2  16  -9   19.30    6.20
  -2 -16   9   32.20    7.70
  -2  16  -9   15.30    8.60
  -2 -16   9   24.20    7.90
   2  16   9   15.20    7.20
  -2  16  -9   16.60    8.20
   3  16  -9   38.40    7.90
  -3  16   9   30.60   11.70
  -3  16  -9   24.80    9.20
   3  16   9   39.20    9.80
  -3  16  -9   34.80   10.60
  -3 -16   9   32.70   10.20
  -4  16  -9  177.68   21.00
  -5  16  -9   37.80   11.20
   0  17   9    3.70    5.20
   0  17  -9    9.90    6.10
   0 -17   9    3.00    4.20
   0  17  -9    8.50    6.20
   0  17   9   -2.70    3.20
   0 -17  -9   11.20    4.70
   0  17  -9   11.90    5.60
   0 -17   9    2.10    4.00
   1  17  -9   16.50    6.40
  -1  17   9   16.70    8.50
  -1 -17  -9    7.30    3.40
  -1  17   9    7.40    4.40
   1 -17   9   10.50    4.60
   1  17  -9    4.50    5.40
   1  17  -9   14.50    7.70
  -1 -17   9   11.20    5.90
  -1  17  -9   16.60    5.40
   1 -17  -9   14.10    5.30
   1  17   9   14.50    7.00
  -1  17  -9   13.20    7.10
  -1 -17   9   15.80    5.80
  -1  17  -9   14.10    6.90
   2 -17   9  911.11   43.40
   2  17  -9  947.11   48.90
  -2  17   9  891.91   44.40
   2  17  -9  899.11   50.99
  -2  17   9  933.01   58.09
  -2 -17   9  930.81   52.89
  -2 -17   9  993.10   51.09
   2  17   9  977.70   53.19
  -2  17  -9  934.81   54.09
  -2  17  -9  995.50   56.89
   3  17  -9  103.69   11.20
  -3  17  -9   64.39   15.00
   4  17  -9  175.28   15.60
  -4  17  -9  136.69   22.20
   0  18   9  127.69   18.10
   0  18   9  117.69   13.00
   0  18  -9  115.09   15.70
   0  18  -9  121.29   17.20
   0 -18  -9  115.19   11.80
   0  18  -9  141.59   14.10
   0 -18   9  110.39   12.40
   1  18  -9   19.00    7.70
  -1  18   9   25.10    9.30
   1 -18   9   16.60    5.40
  -1  18   9   17.60    5.60
  -1 -18  -9   25.60    5.50
   1  18  -9   22.30    7.50
   1 -18  -9   27.40    7.20
  -1  18  -9   18.10    8.30
  -1  18  -9   15.00    5.00
  -1 -18   9   12.50    6.40
  -1  18  -9   21.10    8.70
   1  18   9   22.20    8.70
  -1 -18   9   19.20    6.50
   2  18  -9  130.89   13.70
  -2  18   9  135.29   10.60
  -2  18  -9  103.59   17.00
  -2 -18   9  113.99   16.60
  -2 -18   9  121.09   13.50
   3  18  -9   56.69    9.40
  -3  18  -9   34.10   11.30
   0  19  -9    3.30    5.80
   0  19  -9    5.10    4.20
   0  19  -9    2.00    5.30
   0  19   9   -0.30    3.40
   0 -19  -9    6.00    3.90
   0 -19   9    6.80    4.90
   1 -19   9   12.10    5.20
  -1 -19  -9   15.40    4.50
   1  19  -9    7.20    5.90
  -1  19   9   10.40    4.80
  -1  19  -9   10.30    4.70
  -1  19  -9    7.40    6.70
  -1  19  -9    3.30    6.10
   2  19  -9   55.79   10.60
  -2 -19   9   63.29   10.70
  -2  19  -9   53.59   14.10
   3  19  -9   39.50    8.10
  -3  19  -9   64.09   19.30
   0  20  -9  555.54   36.20
   0 -20  -9  546.65   32.30
   1 -20   9   76.89   10.40
  -1  20   9   77.29   15.40
   1  20  -9   41.60    9.90
  -1 -20   9   54.89   11.00
   2  20  -9   28.30    7.80
   0  21  -9    5.80    8.40
   0 -21   9    7.60    5.40
   1 -21   9   46.60   10.20
   1  21  -9   59.99   11.60
   2  21  -9  383.86   26.70
   0 -22   9   52.79   10.00
   1  22  -9    4.20    5.50
   0   0 -10  408.66   21.00
   0   0  10  407.96   20.60
   0   0  10  444.26   21.30
   0   0  10  431.76   20.20
  -1   0  10 1062.89   95.69
   1   0  10  956.10   80.99
   1   0 -10 1041.20   94.59
   2   0 -10   47.20    7.70
   2   0  10   38.60    4.90
  -2   0 -10   37.60    5.10
   2   0  10   40.40    3.80
  -2   0  10   26.90    6.00
   2   0 -10   41.90    5.90
  -2   0  10   32.10    5.20
   3   0 -10 3100.69  205.18
  -3   0  10 2939.81  204.78
   3   0  10 2922.51  133.89
  -4   0  10  620.54   33.80
   4   0 -10  643.54   33.20
   4   0  10  638.14   33.40
   4   0  10  594.04   33.30
  -4   0  10  600.24   38.30
   4   0 -10  618.64   37.80
   4   0  10  624.44   32.70
   5   0  10   46.90    8.30
   5   0  10   52.39    9.60
   5   0 -10   55.09    9.10
   5   0  10   72.79   11.20
  -5   0  10   56.19   10.00
   6   0  10   10.40    5.30
  -6   0  10   12.10    5.60
   6   0  10   14.30    7.70
   6   0 -10    5.30    4.30
   6   0  10    9.10    4.60
  -7   0  10  331.57   25.00
   0  -1 -10  735.73   70.79
   0   1 -10  685.03   70.19
   0   1  10  694.43   71.49
   0  -1  10  738.93   73.29
  -1   1  10 2760.22  178.18
   1   1 -10 2733.33  177.88
   1  -1  10 2722.93  163.58
  -1  -1  10 2617.44  176.38
   1  -1 -10 2727.93  175.28
   1   1  10 2834.02  164.88
   2  -1  10  398.06   19.70
  -2   1  10  377.96   22.60
   2   1 -10  428.26   20.80
  -2  -1 -10  391.26   18.90
  -2   1  10  375.06   19.80
   2  -1  10  402.36   17.40
   2   1 -10  435.86   23.20
  -2  -1  10  322.87   19.80
   2  -1 -10  324.27   21.20
   2  -1 -10  322.37   18.90
  -2  -1  10  363.46   22.20
   2   1  10  327.37   18.20
  -2   1 -10  318.57   19.20
   2   1  10  321.57   17.90
   3  -1  10  357.86   20.40
   3  -1  10  346.67   19.90
  -3   1  10  335.37   20.20
   3   1 -10  348.17   23.70
  -3  -1 -10  348.07   19.10
   3   1 -10  332.97   20.80
   3  -1  10  357.36   19.10
   3  -1 -10  355.46   19.80
   3   1  10  349.17   21.00
   3  -1 -10  345.47   23.20
  -3   1 -10  336.57   20.10
   3   1  10  370.46   20.30
  -3  -1  10  334.67   23.60
  -3  -1  10  354.56   21.10
   3   1  10  364.76   19.00
   4  -1  10  210.48   15.10
   4  -1  10  206.38   14.70
   4   1 -10  210.28   19.00
  -4   1  10  210.88   15.30
  -4   1  10  175.28   18.10
   4   1 -10  214.48   15.60
   4  -1  10  206.78   14.80
   4   1  10  200.98   15.50
   4   1  10  200.28   13.70
   4   1  10  192.58   15.50
   4  -1 -10  189.58   17.70
   4  -1 -10  214.68   14.60
  -4  -1  10  193.88   15.60
   5   1 -10  240.28   17.70
  -5   1  10  232.48   22.70
   5  -1  10  255.27   17.60
  -5   1  10  269.97   18.60
   5  -1  10  228.58   17.60
   5  -1  10  258.77   17.80
   5   1  10  184.98   15.10
  -5  -1  10  223.98   18.30
   5   1  10  216.98   18.10
   5   1  10  169.58   16.50
   5  -1 -10  203.78   16.00
   6   1 -10  217.78   17.80
  -6   1  10  185.28   16.80
   6  -1  10  189.28   16.70
   6  -1  10  183.18   20.10
   6  -1  10  221.48   17.30
  -6  -1  10  185.08   17.60
   6  -1 -10  204.38   16.60
   6   1  10  181.68   17.90
   6   1  10  194.18   15.80
   6   1  10  194.68   17.80
  -7   1  10    9.90    5.40
  -7  -1  10    4.60    4.70
   0   2 -10  611.54   28.90
   0  -2  10  621.84   29.20
   0  -2  10  594.64   28.90
  -1   2  10 3613.14  220.78
   1   2 -10 3576.04  221.28
   1  -2  10 3567.74  204.88
   1  -2 -10 3462.05  213.48
   1   2  10 3711.53  205.58
  -1  -2  10 3958.60  226.48
  -2   2  10  182.18   14.60
   2   2 -10  183.78   14.50
   2  -2  10  181.58   12.40
  -2   2  10  181.88   12.10
  -2  -2 -10  183.78   10.90
   2   2 -10  200.88   13.20
   2   2 -10  192.28   12.70
   2  -2  10  189.28    9.70
   2   2  10  189.68   13.20
   2  -2 -10  205.88   14.40
   2  -2 -10  215.18   12.20
  -2   2 -10  208.98   13.10
   2   2  10  204.78   10.80
  -2  -2  10  225.08   13.80
   3  -2  10  377.06   21.00
   3   2 -10  389.86   21.80
  -3   2  10  385.46   25.10
   3   2 -10  354.66   20.80
   3  -2  10  378.86   20.40
   3  -2  10  342.77   18.70
  -3   2  10  359.36   20.50
   3   2 -10  342.97   24.00
  -3  -2 -10  377.86   18.90
   3   2  10  347.87   18.40
  -3  -2  10  345.07   21.60
  -3   2 -10  344.57   21.00
   3  -2 -10  358.66   19.70
   3   2  10  342.77   20.70
   3   2  10  327.17   21.30
   3  -2 -10  344.17   23.20
  -4   2  10    3.60    4.50
  -4   2  10    6.80    3.70
   4   2 -10    4.80    3.60
   4  -2  10    1.20    2.60
   4  -2  10    3.90    3.40
   4  -2  10    0.00    2.30
   4   2 -10   -1.90    3.90
   4   2  10    3.30    3.60
   4  -2 -10    7.60    4.60
  -4   2 -10    7.60    4.10
  -4  -2  10    7.80    4.20
   4   2  10   10.90    5.00
   4  -2 -10   10.30    4.40
   4   2  10   10.50    3.60
   5  -2  10  486.95   28.20
   5   2 -10  485.15   29.10
  -5   2  10  538.25   36.20
  -5   2  10  478.45   27.90
   5  -2  10  488.85   27.60
   5  -2  10  498.95   28.60
   5   2  10  442.46   29.60
  -5  -2  10  440.26   29.30
   5   2  10  448.36   29.50
   5   2  10  438.76   25.50
   5  -2 -10  426.86   25.90
   6  -2  10   16.50    5.60
  -6   2  10   17.60    5.90
   6  -2  10   10.30    5.40
   6  -2  10   27.50    7.30
  -6  -2  10   13.80    6.70
   6   2  10   14.20    6.40
   6   2  10   12.30    4.70
   6  -2 -10   21.30    5.80
   7   2 -10   31.50    9.90
  -7   2  10   27.40    7.20
  -7  -2  10   47.80   11.00
   0  -3  10  299.27   16.60
   0  -3  10  305.77   16.50
   0  -3 -10  299.77   15.60
   0   3  10  305.67   16.20
   0  -3 -10  304.17   15.70
   0   3 -10  306.77   16.40
   0   3 -10  301.37   16.70
  -1   3  10 3080.19  197.08
   1  -3  10 3217.58  186.28
   1   3 -10 2915.71  197.68
  -1  -3 -10 2866.81  177.48
   1   3  10 3114.99  183.68
  -1  -3  10 3093.99  198.98
   1  -3 -10 3198.38  196.58
  -2   3  10  920.41   45.10
   2   3 -10  889.71   41.60
   2   3 -10  879.41   42.50
   2  -3  10  902.71   42.10
   2   3 -10  919.91   45.00
   2   3  10  846.62   42.50
   2  -3 -10  869.11   43.40
  -2   3 -10  833.12   42.00
  -2  -3  10  841.42   42.50
   3  -3  10  661.63   33.50
   3   3 -10  634.44   33.90
   3  -3  10  661.63   31.70
  -3   3  10  621.54   36.90
   3   3 -10  636.84   32.70
  -3   3  10  644.34   31.90
   3  -3  10  640.04   30.30
   3   3 -10  644.94   37.20
   3   3  10  637.94   34.30
  -3  -3  10  637.04   34.20
   3   3  10  559.14   29.10
   3  -3 -10  686.53   31.30
   3   3  10  651.83   33.70
   3  -3 -10  637.64   35.60
  -3   3 -10  648.74   33.90
   4   3 -10   87.49   14.10
   4   3 -10   90.99   11.80
   4  -3  10   89.49    9.60
   4   3 -10   81.09    9.20
  -4   3  10   71.89   12.80
   4  -3  10   90.39    8.60
   4  -3  10   79.69    8.10
  -4   3  10   92.29    9.00
  -4   3 -10   61.99   10.00
   4   3  10   87.39    7.40
   4  -3 -10   82.99   12.90
   4  -3 -10   84.99    8.00
   4   3  10   90.89   12.50
   4   3  10   81.59   10.00
   5  -3  10  609.84   33.50
  -5   3  10  594.14   40.80
   5   3 -10  630.04   35.90
   5  -3  10  619.34   35.00
   5   3 -10  639.04   34.80
   5  -3  10  608.64   32.70
  -5   3  10  649.34   33.70
   5   3  10  612.84   36.90
   5   3  10  606.44   31.00
   5  -3 -10  587.44   31.60
   5   3  10  536.15   39.60
  -5  -3  10  604.34   36.40
   5  -3 -10  626.44   37.70
   6  -3  10  108.19   12.20
  -6   3  10  119.59   20.80
   6   3 -10  106.09   14.50
   6  -3  10  109.39   11.20
   6   3  10  115.89   10.70
   6  -3 -10  120.69   11.00
  -6  -3  10  122.29   16.60
   6   3  10  130.69   15.30
  -7   3  10    7.90    4.30
   7   3 -10   10.60    6.50
   0   4 -10 2120.99  160.68
   0   4  10 2477.95  165.48
   0  -4  10 2475.45  165.98
   0  -4 -10 2502.35  162.68
   1   4 -10   94.59    8.80
  -1  -4 -10   99.29    6.20
   1   4 -10   98.29    8.00
   1   4 -10   91.39    8.10
   1  -4  10   84.19    7.80
   1  -4  10  103.09    7.30
  -1   4  10   97.09    8.80
   1   4  10   93.79    8.00
   1  -4 -10  103.69    8.20
  -1   4 -10  100.59    8.60
  -1  -4  10   98.99    7.90
  -1  -4  10   89.79    8.10
  -1   4 -10   95.79    5.90
   2   4 -10  729.13   35.60
   2   4 -10  738.13   39.10
   2   4 -10  711.53   36.80
  -2   4  10  726.13   38.70
   2  -4  10  727.63   36.30
  -2   4  10  693.13   34.40
   2   4  10  775.22   37.60
   2  -4 -10  749.62   37.40
  -2   4 -10  737.13   36.90
  -2  -4  10  736.63   37.00
   3  -4  10 1132.09   55.49
  -3   4  10 1163.58   53.39
   3  -4  10 1135.49   52.79
   3   4 -10 1154.08   56.29
   3   4 -10 1146.49   54.49
   3   4 -10 1140.39   59.79
  -3   4  10 1193.28   59.99
   3   4  10 1166.88   56.99
  -3  -4  10 1172.08   56.69
  -3   4 -10 1211.48   56.69
   3  -4 -10 1219.98   58.09
   4   4 -10  335.67   21.70
   4  -4  10  298.47   17.90
   4  -4  10  323.07   20.70
   4  -4  10  336.17   18.30
  -4   4  10  312.57   24.80
   4   4 -10  322.07   25.20
   4   4 -10  303.27   19.40
  -4   4  10  318.77   18.60
   4  -4 -10  281.07   22.10
   4   4  10  275.47   15.60
  -4  -4  10  280.67   21.00
   4  -4 -10  283.97   17.00
   4   4  10  288.57   21.50
  -4   4 -10  289.47   19.40
   4   4  10  279.47   20.90
   5   4 -10  252.77   19.90
   5   4 -10  237.48   17.80
  -5   4  10  232.38   16.30
   5  -4  10  242.88   16.30
   5  -4  10  242.58   17.00
  -5   4  10  243.78   23.60
   5  -4  10  255.07   19.30
   5   4  10  235.58   14.40
   5   4  10  218.78   19.70
  -5  -4  10  206.68   19.00
   5  -4 -10  230.98   15.20
   5   4  10  232.58   20.00
   6  -4  10   36.70    7.80
  -6   4  10   30.20   11.20
  -6   4  10   32.50    6.60
   6   4 -10   30.20    8.00
   6  -4  10   30.60    6.20
   6   4  10   23.40    9.50
   6  -4 -10   16.90    4.90
  -6  -4  10   18.40    8.90
   7   4 -10  213.88   19.10
   0  -5 -10  117.29    8.40
   0   5 -10  117.19    9.20
   0   5 -10  109.79    8.30
   0  -5  10  109.59    8.50
   0  -5  10  114.29    8.90
   0   5  10  107.69    8.50
   1   5 -10  174.48   11.90
   1  -5  10  181.38   11.20
  -1  -5 -10  176.48    9.70
  -1   5  10  168.98   13.00
   1   5 -10  170.18   12.40
   1  -5  10  167.08   12.30
   1   5  10  194.58   13.00
   1  -5 -10  197.38   12.40
   1   5  10  193.18   11.50
  -1   5 -10  182.68   10.40
  -1  -5  10  196.28   12.50
  -1  -5  10  198.78   12.90
  -1   5 -10  205.88   13.40
   2   5 -10  208.58   14.00
   2  -5  10  199.98   11.50
  -2   5  10  194.88   16.10
  -2   5  10  213.68   13.20
   2  -5  10  229.08   15.90
   2   5 -10  224.88   15.60
   2   5 -10  230.48   20.30
   2  -5 -10  228.98   15.70
  -2   5 -10  237.68   13.00
   2   5  10  248.48   13.90
  -2  -5  10  257.17   16.30
   2   5  10  253.37   16.50
  -2   5 -10  255.17   16.30
  -3   5  10  190.98   17.30
   3  -5  10  196.48   11.70
  -3   5  10  210.08   12.90
   3   5 -10  214.58   18.30
   3  -5  10  196.48   12.10
   3   5 -10  200.28   15.30
   3  -5  10  220.48   15.60
   3   5 -10  205.58   13.80
  -3   5 -10  179.68   15.10
  -3  -5  10  181.58   15.10
   3   5  10  191.88   15.60
  -3   5 -10  188.98   13.10
   3  -5 -10  179.18   15.30
  -4   5  10   22.60    4.80
   4   5 -10   29.50    7.40
   4   5 -10   22.00    5.40
   4  -5  10   15.00    5.50
   4  -5  10   25.40    4.80
  -4   5  10   20.60    7.70
   4  -5  10   24.00    4.90
   4   5 -10   24.40   12.50
  -4   5 -10   26.20    6.10
   4   5  10   22.90    7.00
   4   5  10   25.50    3.30
   4   5  10   20.90    6.40
  -4   5 -10   29.40    7.60
   4  -5 -10   17.70    7.40
   4  -5 -10   20.40    8.00
  -4  -5  10   18.90    6.20
   5  -5  10   15.50    5.00
  -5   5  10   10.90    4.00
  -5   5  10   13.70    7.60
   5  -5  10   13.20    4.00
   5   5 -10   11.00    5.60
   5   5 -10   14.30    5.50
   5  -5  10   13.40    6.10
   5   5  10   15.90    7.00
   5   5  10   17.00    6.70
   5   5  10   13.20    3.10
  -5  -5  10   18.70    7.30
   6   5 -10   72.29   11.40
  -6   5  10   71.79    8.20
  -6   5  10   56.19   18.20
   6  -5  10   87.99   18.60
   6   5  10   69.89    6.80
  -6  -5  10   54.59   12.00
   7   5 -10   22.20    7.50
   0   6 -10  409.96   21.80
   0  -6  10  417.66   22.00
   0   6  10  396.46   22.00
   0   6 -10  409.86   22.50
   0  -6 -10  416.96   21.70
   0  -6  10  407.16   22.30
  -1   6  10 2931.21  199.58
   1   6 -10 2619.64  198.28
  -1  -6 -10 2471.65  176.28
   1  -6  10 2713.03  181.88
  -1   6 -10 2927.21  191.78
   1   6  10 2376.36  177.88
   1  -6 -10 2799.52  190.28
  -1  -6  10 2498.45  188.68
  -2   6  10  403.26   21.40
   2   6 -10  418.76   22.80
   2   6 -10  427.56   26.70
   2  -6  10  413.46   20.20
   2   6 -10  417.96   24.40
   2  -6  10  432.76   24.40
  -2   6  10  412.26   25.90
   2   6  10  423.56   25.00
   2  -6 -10  386.56   23.60
  -2   6 -10  420.96   21.80
   2   6  10  439.76   22.50
  -2  -6  10  409.36   24.40
  -2  -6  10  438.36   23.40
  -2   6 -10  397.06   24.30
   3  -6  10  607.64   30.20
   3  -6  10  613.74   34.60
   3   6 -10  601.94   32.50
  -3   6  10  585.94   43.80
  -3   6  10  632.14   31.10
   3   6 -10  636.44   38.60
   3  -6  10  621.74   30.40
   3   6 -10  612.94   35.10
  -3   6 -10  669.43   33.00
  -3  -6  10  706.83   36.50
   3   6  10  718.43   37.20
   3  -6 -10  687.33   36.10
  -3   6 -10  671.03   36.00
   4  -6  10   53.19    6.40
   4   6 -10   56.29    8.40
  -4   6  10   60.89   13.20
   4   6 -10   58.39   12.60
   4  -6  10   50.59    6.30
   4  -6  10   47.10    9.20
  -4   6  10   53.79    6.10
   4   6 -10   48.00   11.30
  -4   6 -10   73.79   11.80
   4   6  10   56.29   10.20
  -4   6 -10   56.39    9.00
   4   6  10   55.59   11.00
   4  -6 -10   49.99    9.60
  -4  -6  10   47.70    9.60
   4  -6 -10   58.39   10.40
  -5   6  10   90.99    8.30
   5  -6  10   96.19    7.80
   5   6 -10   78.89   10.80
  -5   6  10   80.99   15.30
   5  -6  10   93.59    9.60
   5   6  10   79.09   18.50
  -5  -6  10   79.59   13.60
  -5   6 -10   70.69   11.80
   6  -6  10    5.90    3.90
   6  -6  10    1.70    2.20
   6   6 -10   -0.80    4.10
  -6   6  10   -0.50    2.20
  -6  -6  10    2.20    5.30
   6   6  10    2.10    1.60
   6   6  10    2.40    1.60
   7   6 -10  129.49   14.30
   0   7  10 1120.99   49.00
   0   7 -10 1005.40   49.20
   0  -7  10 1001.50   49.00
   0   7 -10 1031.10   48.40
   1   7 -10 1536.85   71.19
   1  -7  10 1630.04   75.59
   1   7 -10 1571.84   72.19
   1   7  10 1596.54   72.49
   2   7 -10  731.43   37.00
   2  -7  10  808.72   36.70
   2   7 -10  770.52   39.50
  -2   7  10  756.42   35.70
  -2   7  10  733.73   41.00
   2  -7  10  779.42   39.30
   2   7  10  695.03   36.50
  -2  -7  10  755.72   37.90
  -2  -7  10  810.32   39.90
   2   7  10  760.32   39.80
  -2   7 -10  779.42   39.80
  -2   7 -10  749.73   36.40
   2  -7 -10  720.93   38.20
   3  -7  10  551.24   25.90
  -3   7  10  555.34   28.20
   3   7 -10  537.15   29.10
   3  -7  10  563.14   27.40
   3   7 -10  505.25   34.40
   3   7 -10  522.45   31.70
   3  -7  10  543.45   31.60
  -3   7  10  469.45   33.20
   3  -7 -10  578.24   32.70
   3   7  10  561.24   33.00
  -3  -7  10  579.44   32.70
   3  -7 -10  600.84   32.50
  -3   7 -10  568.04   29.70
  -3   7 -10  573.34   33.40
   4   7 -10  451.05   29.30
  -4   7  10  410.46   31.50
   4  -7  10  447.66   21.30
   4  -7  10  428.66   28.70
   4   7 -10  452.25   25.70
  -4   7  10  462.55   22.80
   4  -7  10  455.45   25.70
   4  -7  10  442.56   21.80
   4   7 -10  443.16   32.70
  -4  -7  10  448.06   29.50
  -4   7 -10  474.95   29.90
   4  -7 -10  441.86   28.90
  -4   7 -10  461.15   27.10
   4   7  10  445.36   29.80
   4  -7 -10  391.66   28.30
   5  -7  10  316.87   20.80
  -5   7  10  354.46   18.40
   5  -7  10  350.16   17.10
  -5   7  10  348.47   29.90
   5  -7  10  328.57   17.30
   5   7 -10  364.56   22.60
   5   7  10  373.26   27.70
  -5   7 -10  357.16   24.70
  -5  -7  10  366.26   27.10
   6   7 -10  171.88   15.30
   6  -7  10  161.78   14.10
  -6  -7  10  178.78   25.30
   0  -8 -10  709.03   33.50
   0  -8  10  724.63   34.90
   0   8  10  708.03   34.90
   0   8 -10  679.53   33.90
   0   8 -10  736.33   35.00
   0   8 -10  671.03   35.50
   0  -8  10  675.93   37.80
   0   8  10  686.43   35.60
   1  -8  10  301.17   15.90
  -1   8  10  272.67   18.70
   1  -8  10  287.17   18.00
   1   8 -10  260.77   16.80
  -1  -8 -10  272.57   13.60
   1   8 -10  278.87   17.90
  -1  -8  10  260.87   17.40
   1   8  10  265.27   17.60
  -1   8 -10  255.17   15.20
  -1   8 -10  251.67   17.60
   1  -8 -10  284.57   17.20
  -1  -8  10  263.17   17.00
   1  -8 -10  266.97   16.90
  -1   8 -10  225.78   15.80
   1   8  10  252.07   16.40
   2   8 -10  464.95   26.20
   2  -8  10  442.76   25.50
   2  -8  10  430.26   21.40
   2   8 -10  437.96   23.50
  -2   8  10  433.76   21.70
  -2  -8  10  398.46   25.10
  -2   8 -10  404.86   25.50
   2  -8 -10  388.16   24.50
  -2   8 -10  382.66   22.70
   2   8  10  390.36   22.90
   2  -8 -10  388.36   23.90
   2   8  10  425.36   25.90
  -2  -8  10  403.66   23.70
  -3   8  10    6.50    4.90
   3   8 -10    4.10    4.00
   3  -8  10    8.30    2.30
   3   8 -10    7.80    5.50
   3   8 -10    5.80    3.40
   3  -8  10   10.40    4.70
  -3   8  10    8.50    2.70
   3  -8  10    6.50    2.80
  -3   8 -10    7.30    4.80
  -3   8 -10    4.40    3.20
   3   8  10    8.50    5.20
   3  -8 -10    1.00    3.30
  -3  -8  10    2.30    4.00
   3  -8 -10    2.30    3.50
  -4   8  10   88.59    6.50
   4  -8  10   83.69   12.40
  -4   8  10  103.29   17.20
   4   8 -10   91.69    9.50
   4  -8  10   89.99    5.40
   4  -8  10   85.29    5.50
   4   8 -10   81.99   12.90
   4   8 -10   63.89   13.40
   4  -8  10   89.69    8.50
   4  -8 -10   46.40   10.80
  -4   8 -10   51.59   11.00
  -4  -8  10   48.00   10.50
  -4   8 -10   49.70    9.10
   4  -8 -10   64.29   11.10
  -5   8  10   10.00    2.00
   5   8 -10    7.90    4.80
   5  -8  10   10.00    4.30
  -5   8  10    9.10    7.80
  -5   8 -10    7.80    5.80
   5   8  10    6.70    5.60
   6   8 -10   55.49    9.60
   6  -8  10   78.99    9.60
  -6   8 -10   58.29   11.90
   0  -9  10   50.19    7.70
   0   9  10   52.89    8.30
   0   9  10   45.10    7.00
   0   9 -10   44.20    6.70
   0   9 -10   48.40    7.20
   0  -9  10   48.30    7.20
   0   9 -10   53.99    8.00
   0  -9 -10   42.90    6.90
   0  -9 -10   44.10    6.10
   1   9 -10 1717.03   75.59
   1   9 -10 1705.23   76.69
   1  -9  10 1582.04   76.19
  -1   9  10 1663.83   73.59
  -1   9 -10 1561.24   76.49
   1   9  10 1655.93   76.59
   1  -9 -10 1622.64   75.29
   1  -9 -10 1631.14   78.39
  -1  -9  10 1784.02   79.79
  -2   9  10  111.49   22.50
   2  -9  10   85.19   11.40
   2  -9  10   94.99    8.20
   2   9 -10  105.49    9.50
   2   9 -10   97.39   12.50
   2  -9  10  102.39    8.20
  -2   9  10   96.69    7.90
   2  -9 -10   83.99    9.30
  -2   9 -10   87.19    9.20
  -2  -9  10  101.09    9.80
  -2  -9  10   84.29   11.40
   2   9  10   75.89    8.70
   2  -9 -10   85.49   11.30
   2   9  10   86.69   11.80
  -3   9  10  168.88   10.90
   3  -9  10  180.58   16.00
   3   9 -10  184.28   18.80
   3   9 -10  151.08   15.20
   3  -9  10  175.78    9.80
  -3   9  10  168.48   17.90
   3   9 -10  173.78   13.40
   3  -9  10  165.88   11.90
  -3   9 -10  179.88   14.40
  -3   9 -10  199.48   17.10
  -3  -9  10  212.18   17.20
   3  -9 -10  212.28   17.10
   3  -9 -10  188.08   15.40
   3   9  10  186.68   17.00
   3   9  10  198.08   20.70
   4   9 -10  148.39   12.70
   4  -9  10  155.98   12.10
   4  -9  10  184.58   22.80
  -4   9  10  155.48   18.40
  -4   9  10  151.68    8.20
  -4  -9  10  138.99   15.70
  -4   9 -10  140.29   13.80
  -4   9 -10  165.18   16.70
   5   9 -10  130.09   12.50
  -5   9  10  133.39   20.90
   5  -9  10  121.29   11.60
  -5  -9  10  162.78   17.80
  -5   9 -10  152.88   15.30
   6   9 -10    2.50    4.10
   6  -9  10    5.10    3.80
  -6   9 -10    7.20    5.10
   0  10 -10  343.87   21.50
   0 -10  10  335.77   20.30
   0 -10 -10  338.27   19.10
   0 -10 -10  345.57   21.20
   0  10 -10  323.97   19.90
   0  10 -10  363.06   21.00
   0 -10  10  336.67   21.20
   0  10  10  334.17   21.70
   1  10 -10 1027.90   51.89
  -1  10  10 1098.09   49.40
   1  10 -10 1059.69   51.09
  -1  10  10 1099.29   54.39
   1 -10  10 1082.59   49.10
   1 -10  10 1057.79   52.19
   1  10  10 1056.29   52.29
   1 -10 -10 1083.69   51.09
  -1 -10  10 1035.50   51.69
  -1  10 -10 1063.69   52.59
  -1  10 -10 1007.70   48.80
   1 -10 -10 1011.70   50.69
   1  10  10 1105.79   51.99
  -1 -10  10 1069.89   51.59
  -1  10 -10  967.70   50.69
  -2  10  10 1661.13   71.99
   2  10 -10 1640.64   74.99
  -2  10  10 1616.64   80.79
  -2  10  10 1653.13   72.89
   2 -10  10 1638.74   77.89
   2  10 -10 1674.73   78.29
  -2 -10  10 1670.53   78.09
   2 -10 -10 1645.34   77.29
  -2  10 -10 1658.63   78.59
  -2 -10  10 1666.13   76.29
   2  10  10 1523.85   74.99
  -2  10 -10 1640.34   76.79
   2  10  10 1713.53   78.99
   2 -10 -10 1594.84   76.09
   3 -10  10  777.42   35.30
   3  10 -10  787.62   40.60
   3 -10  10  763.82   43.90
  -3  10  10  771.82   36.80
   3  10 -10  786.22   44.80
   3 -10  10  766.42   39.00
  -3  10  10  770.52   36.10
  -3  10  10  807.62   48.30
   3  10  10  842.92   46.20
  -3  10 -10  881.91   46.40
  -3  10 -10  858.11   43.40
   3 -10 -10  834.02   43.40
  -3 -10  10  887.21   45.90
   3  10  10  823.22   42.10
   3 -10 -10  895.61   45.60
  -4  10  10   52.69   13.00
   4 -10  10   83.99    8.80
   4  10 -10   91.49    9.90
  -4  10 -10   97.09   15.50
  -4 -10  10  110.49   15.80
  -4  10 -10   85.69   12.70
  -5  10  10   27.40   10.70
   5 -10  10   25.90    6.40
   5  10 -10   24.90    6.50
  -5  10 -10   24.40    7.70
  -5 -10  10   19.20    8.10
   6  10 -10  127.19   12.50
  -6  10 -10   97.29   15.90
   0 -11  10 1508.55   70.79
   0  11  10 1549.94   76.09
   0 -11 -10 1492.85   67.99
   0  11 -10 1506.95   69.99
   0 -11 -10 1584.84   71.39
   0  11 -10 1492.05   70.89
   0  11  10 1463.95   69.79
   0 -11  10 1465.55   69.39
   1 -11  10   14.50    5.30
   1  11 -10   14.80    5.50
  -1 -11 -10   10.60    2.80
  -1  11  10    4.80    4.50
   1  11 -10   12.20    4.80
  -1  11  10   14.90    4.20
   1 -11  10    7.80    3.20
   1 -11 -10    5.40    3.70
   1  11  10    2.60    3.30
  -1  11 -10    8.50    4.50
  -1 -11  10    5.50    4.10
  -1 -11  10    4.40    3.60
  -1  11 -10    2.70    2.70
  -1  11 -10    4.20    4.60
   1 -11 -10    2.80    3.20
   2  11 -10  355.76   20.30
  -2  11  10  336.07   24.70
   2 -11  10  313.87   21.70
   2  11 -10  339.57   22.60
  -2  11  10  330.57   16.90
   2 -11  10  354.96   16.80
   2  11  10  250.27   20.70
  -2 -11  10  283.67   19.80
  -2 -11  10  262.07   20.50
  -2  11 -10  263.37   21.00
   2 -11 -10  245.58   19.50
   2 -11 -10  259.07   19.50
   2  11  10  267.37   19.20
  -2  11 -10  250.47   20.00
   3  11 -10   66.49    9.40
   3 -11  10   54.19   10.30
  -3  11  10   54.69   12.20
   3 -11  10   60.49    7.30
  -3  11  10   61.19    5.20
   3  11 -10   72.89   12.60
  -3  11  10   60.29    4.90
   3  11  10   47.20   10.40
   3 -11 -10   69.49   11.40
  -3  11 -10   62.79   10.50
   3 -11 -10   66.69   10.60
  -3  11 -10   84.19   13.60
   3  11  10   54.99    9.60
  -3 -11  10   46.30   10.10
   4 -11  10  303.97   19.50
   4  11 -10  343.97   20.90
  -4  11  10  325.27   29.00
  -4  11 -10  317.17   32.70
   4  11  10  314.97   22.50
  -4 -11  10  305.57   24.70
  -4  11 -10  293.07   25.20
   5  11 -10  109.49   11.10
   5 -11  10  101.49   10.90
  -5  11  10   96.29   21.60
  -5  11 -10   96.59   15.00
   6  11 -10   67.99   10.10
  -6  11 -10   80.29   14.10
   0 -12  10  332.27   21.30
   0  12 -10  384.86   23.60
   0  12 -10  352.66   21.80
   0 -12 -10  370.06   23.30
   0  12  10  327.47   23.10
   0  12  10  329.77   21.70
   0 -12 -10  372.26   20.80
   0 -12  10  340.57   22.40
   0  12 -10  361.36   22.30
   1 -12  10   91.69    8.70
  -1 -12 -10   87.99    7.30
   1 -12  10  108.69   13.60
   1  12 -10  101.79   13.00
   1  12 -10  100.39   10.50
  -1  12  10  106.79    9.50
  -1  12  10   89.49   13.70
  -1 -12  10   95.49   10.40
   1  12  10  102.39   11.30
  -1  12 -10   90.79   12.80
   1 -12 -10  105.79   10.50
  -1  12 -10   92.69    8.90
  -1  12 -10   83.09   10.40
   1 -12 -10   92.29   10.20
   1  12  10  101.59   11.40
   2  12 -10   61.89    9.20
   2 -12  10   72.79   11.70
   2  12 -10   71.99   13.90
  -2  12  10   80.69   14.20
  -2  12  10   59.29    6.30
   2 -12  10   63.39    6.20
  -2 -12  10   48.10    9.50
  -2  12 -10   43.60    9.10
   2 -12 -10   59.39    9.60
  -2 -12  10   52.89    9.30
   2  12  10   78.79   18.80
   2  12  10   59.99    9.40
  -2  12 -10   75.59   12.30
   2 -12 -10   55.99    9.50
   3 -12  10  278.37   17.60
   3  12 -10  275.67   18.20
  -3  12  10  272.27   15.40
  -3  12  10  258.87   24.50
  -3  12  10  257.07   13.40
   3 -12 -10  228.48   20.00
  -3  12 -10  233.78   20.30
  -3 -12  10  266.97   21.60
  -3  12 -10  261.37   22.00
   3  12  10  267.47   19.60
  -4  12  10   67.49   15.20
   4 -12  10   74.99    9.00
   4  12 -10   89.09   11.20
  -4 -12  10   91.99   15.30
  -4  12 -10   90.09   14.00
  -4  12 -10   94.79   15.80
   4  12  10   90.89   13.20
   5 -12  10   22.80    6.10
   5  12 -10   27.60    6.60
  -5  12 -10   34.10    9.20
  -6  12 -10   62.19   14.70
   0  13 -10 1168.38   57.99
   0 -13  10 1172.08   57.39
   0 -13  10 1171.58   58.79
   0  13  10 1223.48   60.59
   0  13 -10 1201.08   59.19
   0  13 -10 1166.38   57.79
   0  13  10 1249.28   58.49
   1 -13  10  229.68   15.30
   1  13 -10  196.38   17.10
  -1  13  10  237.78   20.30
   1  13 -10  220.88   17.10
   1 -13  10  205.88   17.50
   1  13 -10  232.18   17.30
  -1 -13 -10  228.38   13.70
   1 -13 -10  207.98   16.90
   1  13  10  260.67   19.00
  -1  13 -10  213.08   18.10
  -1 -13  10  236.08   18.00
  -1  13 -10  217.08   17.90
  -1  13 -10  245.18   15.90
   1  13  10  246.98   18.80
   1 -13 -10  209.78   16.40
  -1 -13  10  251.77   18.00
  -2  13  10   13.60    3.90
   2  13 -10    9.60    4.80
   2 -13  10   15.40    6.70
   2  13 -10    8.30    5.50
  -2  13  10    5.20    5.20
   2 -13  10    8.10    3.10
  -2 -13  10   31.70    7.20
  -2  13 -10   18.20    6.50
  -2 -13  10   19.60    6.50
   2 -13 -10   18.40    7.10
   2 -13 -10   26.70    6.80
  -2  13 -10   16.80    7.10
   2  13  10   14.30    5.70
   2  13  10   21.40    6.90
   3 -13  10  252.67   17.50
   3  13 -10  249.18   17.70
  -3  13  10  242.78   24.50
  -3 -13  10  272.07   22.10
   3  13  10  232.58   19.00
  -3  13 -10  230.58   21.60
  -3  13 -10  251.67   21.50
   4  13 -10  231.08   19.70
   4 -13  10  270.17   20.90
  -4  13  10  260.57   27.40
   4  13  10  253.97   25.60
  -4  13 -10  253.77   22.30
  -4 -13  10  282.17   24.00
  -4  13 -10  226.18   22.60
   5  13 -10   55.19    8.90
  -5  13 -10   51.79   11.70
  -6  13 -10   44.30   10.60
   0  14  10  491.25   30.80
   0  14  10  471.25   28.30
   0  14 -10  476.45   28.60
   0 -14  10  447.86   27.40
   0  14 -10  448.86   29.00
   0 -14  10  496.35   29.50
   0  14 -10  486.35   28.70
   0 -14 -10  468.05   26.40
  -1  14  10   91.59   14.50
   1 -14  10   80.99    8.50
   1  14 -10  106.19   13.80
   1  14 -10  105.49   11.20
   1  14 -10   94.19   10.70
   1 -14  10  100.29   13.40
   1  14  10   51.49    9.90
  -1 -14  10   73.79   11.50
  -1 -14  10   65.59   10.40
   1 -14 -10   54.49    9.60
  -1  14 -10   57.59    8.60
   1  14  10   59.49   10.80
  -1  14 -10   57.19   11.20
  -1  14 -10   63.59   11.50
   1 -14 -10   61.99   10.20
   2  14 -10  843.52   45.90
   2 -14  10  842.42   37.90
  -2  14  10  767.52   48.60
  -2  14  10  842.12   38.70
  -2  14 -10  773.22   45.30
  -2 -14  10  806.92   44.90
   2  14  10  787.22   45.50
   2  14  10  764.72   43.00
  -2  14 -10  716.73   45.20
   2 -14 -10  813.72   44.00
  -2 -14  10  754.62   42.80
   3  14  10  188.88   17.50
  -3  14 -10  209.78   20.30
  -3 -14  10  190.18   25.70
  -3  14 -10  246.08   25.20
   4  14 -10  394.96   26.50
   4 -14  10  378.86   24.10
  -4  14  10  336.37   34.60
  -4  14 -10  386.46   29.80
   4  14  10  391.46   27.20
   5  14 -10   44.90    7.80
  -5  14 -10   37.10   10.00
   0 -15  10   12.90    6.40
   0 -15 -10    8.50    3.90
   0  15 -10   11.20    5.60
   0  15 -10    8.60    4.80
   0 -15  10   13.30    5.10
   0  15  10   19.10    6.10
   0  15 -10    9.10    5.00
   0  15  10    8.00    5.50
   1  15 -10   43.40    9.50
  -1  15  10   50.69   11.40
   1 -15  10   52.99   10.30
  -1 -15 -10   58.69    7.40
   1 -15  10   51.29    8.00
  -1  15  10   58.09    8.70
   1  15 -10   42.50    8.60
   1  15 -10   52.59    9.60
  -1  15 -10   58.49   11.10
   1  15  10   57.59   10.70
   1  15  10   47.80    9.80
  -1 -15  10   42.80    8.90
  -1 -15  10   53.09   10.20
   1 -15 -10   47.40    8.90
  -1  15 -10   71.29   12.60
  -1  15 -10   53.39    8.20
   2 -15  10  137.49    9.90
  -2  15  10  123.89   10.20
   2  15 -10  116.09   13.70
  -2  15  10  111.69   18.40
   2  15 -10  125.89   12.50
  -2 -15  10  128.19   13.40
   2 -15 -10  145.49   14.60
  -2  15 -10   94.09   15.50
   2  15  10  131.59   14.20
  -2 -15  10  130.29   14.50
  -2  15 -10  128.89   17.20
  -3  15  10   28.60   11.40
   3  15 -10   22.10    6.40
  -3 -15  10   38.70   10.50
  -3  15 -10   30.20    9.30
   3  15  10   23.20    7.50
  -3  15 -10   20.20    8.10
   4  15 -10   55.39    8.90
  -4  15 -10   60.99   13.30
  -5  15 -10   25.40    8.90
   0 -16 -10    9.20    4.40
   0 -16  10   14.00    5.70
   0  16 -10   20.30    6.20
   0  16  10   12.70    5.60
   0 -16  10   14.30    6.10
   0  16 -10   18.30    7.10
   0  16 -10   18.70    6.90
   0  16  10   11.40    6.50
   1 -16  10   31.20    6.60
  -1  16  10   43.10   11.30
   1  16 -10   36.50    8.50
   1  16 -10   38.20    9.30
   1  16 -10   36.60    8.50
  -1 -16 -10   41.10    6.40
  -1  16  10   32.50    6.90
   1  16  10   45.80   10.40
  -1  16 -10   40.70    7.60
   1  16  10   35.40    8.50
  -1 -16  10   39.00    9.20
   1 -16 -10   46.00    9.10
  -1  16 -10   34.70    9.10
  -1  16 -10   26.20    8.30
   2  16 -10  193.48   20.60
   2 -16  10  176.18   12.00
  -2  16  10  184.58   21.30
  -2  16  10  177.38   12.70
   2  16 -10  187.38   15.90
  -2  16 -10  174.58   24.00
  -2  16 -10  177.58   19.50
  -2 -16  10  165.68   17.10
   2  16  10  182.48   18.00
  -2 -16  10  178.68   16.50
   3  16 -10  272.97   19.30
  -3  16  10  293.67   32.00
  -3 -16  10  275.87   23.50
  -3  16 -10  249.28   26.90
  -3  16 -10  225.78   23.70
   3  16  10  261.07   21.80
   4  16 -10  101.29   10.90
  -4  16 -10   90.69   17.00
  -5  16 -10   59.79   14.20
   0  17 -10  598.54   36.50
   0  17  10  563.84   37.40
   0 -17 -10  583.04   32.60
   0  17 -10  587.94   35.10
   0 -17  10  548.05   33.50
   0  17 -10  654.03   37.60
   0  17  10  599.04   46.30
   1 -17  10   63.09    9.30
   1  17 -10   64.19   11.30
  -1  17  10   60.49   12.90
  -1 -17 -10   63.29    8.00
   1  17 -10   56.79   12.40
  -1  17  10   59.89    9.50
   1 -17 -10   66.69   10.80
  -1 -17  10   63.09   11.20
  -1  17 -10   64.59   12.50
   1  17  10   62.59   11.90
  -1 -17  10   57.49   10.80
  -1  17 -10   77.09   10.70
  -1  17 -10   84.39   14.10
  -2  17  10  131.19   11.00
  -2  17  10  159.28   23.40
   2  17 -10  124.69   15.00
   2 -17  10  128.49   10.20
   2  17 -10  130.39   13.60
  -2  17 -10  129.59   18.60
   2  17  10  195.38   18.80
  -2 -17  10  121.79   18.50
  -2  17 -10  155.48   18.70
  -2 -17  10  155.28   16.30
   3  17 -10  149.29   13.90
  -3  17 -10  125.49   20.80
   4  17 -10  258.67   18.30
  -4  17 -10  241.18   25.50
   0  18  10   43.00    9.00
   0  18  10   39.70   10.70
   0  18 -10   44.80    9.30
   0  18 -10   36.30   11.40
   0 -18 -10   57.39    9.40
   0 -18  10   42.70    8.70
   0  18 -10   31.30    8.80
  -1  18  10   21.70    5.90
   1  18 -10   14.60    7.20
   1  18 -10   13.80    6.50
   1 -18 -10   25.00    7.20
  -1  18 -10   31.60    9.50
  -1  18 -10   22.60    6.20
   1  18  10   23.70    9.00
  -1  18 -10   12.70    7.20
  -1 -18  10   20.20    7.40
   2  18 -10  185.78   16.60
   2 -18  10  174.68   12.00
  -2  18  10  180.38   13.00
  -2 -18  10  168.18   18.20
  -2 -18  10  164.18   16.30
  -2  18 -10  182.28   30.00
   3  18 -10    6.50    4.80
  -3  18 -10   17.00    8.40
  -4  18 -10   49.40   13.40
   0  19  10    0.00    3.40
   0  19 -10    1.40    5.30
   0 -19 -10    3.40    3.40
   0 -19  10   -0.20    4.00
   0  19 -10    1.80    5.20
   0  19 -10    4.40    3.90
   1  19 -10   65.19   12.00
   1 -19  10   67.39    9.80
  -1 -19 -10   73.59    7.90
  -1  19  10   66.59   10.30
  -1 -19  10   63.59   14.30
  -1  19 -10   51.99   11.80
  -1  19 -10   63.19   13.50
  -1  19 -10   62.89   10.10
   2  19 -10   97.49   13.50
  -2  19 -10  121.89   19.40
   3  19 -10   13.40    5.40
  -3  19 -10   21.60    9.50
   0 -20 -10   12.00    4.80
   0 -20  10    6.20    5.10
   0  20 -10    8.00    5.70
   1 -20  10  109.59   11.50
   1  20 -10   71.39   18.30
  -1 -20  10  102.59   14.80
   2  20 -10  385.06   26.70
   1  21 -10   52.59   11.30
   0 -22  10   55.59   10.60
   0   0  11    0.20    1.10
   0   0 -11    0.40    1.30
   0   0  11    0.50    1.20
   0   0  11    0.30    1.00
   0   0 -11    1.20    1.00
   1   0 -11   11.70    3.00
   1   0  11    7.20    2.10
  -1   0 -11    6.90    2.80
  -1   0  11   12.60    3.20
   1   0 -11    6.30    2.40
   1   0 -11    6.40    2.50
  -1   0  11    8.70    2.90
   1   0  11    6.60    1.10
   2   0 -11 1300.77   62.49
  -2   0  11 1356.36   63.39
   3   0 -11    7.30    3.60
   3   0  11    6.50    2.90
   3   0 -11   11.00    4.90
   3   0  11    2.80    2.80
  -3   0 -11    9.10    3.50
   3   0  11    2.70    2.20
  -3   0  11    7.80    3.60
  -3   0  11    7.20    4.20
   4   0  11  231.88   16.00
   4   0  11  212.88   16.30
  -4   0  11  222.88   16.60
   4   0 -11  222.98   19.70
   4   0 -11  225.28   15.80
  -4   0  11  197.88   19.30
   5   0 -11  528.35   30.30
   5   0  11  532.35   29.70
   5   0  11  491.95   30.50
  -5   0  11  550.34   31.90
   5   0  11  514.55   31.20
  -6   0  11  289.17   21.60
   6   0  11  237.18   20.30
   6   0  11  247.38   20.20
   6   0  11  273.87   19.70
   6   0 -11  277.87   20.30
   0   1 -11  721.63   34.30
   0  -1  11  744.73   34.20
  -1  -1 -11  273.07   14.10
  -1   1  11  241.38   15.40
  -1   1  11  251.17   14.50
   1   1 -11  255.27   14.70
   1  -1  11  243.98   14.00
   1   1 -11  277.87   15.70
   1   1 -11  249.97   14.70
  -1  -1  11  240.98   15.30
  -1   1 -11  243.68   14.50
   1  -1 -11  262.67   14.90
  -1  -1  11  245.58   14.80
   1  -1 -11  254.17   15.10
   1   1  11  248.38   13.40
   1   1  11  248.88   11.90
   2  -1  11 1633.94  106.29
   2   1 -11 1403.76  127.69
  -2   1  11 1522.45  130.09
  -2  -1 -11 1360.46   96.99
   2  -1 -11 1518.15  127.29
  -2   1 -11 1407.36   99.69
  -2  -1  11 1633.94  134.89
   2   1  11 1495.55  103.39
   3  -1  11  621.24   31.30
   3  -1  11  600.64   33.10
  -3  -1 -11  633.64   32.10
   3   1 -11  603.54   36.80
   3   1 -11  628.94   33.70
  -3   1  11  606.34   33.40
  -3   1  11  584.04   37.00
   3  -1  11  629.94   32.80
   3  -1 -11  681.33   33.20
  -3  -1  11  731.53   38.80
   3  -1 -11  700.43   37.40
   3   1  11  732.33   33.50
  -3  -1  11  711.73   35.10
  -3   1 -11  721.93   34.10
   3   1  11  728.33   32.20
  -4   1  11 1035.00   52.29
  -4   1  11 1018.30   57.79
   4   1 -11 1039.80   57.49
   4  -1  11 1064.79   51.09
   4  -1  11 1008.20   51.89
   4  -1  11 1043.60   51.49
   4   1 -11 1022.00   52.29
   4   1  11 1118.99   53.89
   4   1  11 1111.29   50.49
   4  -1 -11 1128.59   51.69
  -4   1 -11 1128.09   52.59
  -4  -1  11 1091.19   53.69
   4   1  11 1109.89   52.79
   4  -1 -11 1094.79   57.29
   5  -1  11  146.49   13.60
   5  -1  11  145.79   13.50
   5   1 -11  158.48   14.20
   5  -1  11  138.89   13.40
  -5   1  11  151.68   16.70
  -5   1  11  152.58   18.70
   5  -1 -11  134.69   12.60
   5   1  11  165.88   12.90
  -5  -1  11  174.98   15.80
   5   1  11  164.88   15.10
   5   1  11  159.28   14.80
   6  -1  11    6.70    4.20
  -6   1  11    8.80    5.20
   6  -1  11    4.00    4.20
   6   1 -11    4.10    4.30
   6  -1  11    8.80    4.60
   6   1  11   12.00    5.00
  -6  -1  11   18.30    6.70
   6   1  11   23.80    8.80
   6   1  11   20.10    6.60
   6  -1 -11   14.50    6.30
  -7   1  11   70.69   11.60
  -7  -1  11   44.00   10.60
   0  -2  11    7.80    2.50
   0   2 -11    7.40    2.00
   0   2 -11    6.10    2.30
   0  -2  11    4.90    2.00
   0   2  11    5.40    2.00
   0  -2 -11    6.00    1.80
  -1   2  11  882.61   91.59
   1  -2  11  884.11   82.49
   1   2 -11  833.22  109.39
   1   2  11  857.01   80.69
  -1  -2  11  924.21   93.29
   1  -2 -11  984.20   92.29
  -2   2  11  438.06   23.10
   2   2 -11  454.85   23.70
   2   2 -11  433.86   25.80
  -2  -2 -11  404.26   21.30
   2   2 -11  431.56   23.80
  -2   2  11  437.36   26.10
   2  -2  11  420.16   23.00
   2   2  11  475.45   24.70
  -2   2 -11  473.05   24.20
   2  -2 -11  435.06   25.10
   2   2  11  441.96   21.10
   2  -2 -11  449.76   22.60
  -2  -2  11  423.26   23.90
   3  -2  11  995.10   47.40
  -3   2  11 1012.00   47.70
   3  -2  11  988.60   45.30
   3  -2  11 1016.30   48.00
   3   2 -11 1067.09   49.20
  -3   2  11  990.00   52.59
   3   2 -11 1031.30   52.79
   3   2 -11 1073.39   48.70
  -3  -2 -11  996.10   45.70
   3   2  11  986.60   49.20
  -3   2 -11  975.50   48.40
   3  -2 -11  966.20   46.60
   3   2  11 1004.60   45.30
   3   2  11  976.00   47.70
  -3  -2  11 1000.60   49.20
   3  -2 -11  988.30   51.19
   4  -2  11  587.44   32.00
   4  -2  11  557.44   30.20
   4   2 -11  563.24   32.40
   4   2 -11  582.74   37.30
  -4   2  11  591.04   37.70
  -4   2  11  581.34   31.70
   4  -2 -11  612.14   36.40
   4   2  11  616.94   29.70
   4   2  11  608.44   33.80
  -4   2 -11  562.94   32.30
  -4  -2  11  590.74   33.40
   4  -2 -11  587.64   30.60
   4   2  11  603.64   33.00
   5  -2  11  218.98   16.50
  -5   2  11  213.48   16.90
   5   2 -11  233.38   18.60
   5  -2  11  210.68   17.00
   5  -2  11  220.08   16.60
  -5   2  11  236.48   23.00
   5   2  11  226.88   15.30
  -5  -2  11  215.28   18.50
   5  -2 -11  217.08   15.70
   5   2  11  231.28   18.80
   5   2  11  213.78   18.40
   6   2 -11  124.69   15.90
   6  -2  11  120.59   13.00
  -6   2  11  135.79   21.70
  -6   2  11  119.19   13.00
   6  -2  11  133.79   13.80
   6  -2  11  112.49   12.20
   6  -2 -11  125.19   12.10
  -6  -2  11  130.79   17.00
   6   2  11  134.49   11.90
   6   2  11  128.59   14.80
  -7   2  11   49.30    9.30
  -7  -2  11   34.10    9.20
   0  -3  11  908.21   41.90
   1  -3  11  419.26   22.30
  -1  -3 -11  410.46   20.50
  -1   3  11  406.66   23.30
   1   3 -11  410.06   22.20
   1   3 -11  430.26   23.40
   1   3 -11  422.26   22.60
   1  -3  11  437.06   21.60
  -1   3  11  423.76   21.80
  -1   3 -11  435.86   23.00
  -1  -3  11  415.56   22.70
   1   3  11  454.15   20.70
  -1  -3  11  445.46   22.60
   1   3  11  427.06   20.10
   1  -3 -11  440.16   22.70
   2  -3  11  146.69   11.10
   2   3 -11  154.18   11.90
   2   3 -11  165.78   11.50
  -2   3  11  144.59   12.90
   2  -3  11  145.09    7.70
   2   3 -11  140.19   12.90
  -2   3  11  148.39   10.60
  -2  -3 -11  153.08    9.10
   2   3  11  172.08    8.90
   2  -3 -11  168.58   12.80
  -2   3 -11  160.78   11.90
   2   3  11  163.38   12.20
  -2  -3  11  138.99   11.40
  -2   3 -11  158.98    8.50
   3   3 -11  607.54   31.50
   3   3 -11  563.34   35.20
  -3  -3 -11  609.34   28.40
   3  -3  11  575.24   31.50
  -3   3  11  587.94   30.70
  -3   3  11  622.84   36.20
   3   3 -11  590.44   32.40
   3  -3  11  599.34   28.40
   3  -3  11  558.74   30.00
   3   3  11  642.44   32.30
   3  -3 -11  599.64   34.20
   3   3  11  621.04   28.10
   3   3  11  640.74   33.60
  -3   3 -11  586.84   32.30
  -3  -3  11  598.54   32.90
   3  -3 -11  648.24   30.20
  -4   3  11  392.66   23.00
   4  -3  11  410.66   24.30
   4  -3  11  424.46   22.10
   4  -3  11  423.36   23.00
   4   3 -11  408.46   25.00
   4   3 -11  435.36   29.80
   4   3 -11  424.16   24.30
  -4   3  11  409.56   29.10
   4  -3 -11  386.86   26.90
   4   3  11  360.36   20.10
   4  -3 -11  347.97   21.30
   4   3  11  381.26   25.30
   4   3  11  372.46   24.50
  -4  -3  11  362.06   24.90
  -4   3 -11  357.36   24.10
   5  -3  11  153.48   14.80
   5  -3  11  170.38   13.70
   5  -3  11  179.58   14.00
  -5   3  11  152.28   18.90
   5   3 -11  175.58   15.20
   5   3 -11  183.28   16.10
  -5   3  11  174.18   14.20
   5   3  11  172.38   12.20
  -5  -3  11  143.69   15.50
   5   3  11  164.08   16.10
   5  -3 -11  170.08   12.90
   5   3  11  154.08   15.80
  -6   3  11   71.69   16.70
  -6   3  11   62.99   10.20
   6  -3  11   53.79    9.10
   6   3 -11   66.69   11.50
   6  -3  11   59.39   10.40
  -6  -3  11   83.89   14.00
   6   3  11   86.29    8.80
   6  -3 -11   86.39    9.30
   6   3  11   84.59   13.80
   7   3 -11   27.70   12.60
  -7   3  11   60.29   10.80
   0  -4  11  361.56   19.40
   0  -4 -11  352.56   18.30
   0   4  11  358.86   18.90
   0  -4  11  334.27   18.80
   0   4 -11  340.77   18.70
   1   4 -11 1010.80   46.80
   1  -4  11  978.60   46.50
  -1  -4  11  989.40   46.30
   1  -4 -11  997.20   46.30
  -2   4  11  833.72   45.10
   2   4 -11  875.01   45.60
   2   4 -11  842.82   42.10
   2  -4  11  839.42   42.70
  -2   4  11  805.62   41.00
   2  -4 -11  999.30   52.99
  -2   4 -11  960.70   44.00
  -2  -4  11  984.40   44.40
   3  -4  11   64.59    5.50
   3  -4  11   62.89    8.80
   3   4 -11   66.29   11.50
   3   4 -11   68.59    7.70
   3  -4  11   65.99    6.60
   3   4 -11   69.79    9.70
  -3   4  11   49.30    9.80
  -3   4  11   65.19    6.90
  -3   4 -11   56.49    9.10
  -3  -4  11   57.49    9.20
   3   4  11   58.49    4.60
   3  -4 -11   64.19    9.80
   3   4  11   65.59    9.90
  -3   4 -11   64.09   10.40
   4  -4  11  135.59   12.60
  -4   4  11  125.39   15.30
  -4   4  11  133.59   11.00
   4  -4  11  126.49   10.20
   4   4 -11  137.19   22.10
   4   4 -11  126.89   12.70
   4   4 -11  119.49   11.10
   4  -4  11  123.09    9.80
   4   4  11  109.29   12.40
  -4   4 -11  124.29   17.20
   4   4  11  116.99    8.20
   4  -4 -11  115.39    9.40
   4  -4 -11  117.39   14.30
   4   4  11  126.19   12.70
  -4  -4  11  115.69   12.70
   5   4 -11   94.29   13.50
   5   4 -11  104.89   11.30
   5  -4  11   96.99   13.10
  -5   4  11  113.49   19.20
   5  -4  11   81.89    9.10
   5  -4  11   78.49    9.20
  -5   4  11   82.09    9.50
  -5  -4  11   98.29   14.60
   5  -4 -11   96.89    9.00
   5   4  11   89.99    7.80
   5   4  11  102.99   14.90
   5   4  11   94.99   14.00
   6  -4  11  342.97   21.80
   6  -4  11  352.36   23.60
   6   4 -11  338.47   24.50
  -6   4  11  342.37   22.40
   6  -4 -11  351.46   21.40
   6   4  11  414.16   22.40
   6   4  11  393.96   28.60
   7   4 -11   -0.50    4.30
   0  -5  11  417.36   22.20
   0  -5 -11  431.76   21.50
   0   5 -11  388.06   22.00
   0   5  11  392.76   21.60
   0   5 -11  410.46   21.60
   0  -5  11  404.76   21.70
   1   5 -11  909.11   42.90
  -1   5  11  846.42   44.00
   1   5 -11  916.41   43.60
   1  -5  11  955.60   43.80
  -1  -5  11  926.21   43.10
  -1  -5  11  913.41   43.60
  -1   5 -11  920.21   43.90
   1  -5 -11  862.71   42.50
   2  -5  11  935.91   45.90
   2   5 -11  941.01   44.90
   2   5 -11  994.40   50.19
   2   5 -11  915.31   46.20
  -2   5  11  930.51   48.30
  -2   5 -11  940.31   46.50
   2  -5 -11  961.30   46.60
   2   5  11  937.81   46.80
  -2  -5  11  956.50   46.70
  -3   5  11  116.69   13.70
   3   5 -11  137.39   14.80
   3   5 -11  133.09   11.20
  -3   5  11  143.49   10.50
   3  -5  11  139.09   12.40
   3  -5  11  129.99    8.80
   3   5 -11  119.69   12.10
  -3  -5  11  138.69   12.80
   3   5  11  138.29   13.10
   3  -5 -11  146.89   13.20
  -3   5 -11  140.29   12.90
   3   5  11  154.08    7.00
  -3   5 -11  142.49   10.50
  -4   5  11  223.78   20.50
   4  -5  11  229.58   13.60
  -4   5  11  240.08   14.50
   4   5 -11  199.08   16.80
   4   5 -11  234.18   21.10
   4  -5  11  233.48   17.20
   4  -5  11  218.68   13.30
   4   5 -11  240.18   15.80
   4   5  11  147.79   15.90
  -4   5 -11  172.88   16.30
  -4  -5  11  159.48   15.80
  -4   5 -11  173.88   14.10
   4  -5 -11  165.98   16.60
   4   5  11  163.08    9.90
   4   5  11  172.28   16.00
   5  -5  11  219.88   15.30
   5   5 -11  223.38   17.00
  -5   5  11  213.48   15.00
   5  -5  11  215.28   18.10
   5  -5  11  229.68   14.60
  -5   5  11  189.78   21.30
   5   5  11  197.28   11.70
  -5  -5  11  195.08   18.80
   5   5  11  211.08   22.20
   5   5  11  180.08   18.00
   6  -5  11  271.67   19.80
   6  -5  11  294.57   18.50
   6   5 -11  295.87   21.80
  -6   5  11  289.57   18.60
  -6  -5  11  291.17   24.60
   6   5  11  284.97   15.90
   7   5 -11  163.58   16.30
   0   6 -11  777.02   37.60
   0  -6  11  781.82   37.80
   0   6 -11  762.52   38.40
   0  -6 -11  806.12   37.50
   0  -6  11  790.22   38.40
   1   6  11 1923.91   86.09
   2  -6  11  522.45   24.50
   2   6 -11  529.55   31.50
   2   6 -11  511.35   27.50
   2  -6  11  515.75   28.80
  -2   6  11  531.35   31.10
   2  -6  11  540.25   25.60
  -2   6  11  531.25   26.50
   2   6 -11  530.15   29.30
   2   6  11  518.55   29.50
  -2   6 -11  520.25   29.40
   2   6  11  522.75   26.60
  -2   6 -11  525.85   25.70
  -2  -6  11  503.75   29.10
   2  -6 -11  524.45   28.80
  -2  -6  11  527.15   28.10
   3   6 -11  374.36   21.60
   3  -6  11  380.06   18.80
   3   6 -11  372.76   26.60
  -3   6  11  382.96   26.50
   3  -6  11  373.96   23.30
  -3   6  11  362.36   20.00
   3  -6  11  374.26   18.90
   3   6 -11  344.77   23.30
  -3   6 -11  333.17   23.20
[truncated: 554,282 more chars]
