# Supplementary material for: Crystal structure and Hirshfeld surface analysis of mono/bis­(aqua-κO)[N-(2-oxido­benzyl­idene)valinato-κ3 O,N,O′]copper(II): dimeric Schiff base copper(II) complexes having different numbers of coordinated water mol­ecules
Source: Acta Crystallogr E Crystallogr Commun. 2023 Mar 21;79(Pt 4):361–6. doi: 10.1107/S2056989023002487 (PMC10088302; doi:10.1107/S2056989023002487)
Supplement: Supplementary file 2 [file e-79-00361-Isup2.hkl]

data_I                                                                          
_shelx_title ' akiyama_val_2_0m_a.res in P2(1)2(1)2(1)'                         
_shelx_refln_list_code          4                                               
_shelx_F_calc_maximum      206.51                                               
_exptl_crystal_F_000      1280.00                                               
_reflns_d_resolution_high  0.6828                                               
                                                                                
loop_                                                                           
 _space_group_symop_operation_xyz                                               
 'x, y, z'                                                                      
 '-x+1/2, -y, z+1/2'                                                            
 '-x, y+1/2, -z+1/2'                                                            
 'x+1/2, -y+1/2, -z'                                                            
                                                                                
_cell_length_a     5.2966                                                       
_cell_length_b    15.8698                                                       
_cell_length_c    29.5216                                                       
_cell_angle_alpha  90.000                                                       
_cell_angle_beta   90.000                                                       
_cell_angle_gamma  90.000                                                       
                                                                                
_shelx_F_squared_multiplier     1.000                                           
                                                                                
loop_                                                                           
 _refln_index_h                                                                 
 _refln_index_k                                                                 
 _refln_index_l                                                                 
 _refln_F_squared_calc                                                          
 _refln_F_squared_meas                                                          
 _refln_F_squared_sigma                                                         
 _refln_observed_status                                                         
   2   0   0        128.13        121.04         8.48 o                         
   4   0   0       8913.55       8902.97       290.44 o                         
   6   0   0        952.65        966.90        46.36 o                         
   1   1   0         12.58         16.53         1.84 o                         
   2   1   0       5336.68       4748.86       222.35 o                         
   3   1   0          2.56          4.22         3.20 o                         
   4   1   0        821.29        850.92        21.87 o                         
   5   1   0         10.86         -1.87         5.14 o                         
   6   1   0       1105.89       1106.90        50.05 o                         
   0   2   0      14340.02      14425.67       494.92 o                         
   1   2   0       2880.42       2890.40       122.41 o                         
   2   2   0         67.10         42.68         3.95 o                         
   3   2   0          1.25          2.95         3.30 o                         
   4   2   0         64.56         62.49         7.09 o                         
   5   2   0        866.39        893.42        26.84 o                         
   6   2   0          3.29          4.45         8.55 o                         
   1   3   0      16027.35      16084.62       475.69 o                         
   2   3   0      21996.19      19639.49       573.70 o                         
   3   3   0        814.81        813.64        20.01 o                         
   4   3   0       1350.30       1281.55        28.28 o                         
   5   3   0       3216.76       3244.79        64.92 o                         
   6   3   0       3674.19       3672.92        99.09 o                         
   1   4   0       3781.44       4423.57       173.74 o                         
   2   4   0        742.14        867.57        22.37 o                         
   3   4   0        470.89        510.23        18.15 o                         
   4   4   0       6800.10       6801.01       122.90 o                         
   5   4   0         47.79         38.67         7.57 o                         
   6   4   0        358.43        421.12        32.48 o                         
   7   4   0        208.92        214.88        39.71 o                         
   1   5   0         80.22         86.48         4.37 o                         
   2   5   0         74.30        105.78         7.65 o                         
   3   5   0        960.04       1059.46        24.83 o                         
   4   5   0        257.77        259.82        12.06 o                         
   5   5   0          2.87         -0.43         4.74 o                         
   6   5   0        168.79        155.01        14.36 o                         
   7   5   0          8.19          5.14        17.28 o                         
   0   6   0       1251.13       1094.25        33.82 o                         
   1   6   0       3911.56       3717.40       124.69 o                         
   2   6   0       1377.99       1267.46        28.67 o                         
   3   6   0       4179.09       4527.45       100.74 o                         
   4   6   0       2359.29       2411.62        48.90 o                         
   5   6   0        693.76        682.26        23.14 o                         
   6   6   0        732.93        769.88        29.02 o                         
   1   7   0       5737.96       5434.38       243.94 o                         
   2   7   0      42195.00      41522.39      1049.07 o                         
   3   7   0      10194.54      10025.55       323.01 o                         
   4   7   0       2861.72       3001.85        64.44 o                         
   5   7   0         94.83        111.30        12.68 o                         
   6   7   0       1470.81       1435.38        53.27 o                         
   0   8   0         17.53         47.28         6.00 o                         
   1   8   0        772.76        770.93        15.97 o                         
   2   8   0         72.75         53.25         5.64 o                         
   3   8   0        291.33        319.31        16.07 o                         
   4   8   0       2170.86       2103.77        57.13 o                         
   5   8   0        523.45        507.21        23.02 o                         
   6   8   0         69.86         91.17        13.43 o                         
   1   9   0       1096.22       1239.32        23.56 o                         
   2   9   0        235.40        245.66        11.67 o                         
   3   9   0        684.63        675.71        22.99 o                         
   4   9   0       2126.91       2118.00        52.63 o                         
   5   9   0         57.99         48.63         9.20 o                         
   6   9   0         97.62         98.70        17.32 o                         
   0  10   0      12353.87      11489.90       630.59 o                         
   1  10   0        914.73        800.27        17.08 o                         
   2  10   0        930.25        932.72        23.50 o                         
   3  10   0       5655.67       5526.97       119.40 o                         
   4  10   0       2597.66       2710.83        66.60 o                         
   5  10   0       2752.00       2692.86        72.52 o                         
   6  10   0        813.20        952.86       107.44 o                         
   1  11   0       3443.93       3425.52        51.81 o                         
   2  11   0       6058.74       6037.03       129.06 o                         
   3  11   0        516.87        545.06        22.74 o                         
   4  11   0         60.50         59.81         9.26 o                         
   5  11   0          2.36         15.20        17.35 o                         
   0  12   0       3379.28       3533.35        81.40 o                         
   1  12   0        338.94        383.52        12.70 o                         
   2  12   0       1197.73       1146.14        24.41 o                         
   3  12   0         61.68         65.94         9.55 o                         
   4  12   0         40.50         35.63        15.33 o                         
   5  12   0         43.91         36.44        45.31 o                         
   1  13   0       4684.26       4661.55        76.89 o                         
   2  13   0         62.95         77.16         7.75 o                         
   3  13   0       2076.92       2035.22        54.61 o                         
   4  13   0        471.16        436.07        52.74 o                         
   5  13   0         53.39        135.00        49.52 o                         
   0  14   0       2351.11       2446.74        62.29 o                         
   1  14   0       7054.61       7332.73       115.01 o                         
   2  14   0          3.66         10.06         4.79 o                         
   3  14   0       1687.40       1589.40        66.20 o                         
   4  14   0       1276.89       1207.67        81.27 o                         
   5  14   0       1235.25       1188.24       127.99 o                         
   1  15   0          7.67         14.69         5.97 o                         
   2  15   0          2.77         -0.75         4.40 o                         
   3  15   0         31.32         40.00        11.21 o                         
   4  15   0         37.97         26.63        29.43 o                         
   0  16   0          2.47          2.81         7.55 o                         
   1  16   0        730.48        745.53        26.67 o                         
   2  16   0          0.44         -4.93         4.93 o                         
   3  16   0         91.30         47.10        19.65 o                         
   4  16   0        178.39        184.52        61.19 o                         
   1  17   0       2730.80       2782.51        57.82 o                         
   2  17   0         26.83         36.69         8.25 o                         
   3  17   0       1428.66       1275.51        84.94 o                         
   0  18   0        998.99        990.68        49.70 o                         
   1  18   0       1184.89       1188.22        42.10 o                         
   2  18   0          1.41          9.92         6.77 o                         
   1  19   0          1.51          8.62         8.54 o                         
   2  19   0        264.66        257.38        40.38 o                         
   0  20   0        482.03        413.83        61.19 o                         
   1  20   0        896.88       1057.97        57.73 o                         
   1   0   1       5780.44       5545.13       214.34 o                         
   2   0   1       4055.16       3298.55        90.85 o                         
   3   0   1       1243.24       1278.50        24.87 o                         
   4   0   1       1420.48       1489.31        33.62 o                         
   5   0   1         38.48         30.31         7.11 o                         
   6   0   1       1673.77       1703.74        51.13 o                         
  -6   1   1        454.27        479.26        25.50 o                         
  -5   1   1        927.82        923.93        25.83 o                         
  -4   1   1       1481.88       1510.36        31.63 o                         
  -3   1   1       1109.03       1065.87        24.77 o                         
  -2   1   1       1681.60       1632.79        29.65 o                         
  -1   1   1       4355.20       4090.84       143.80 o                         
   1   1   1       4156.94       4172.31       114.18 o                         
   2   1   1       1334.24       1302.83        25.16 o                         
   3   1   1       1197.35       1153.08        23.66 o                         
   4   1   1       1313.44       1334.75        30.12 o                         
   5   1   1        765.58        745.80        23.98 o                         
   6   1   1        419.50        442.01        30.02 o                         
  -6   2   1        564.62        573.91        29.07 o                         
  -5   2   1        782.41        823.29        26.61 o                         
  -4   2   1       2275.00       2277.51        42.79 o                         
  -3   2   1       1722.34       1820.89        35.57 o                         
  -2   2   1        387.23        418.44        12.22 o                         
  -1   2   1      12754.13      13039.81       375.49 o                         
   0   2   1      18105.38      17188.18       617.82 o                         
   1   2   1      12382.01      12623.12       285.01 o                         
   2   2   1        583.43        596.77        21.66 o                         
   3   2   1       1649.77       1750.71        32.94 o                         
   4   2   1       2278.59       2238.08        42.52 o                         
   5   2   1        759.15        761.02        27.20 o                         
   6   2   1        660.41        612.79        30.38 o                         
  -6   3   1       2208.85       2208.00        64.68 o                         
  -5   3   1        220.17        258.19        14.39 o                         
  -4   3   1       6144.78       6288.50       112.32 o                         
  -3   3   1       3956.87       4134.53        88.68 o                         
  -2   3   1        201.62        152.89         7.28 o                         
  -1   3   1       9456.89       9666.86       424.10 o                         
   1   3   1      10115.42      10504.36       333.29 o                         
   2   3   1        250.80        238.36        12.15 o                         
   3   3   1       4564.74       4856.41        90.78 o                         
   4   3   1       5807.84       5965.49       111.37 o                         
   5   3   1        186.17        189.10        13.92 o                         
   6   3   1       1849.77       1779.53        60.95 o                         
   7   3   1        672.97        669.35        76.61 o                         
  -7   4   1        112.01        125.19        34.57 o                         
  -6   4   1       1020.45       1044.00        40.40 o                         
  -5   4   1        814.17        793.34        28.00 o                         
  -4   4   1       1544.21       1533.47        35.44 o                         
  -3   4   1       3890.75       4026.56        89.92 o                         
  -2   4   1      20675.87      20427.64       633.63 o                         
  -1   4   1      17419.99      17038.82       409.13 o                         
   0   4   1       1754.59       1784.12        32.13 o                         
   1   4   1      17913.49      17526.58       650.80 o                         
   2   4   1      21610.16      21571.48       546.59 o                         
   3   4   1       3692.14       3899.90        90.67 o                         
   4   4   1       1650.62       1623.20        35.51 o                         
   5   4   1        549.20        531.83        21.55 o                         
   6   4   1        835.75        836.24        37.19 o                         
   7   4   1        178.37        184.12        28.78 o                         
  -7   5   1         79.72         70.54        25.69 o                         
  -6   5   1       1083.38       1023.13        35.26 o                         
  -5   5   1        618.30        639.69        20.04 o                         
  -4   5   1        268.54        254.01        12.91 o                         
  -3   5   1       2487.14       2549.92        57.99 o                         
  -2   5   1        541.04        468.53        14.94 o                         
  -1   5   1      13532.43      13962.69       362.82 o                         
   0   5   1        495.67        423.05         9.23 o                         
   1   5   1      12782.97      13179.41       497.33 o                         
   2   5   1        456.33        387.77        12.88 o                         
   3   5   1       2495.46       2559.12        60.68 o                         
   4   5   1        237.88        242.55        13.60 o                         
   5   5   1        629.04        633.91        21.31 o                         
   6   5   1       1074.87       1089.82        35.33 o                         
   7   5   1        100.56         81.28        26.16 o                         
  -6   6   1        672.13        707.76        35.10 o                         
  -5   6   1        374.57        336.14        18.65 o                         
  -4   6   1       3874.60       3894.69        75.92 o                         
  -3   6   1       2048.30       2059.92        51.37 o                         
  -2   6   1       9309.82       8931.98       380.75 o                         
  -1   6   1       7065.92       7414.17       251.27 o                         
   0   6   1        327.23        361.16         9.35 o                         
   1   6   1       7459.86       7761.55       356.70 o                         
   2   6   1       9989.92       9688.48       385.23 o                         
   3   6   1       2006.49       1959.14        46.06 o                         
   4   6   1       3629.92       3607.53        68.38 o                         
   5   6   1        284.90        262.11        12.63 o                         
   6   6   1        701.20        684.62        33.08 o                         
  -6   7   1        855.75        836.89        43.69 o                         
  -5   7   1        870.15        866.89        31.98 o                         
  -4   7   1       3665.05       3624.12        75.55 o                         
  -3   7   1       2220.61       2217.95        50.57 o                         
  -2   7   1       2245.11       2223.51        57.13 o                         
  -1   7   1       3459.09       3226.23        62.78 o                         
   0   7   1       1245.20       1643.22        31.08 o                         
   1   7   1       3245.61       3015.15        56.88 o                         
   2   7   1       2121.33       2100.28        50.70 o                         
   3   7   1       2137.53       2173.26        52.53 o                         
   4   7   1       4009.62       3897.32        70.93 o                         
   5   7   1        954.86        910.72        30.87 o                         
   6   7   1        705.97        717.49        41.37 o                         
  -6   8   1         71.99         51.59        15.10 o                         
  -5   8   1       1031.03       1020.55        34.33 o                         
  -4   8   1         16.59         17.63         6.99 o                         
  -3   8   1       4039.51       4002.30        82.59 o                         
  -2   8   1       2786.50       2850.81        62.55 o                         
  -1   8   1       1853.84       1744.12        29.04 o                         
   0   8   1        345.87        393.82        10.60 o                         
   1   8   1       1795.21       1684.21        29.28 o                         
   2   8   1       3059.18       3145.99        54.78 o                         
   3   8   1       3878.02       3893.76        81.79 o                         
   4   8   1          8.71         19.29         5.18 o                         
   5   8   1       1001.80       1002.69        32.80 o                         
   6   8   1         90.13        104.54        13.19 o                         
  -6   9   1        691.53        670.68        43.12 o                         
  -5   9   1        110.35        106.19        11.88 o                         
  -4   9   1        295.63        292.44        17.76 o                         
  -3   9   1        409.38        386.86        18.40 o                         
  -2   9   1       6113.45       6184.95       131.44 o                         
  -1   9   1       1368.92       1457.33        26.39 o                         
   0   9   1       1657.18       1466.95        26.48 o                         
   1   9   1       1406.34       1497.29        27.31 o                         
   2   9   1       6085.15       6213.32       132.58 o                         
   3   9   1        400.77        401.42        17.43 o                         
   4   9   1        353.79        349.87        14.36 o                         
   5   9   1         94.77         84.50        10.02 o                         
   6   9   1        682.12        698.32       100.43 o                         
  -6  10   1        712.81        678.23       106.04 o                         
  -5  10   1        143.03        160.00        14.68 o                         
  -4  10   1        980.03        944.33        33.76 o                         
  -3  10   1       7464.29       7495.07       156.15 o                         
  -2  10   1       5349.69       5235.73       116.89 o                         
  -1  10   1        402.46        374.14        11.13 o                         
   0  10   1       2362.48       2388.61        39.73 o                         
   1  10   1        434.19        388.11        12.69 o                         
   2  10   1       5488.50       5438.24        90.68 o                         
   3  10   1       6992.84       6914.51       154.47 o                         
   4  10   1        866.36        876.51        40.77 o                         
   5  10   1        193.18        238.22        39.39 o                         
   6  10   1        617.28        555.84        95.29 o                         
  -5  11   1       1617.18       1608.28        48.43 o                         
  -4  11   1       1558.72       1575.31        51.54 o                         
  -3  11   1        923.75        936.30        31.36 o                         
  -2  11   1       1887.07       1890.31        44.55 o                         
  -1  11   1       4630.79       4618.16        66.40 o                         
   0  11   1          8.96         17.63         4.27 o                         
   1  11   1       4568.56       4524.91        69.91 o                         
   2  11   1       1818.29       1859.80        44.47 o                         
   3  11   1        902.63        938.97        29.56 o                         
   4  11   1       1632.30       1625.04        68.06 o                         
   5  11   1       1716.48       1611.70        93.08 o                         
   6  11   1         22.43         70.54        37.84 o                         
  -5  12   1        505.87        565.18        97.16 o                         
  -4  12   1        441.94        453.83        29.13 o                         
  -3  12   1        545.01        526.51        34.06 o                         
  -2  12   1        793.02        782.31        21.73 o                         
  -1  12   1       1283.43       1284.61        25.40 o                         
   0  12   1         54.29         80.13         7.40 o                         
   1  12   1       1362.51       1343.57        27.28 o                         
   2  12   1        924.54        918.54        22.20 o                         
   3  12   1        538.56        533.68        22.47 o                         
   4  12   1        477.51        481.58        57.48 o                         
   5  12   1        432.16        503.99        93.43 o                         
  -5  13   1       1246.20       1131.30       122.39 o                         
  -4  13   1        696.72        694.83        41.32 o                         
  -3  13   1        417.12        391.76        23.10 o                         
  -2  13   1       3638.23       3642.19        61.39 o                         
  -1  13   1       1034.49       1085.37        23.88 o                         
   0  13   1       8296.89       8433.95       121.96 o                         
   1  13   1        967.57       1001.69        23.74 o                         
   2  13   1       3411.08       3417.32        58.42 o                         
   3  13   1        554.42        541.27        22.66 o                         
   4  13   1        748.96        751.62        59.51 o                         
   5  13   1       1299.67       1197.12       122.86 o                         
  -5  14   1        235.29        331.15        91.56 o                         
  -4  14   1        154.95        136.54        32.44 o                         
  -3  14   1       1062.97       1136.29        41.78 o                         
  -2  14   1        891.70        906.21        23.14 o                         
  -1  14   1       2314.54       2365.92        43.31 o                         
   0  14   1       1586.94       1590.53        32.35 o                         
   1  14   1       2452.85       2478.06        49.84 o                         
   2  14   1        906.70        880.13        21.95 o                         
   3  14   1       1071.89       1070.43        36.67 o                         
   4  14   1        270.23        247.67        39.95 o                         
   5  14   1        198.79        310.13        76.14 o                         
  -4  15   1         89.79         97.16        45.31 o                         
  -3  15   1       1455.14       1359.44        49.44 o                         
  -2  15   1         53.96         57.00         7.33 o                         
  -1  15   1       3362.52       3423.98        65.17 o                         
   0  15   1        478.88        475.58        16.64 o                         
   1  15   1       3351.69       3415.27        61.56 o                         
   2  15   1         41.97         47.35         6.76 o                         
   3  15   1       1322.79       1202.14        64.35 o                         
   4  15   1         88.73         69.60        40.17 o                         
  -4  16   1        649.79        594.61       107.44 o                         
  -3  16   1        413.48        392.74        38.36 o                         
  -2  16   1       1228.49       1219.68        35.57 o                         
  -1  16   1       2571.04       2652.04        60.29 o                         
   0  16   1        799.26        803.56        23.39 o                         
   1  16   1       2480.05       2562.90        59.99 o                         
   2  16   1       1352.72       1335.55        36.39 o                         
   3  16   1        456.84        483.98        44.03 o                         
   4  16   1        682.94        691.31       112.58 o                         
  -3  17   1        323.10        352.52        27.48 o                         
  -2  17   1        491.17        541.74        23.29 o                         
  -1  17   1       3077.97       3126.23        62.36 o                         
   0  17   1        413.45        421.50        20.02 o                         
   1  17   1       2997.20       3024.42        58.97 o                         
   2  17   1        593.41        602.09        26.53 o                         
   3  17   1        299.26        310.87        46.51 o                         
  -2  18   1        372.61        378.37        20.03 o                         
  -1  18   1        915.20        936.41        32.85 o                         
   0  18   1        724.26        729.21        25.31 o                         
   1  18   1        855.65        892.34        35.94 o                         
   2  18   1        330.75        323.42        21.35 o                         
   3  18   1        845.65        785.62       121.92 o                         
  -2  19   1        166.79        174.90        25.14 o                         
  -1  19   1        381.92        376.37        25.10 o                         
   0  19   1          6.72         15.57         7.87 o                         
   1  19   1        443.73        433.27        28.98 o                         
   2  19   1        124.31        138.54        24.12 o                         
  -1  20   1        391.60        407.53        38.16 o                         
   0  20   1       1693.26       1681.27        73.84 o                         
   1  20   1        314.97        372.04        57.92 o                         
   1   0   2         32.99         35.68         2.29 o                         
   2   0   2       1820.42       1910.01        32.49 o                         
   3   0   2       7348.44       7328.78       328.46 o                         
   4   0   2        656.23        633.39        20.77 o                         
   5   0   2        869.09        877.80        26.20 o                         
   6   0   2        255.18        253.80        20.44 o                         
  -6   1   2       1066.64       1021.34        40.52 o                         
  -5   1   2       3566.52       3583.61        67.56 o                         
  -4   1   2        715.97        725.48        19.80 o                         
  -3   1   2       4562.82       4605.90        89.74 o                         
  -2   1   2        502.69        522.48        18.32 o                         
  -1   1   2       8462.37       8334.12       249.17 o                         
   1   1   2       8314.85       8217.89       185.49 o                         
   2   1   2        353.29        367.97        10.32 o                         
   3   1   2       4507.12       4515.16        82.41 o                         
   4   1   2        670.59        671.03        19.12 o                         
   5   1   2       3200.82       3239.28        70.08 o                         
   6   1   2       1017.16        976.49        49.69 o                         
  -6   2   2         71.63         90.58        13.05 o                         
  -5   2   2       1603.29       1622.23        39.72 o                         
  -4   2   2       1646.60       1647.22        34.14 o                         
  -3   2   2        776.81        773.93        19.21 o                         
  -1   2   2      12785.09      12827.23       366.50 o                         
   0   2   2       5111.39       5031.65       155.84 o                         
   1   2   2      11403.26      11541.41       307.54 o                         
   2   2   2       4948.30       4865.55       130.06 o                         
   3   2   2        678.67        660.10        16.99 o                         
   4   2   2       1679.35       1676.62        36.72 o                         
   5   2   2       1774.25       1792.77        48.27 o                         
   6   2   2         93.15        123.27        15.98 o                         
   7   2   2        100.52         95.29        50.45 o                         
  -6   3   2        380.28        403.49        26.97 o                         
  -5   3   2       2377.75       2349.55        46.23 o                         
  -4   3   2       3689.96       3810.74        67.97 o                         
  -3   3   2       1153.01       1063.58        26.62 o                         
  -2   3   2       3025.42       2725.94        57.55 o                         
  -1   3   2       4847.70       4909.06       177.41 o                         
   0   3   2       1437.07       1602.00        43.42 o                         
   1   3   2       5799.79       5866.46       219.87 o                         
   2   3   2       3257.85       2974.83        58.13 o                         
   3   3   2       1341.77       1283.47        26.90 o                         
   4   3   2       3487.65       3634.72        67.67 o                         
   5   3   2       2191.71       2226.40        52.57 o                         
   6   3   2        381.22        396.28        26.41 o                         
   7   3   2        129.85        141.07        40.64 o                         
  -7   4   2       1132.04       1112.61        85.95 o                         
  -6   4   2        825.95        821.74        35.98 o                         
  -5   4   2       1731.56       1765.56        43.76 o                         
  -4   4   2        370.73        378.74        17.10 o                         
  -3   4   2       3213.39       3180.06        57.15 o                         
  -2   4   2       1409.97       1583.65        32.10 o                         
  -1   4   2      22939.23      23143.83       598.73 o                         
   0   4   2        331.43        426.51         9.19 o                         
   1   4   2      24590.61      24766.26       699.37 o                         
   2   4   2       1515.71       1670.97        37.44 o                         
   3   4   2       3263.48       3217.46        63.06 o                         
   4   4   2        262.42        284.97        13.97 o                         
   5   4   2       1703.70       1731.27        41.39 o                         
   6   4   2        749.50        767.73        37.74 o                         
   7   4   2       1116.50       1019.19        97.16 o                         
  -7   5   2        275.95        298.92        46.71 o                         
  -6   5   2         34.78         30.51        11.73 o                         
  -5   5   2        124.46        127.63        10.27 o                         
  -4   5   2       1959.95       1947.40        42.66 o                         
  -3   5   2       4249.83       4112.33        86.17 o                         
  -2   5   2       2826.49       3145.56        67.46 o                         
  -1   5   2       6205.39       6175.25       208.49 o                         
   0   5   2       4118.63       4082.75       179.88 o                         
   1   5   2       5706.73       5800.28       260.68 o                         
   2   5   2       2565.10       2854.68        61.08 o                         
   3   5   2       4332.53       4298.07        84.34 o                         
   4   5   2       1888.88       1826.76        41.98 o                         
   5   5   2        171.61        174.29        12.51 o                         
   6   5   2         31.03         27.50         8.38 o                         
  -6   6   2        989.33        999.15        34.54 o                         
  -5   6   2        552.84        571.28        19.31 o                         
  -4   6   2       3811.60       3857.23        77.61 o                         
  -3   6   2       1836.54       1857.87        43.92 o                         
  -2   6   2       3714.25       3537.98        78.51 o                         
  -1   6   2       1440.64       1474.46        22.33 o                         
   0   6   2        250.00        189.31         6.00 o                         
   1   6   2       1126.76       1103.82        22.61 o                         
   2   6   2       3716.35       3563.65        72.04 o                         
   3   6   2       1722.96       1818.90        43.13 o                         
   4   6   2       3845.04       3900.00        77.34 o                         
   5   6   2        645.03        628.59        18.59 o                         
   6   6   2        944.13        931.47        38.43 o                         
  -6   7   2        627.61        676.00        33.90 o                         
  -5   7   2       1579.78       1589.66        47.13 o                         
  -4   7   2        654.75        663.77        22.87 o                         
  -3   7   2       3167.66       3055.88        65.44 o                         
  -2   7   2        728.51        689.48        21.17 o                         
  -1   7   2       4194.40       4000.10        86.77 o                         
   0   7   2       8787.28       8993.01       335.05 o                         
   1   7   2       4732.32       4418.21       150.04 o                         
   2   7   2        607.53        565.46        18.57 o                         
   3   7   2       3051.96       3028.57        64.68 o                         
   4   7   2        554.70        564.44        18.39 o                         
   5   7   2       1420.75       1434.93        40.57 o                         
   6   7   2        560.44        602.18        30.27 o                         
  -6   8   2         60.47         78.18        13.43 o                         
  -5   8   2       2751.72       2821.05        71.72 o                         
  -4   8   2        353.89        333.99        18.22 o                         
  -3   8   2       3955.11       3929.82        83.95 o                         
  -2   8   2       1762.12       1821.06        43.20 o                         
  -1   8   2       6240.45       5741.40       195.83 o                         
   0   8   2       1728.45       1643.63        28.16 o                         
   1   8   2       6382.60       6142.52       159.63 o                         
   2   8   2       1857.06       1917.24        36.94 o                         
   3   8   2       4063.86       4045.36        83.78 o                         
   4   8   2        427.40        409.17        15.50 o                         
   5   8   2       2853.62       2897.75        82.81 o                         
   6   8   2         65.45         91.99        15.98 o                         
  -6   9   2        346.30        339.76        61.66 o                         
  -5   9   2        325.35        314.39        18.89 o                         
  -4   9   2        785.27        837.82        27.07 o                         
  -3   9   2        522.95        532.90        21.61 o                         
  -2   9   2       5204.43       5249.67       100.23 o                         
  -1   9   2       1000.74        976.66        19.43 o                         
   0   9   2       5354.24       5312.44        99.80 o                         
   1   9   2        930.77        919.02        19.69 o                         
   2   9   2       4820.29       4873.79        91.80 o                         
   3   9   2        723.23        738.93        21.73 o                         
   4   9   2        717.14        752.06        21.89 o                         
   5   9   2        344.02        311.54        15.41 o                         
   6   9   2        325.64        253.61        60.26 o                         
  -6  10   2        780.83        801.97        63.53 o                         
  -5  10   2        448.88        444.01        23.66 o                         
  -4  10   2       2080.77       2110.28        55.10 o                         
  -3  10   2       1818.11       1890.81        47.63 o                         
  -2  10   2       5057.15       5095.92        99.22 o                         
  -1  10   2       1408.46       1387.24        24.46 o                         
   0  10   2        790.02        758.93        17.46 o                         
   1  10   2       1315.25       1254.46        26.66 o                         
   2  10   2       4840.31       4895.93        84.72 o                         
   3  10   2       1939.52       1907.98        55.59 o                         
   4  10   2       2169.24       2073.81        70.96 o                         
   5  10   2        484.14        512.91        55.20 o                         
   6  10   2        907.90        940.71       102.77 o                         
  -5  11   2       1192.91       1221.92        41.86 o                         
  -4  11   2        797.49        781.57        33.33 o                         
  -3  11   2       5172.86       5171.06       108.48 o                         
  -2  11   2       4083.86       4032.87        74.22 o                         
  -1  11   2       4152.64       4148.58        58.87 o                         
   0  11   2        762.91        721.73        17.56 o                         
   1  11   2       3747.58       3716.72        61.19 o                         
   2  11   2       3965.52       4022.43        72.14 o                         
   3  11   2       5540.80       5546.33       125.19 o                         
   4  11   2        847.89        812.47        45.38 o                         
   5  11   2       1241.69       1306.89        81.46 o                         
   6  11   2        144.88        112.58        43.91 o                         
  -5  12   2        558.65        545.42        24.28 o                         
  -4  12   2       1415.83       1401.38        65.18 o                         
  -3  12   2         89.80        100.32        11.57 o                         
  -2  12   2       4460.32       4362.77        85.34 o                         
  -1  12   2        560.09        539.36        15.53 o                         
   0  12   2       5453.63       5627.91        84.40 o                         
   1  12   2        451.35        410.71        13.91 o                         
   2  12   2       4781.36       4715.29        72.55 o                         
   3  12   2         35.01         31.93        11.07 o                         
   4  12   2       1576.58       1618.31        87.83 o                         
   5  12   2        586.71        580.60        90.62 o                         
  -5  13   2         46.53         86.89        42.51 o                         
  -4  13   2       2831.36       2785.78        98.79 o                         
  -3  13   2        653.63        666.52        31.10 o                         
  -2  13   2       2551.89       2560.71        47.47 o                         
  -1  13   2        812.68        819.44        20.86 o                         
   0  13   2       2235.66       2373.22        42.21 o                         
   1  13   2        726.62        722.81        19.57 o                         
   2  13   2       2636.44       2595.14        46.36 o                         
   3  13   2        679.32        613.23        34.85 o                         
   4  13   2       2822.47       2883.18       132.84 o                         
   5  13   2         27.07         48.11        32.70 o                         
  -4  14   2       1078.08       1068.52        49.26 o                         
  -3  14   2         53.93         34.01        10.43 o                         
  -2  14   2       1984.77       1991.18        40.56 o                         
  -1  14   2       2932.56       2954.62        51.62 o                         
   0  14   2         55.67         50.71         6.91 o                         
   1  14   2       2615.96       2625.01        51.06 o                         
   2  14   2       1904.86       1954.69        37.83 o                         
   3  14   2        137.22        110.67        21.40 o                         
   4  14   2        955.64        910.23        70.10 o                         
   5  14   2       1110.53       1040.21       116.32 o                         
  -4  15   2         12.08         15.00        10.28 o                         
  -3  15   2       1926.27       1956.04        63.81 o                         
  -2  15   2       1873.09       1865.50        39.72 o                         
  -1  15   2        794.13        779.39        22.08 o                         
   0  15   2        250.96        225.48        13.66 o                         
   1  15   2        729.33        711.62        21.85 o                         
   2  15   2       2126.98       2059.02        42.61 o                         
   3  15   2       1919.47       1815.00        87.28 o                         
   4  15   2         17.21         22.80        32.47 o                         
  -4  16   2        260.18        250.34        71.00 o                         
  -3  16   2        143.98        134.29        17.45 o                         
  -2  16   2       1759.25       1779.57        46.18 o                         
  -1  16   2        497.54        508.96        20.74 o                         
   0  16   2       1600.31       1692.03        39.80 o                         
   1  16   2        482.26        492.49        29.14 o                         
   2  16   2       1900.14       1930.64        49.90 o                         
   3  16   2        120.46        115.53        23.72 o                         
   4  16   2        297.89        258.74        68.67 o                         
  -3  17   2         62.10         70.46        15.86 o                         
  -2  17   2        352.96        351.16        18.27 o                         
  -1  17   2        129.86        129.45        11.64 o                         
   0  17   2       2854.96       2973.98        60.48 o                         
   1  17   2        114.17        120.28        12.33 o                         
   2  17   2        349.75        344.81        20.76 o                         
   3  17   2         89.95        101.86        29.59 o                         
  -3  18   2        201.71        199.00        28.96 o                         
  -2  18   2        806.47        795.62        28.70 o                         
  -1  18   2        893.42        940.27        32.21 o                         
   0  18   2        962.26       1003.36        30.09 o                         
   1  18   2        734.12        760.05        30.99 o                         
   2  18   2        916.16        905.35        35.05 o                         
   3  18   2        219.26        237.26        69.60 o                         
  -2  19   2       1027.46       1100.12        48.71 o                         
  -1  19   2        282.44        304.02        25.34 o                         
   0  19   2        621.38        634.74        24.63 o                         
   1  19   2        294.76        337.17        24.50 o                         
   2  19   2        978.80       1057.78        57.53 o                         
  -1  20   2        714.34        728.42        37.76 o                         
   0  20   2        564.46        556.27        33.18 o                         
   1  20   2        681.71        612.03        38.96 o                         
   1  21   2         47.83         56.52        30.36 o                         
   1   0   3       4008.52       3828.38       111.17 o                         
   2   0   3        539.75        524.04        13.19 o                         
   3   0   3       1988.72       1937.61        37.81 o                         
   4   0   3       1535.61       1621.48        33.88 o                         
   5   0   3       1179.20       1226.88        34.28 o                         
   6   0   3        872.23        851.90        35.00 o                         
  -6   1   3        243.47        231.60        19.96 o                         
  -5   1   3       3276.37       3458.59        69.66 o                         
  -4   1   3        737.45        732.10        21.17 o                         
  -3   1   3       3835.74       4118.37        85.01 o                         
  -2   1   3       1494.83       1547.61        33.97 o                         
  -1   1   3      14794.92      14790.77       554.64 o                         
   0   1   3        663.57        674.74        19.23 o                         
   1   1   3      16783.29      16157.19       440.35 o                         
   2   1   3       1495.52       1623.92        28.72 o                         
   3   1   3       4308.52       4492.20        84.91 o                         
   4   1   3        659.42        657.33        21.66 o                         
   5   1   3       4011.51       4165.42        78.73 o                         
   6   1   3        223.97        241.43        25.13 o                         
   7   1   3        329.59        336.76        55.59 o                         
  -6   2   3         10.23         18.51         8.47 o                         
  -5   2   3        379.04        411.94        19.47 o                         
  -4   2   3        573.67        573.87        18.49 o                         
  -3   2   3      14922.28      14773.75       592.87 o                         
  -2   2   3       3132.30       3217.12        93.28 o                         
  -1   2   3      19583.61      18903.56       887.71 o                         
   0   2   3        360.75        428.98        12.48 o                         
   1   2   3      20177.16      19087.26       411.01 o                         
   2   2   3       3407.15       3588.92       116.06 o                         
   3   2   3      14310.36      14383.34       286.25 o                         
   4   2   3        540.15        515.87        17.78 o                         
   5   2   3        267.17        266.44        17.44 o                         
   6   2   3          5.79          6.50         8.36 o                         
   7   2   3       2015.55       1863.67       149.95 o                         
  -6   3   3        385.55        400.39        28.69 o                         
  -5   3   3        654.98        651.54        20.42 o                         
  -4   3   3         13.34         14.37         5.22 o                         
  -3   3   3       6649.49       6583.10       326.01 o                         
  -2   3   3        561.34        533.04        12.98 o                         
  -1   3   3       3318.77       3542.78       167.88 o                         
   0   3   3        362.65        445.70        11.39 o                         
   1   3   3       2551.69       2647.27       175.91 o                         
   2   3   3        671.84        668.16        16.27 o                         
   3   3   3       6760.68       6885.26       226.22 o                         
   4   3   3          9.56          9.56         5.04 o                         
   5   3   3        610.46        573.13        22.45 o                         
   6   3   3        417.65        441.61        27.93 o                         
   7   3   3        937.89        867.37        86.42 o                         
  -7   4   3        675.45        790.76        71.47 o                         
  -6   4   3       1131.61       1096.81        42.25 o                         
  -5   4   3       1252.67       1277.05        31.73 o                         
  -4   4   3        900.39        907.10        25.84 o                         
  -3   4   3       3263.03       3228.20        52.11 o                         
  -2   4   3       1195.73       1371.46        25.65 o                         
   0   4   3       1306.56       1420.78        28.98 o                         
   1   4   3       4215.36       4031.39       184.52 o                         
   2   4   3       1165.03       1337.71        25.98 o                         
   3   4   3       2997.99       2917.83        60.05 o                         
   4   4   3        955.96        974.68        25.06 o                         
   5   4   3       1182.71       1186.90        32.26 o                         
   6   4   3       1217.99       1104.25        60.63 o                         
   7   4   3        651.69        678.23        92.02 o                         
  -7   5   3         97.64        123.79        32.70 o                         
  -6   5   3        207.03        224.59        17.39 o                         
  -5   5   3       3869.22       3854.32        69.90 o                         
  -4   5   3       2107.52       2081.06        40.22 o                         
  -3   5   3       2363.72       2294.05        40.31 o                         
  -2   5   3       1037.80       1115.32        24.07 o                         
  -1   5   3      31358.37      31348.52       924.16 o                         
   0   5   3         10.50         17.95         2.34 o                         
   1   5   3      32123.61      32239.62       712.39 o                         
   2   5   3        972.26       1080.12        22.00 o                         
   3   5   3       2337.18       2309.53        46.03 o                         
   4   5   3       1802.52       1807.89        40.37 o                         
   5   5   3       4092.63       4128.05        75.42 o                         
   6   5   3        210.45        218.32        16.38 o                         
  -7   6   3        377.65        454.94        68.20 o                         
  -6   6   3        447.09        459.16        21.25 o                         
  -5   6   3        428.34        453.96        17.03 o                         
  -4   6   3        132.14        124.06        12.58 o                         
  -3   6   3       4011.82       4024.67        80.08 o                         
  -2   6   3       4958.66       5086.67       134.72 o                         
  -1   6   3      11658.80      11426.24       382.01 o                         
   0   6   3        478.47        543.07        11.33 o                         
   1   6   3      12001.18      11804.11       656.25 o                         
   2   6   3       4584.22       4713.65        93.59 o                         
   3   6   3       3794.35       3795.58        81.42 o                         
   4   6   3        225.78        235.50        14.82 o                         
   5   6   3        449.09        452.05        20.44 o                         
   6   6   3        378.90        459.94        32.60 o                         
  -6   7   3        117.94        142.56        17.79 o                         
  -5   7   3        320.84        319.78        23.86 o                         
  -4   7   3        122.48        124.84        11.81 o                         
  -3   7   3       3066.47       3053.27        66.27 o                         
  -2   7   3       3086.36       3040.44        61.99 o                         
  -1   7   3       4788.08       4871.20       234.24 o                         
   0   7   3        187.95        192.15         7.00 o                         
   1   7   3       5317.41       5132.01       323.53 o                         
   2   7   3       2884.36       2832.21        68.50 o                         
   3   7   3       2925.58       3025.40        54.59 o                         
   4   7   3        136.90        162.74         9.51 o                         
   5   7   3        252.41        267.21        15.51 o                         
   6   7   3        119.70        145.12        14.90 o                         
  -6   8   3        723.62        743.24        35.73 o                         
  -5   8   3        314.73        316.42        24.92 o                         
  -4   8   3        606.29        606.45        23.49 o                         
  -3   8   3       4794.69       4754.26       109.19 o                         
  -2   8   3       3616.52       3622.95        73.37 o                         
  -1   8   3       6689.94       6811.04       209.72 o                         
   0   8   3         15.60         35.34         3.83 o                         
   1   8   3       6161.58       6081.08       205.58 o                         
   2   8   3       3586.05       3576.21        62.45 o                         
   3   8   3       5514.52       5497.89       127.88 o                         
   4   8   3        756.11        740.20        23.59 o                         
   5   8   3        366.22        371.80        17.59 o                         
   6   8   3        774.61        811.64        38.15 o                         
  -6   9   3       1019.59       1071.66        63.88 o                         
  -5   9   3       2720.51       2710.07        79.26 o                         
  -4   9   3       1836.11       1863.99        47.17 o                         
  -3   9   3       2449.87       2500.40        57.26 o                         
  -2   9   3       1311.83       1370.59        29.40 o                         
  -1   9   3       2946.57       2723.98        45.89 o                         
   0   9   3       2417.14       2336.24        38.29 o                         
   1   9   3       2996.82       2787.97        44.29 o                         
   2   9   3       1072.27       1102.98        26.63 o                         
   3   9   3       2169.15       2181.43        56.27 o                         
   4   9   3       2045.72       2150.96        68.37 o                         
   5   9   3       2609.59       2515.51       122.05 o                         
   6   9   3       1176.30        941.18       152.75 o                         
  -6  10   3        247.08        213.95        29.90 o                         
  -5  10   3        326.44        349.98        24.76 o                         
  -4  10   3       1157.91       1167.05        41.35 o                         
  -3  10   3       2560.63       2591.76        59.92 o                         
  -2  10   3       1346.60       1335.52        30.48 o                         
  -1  10   3       1358.40       1296.42        26.23 o                         
   0  10   3       2062.09       1890.14        33.09 o                         
   1  10   3       1266.05       1213.18        25.97 o                         
   2  10   3       1227.74       1246.94        29.02 o                         
   3  10   3       2508.92       2507.17        61.97 o                         
   4  10   3       1262.50       1186.91        52.37 o                         
   5  10   3        354.12        363.04        89.92 o                         
   6  10   3        199.64        212.08        55.59 o                         
  -5  11   3        695.37        743.67        40.73 o                         
  -4  11   3        791.01        769.42        36.27 o                         
  -3  11   3        774.50        800.21        27.90 o                         
  -2  11   3        230.66        221.95        11.32 o                         
  -1  11   3       2315.66       2338.75        40.57 o                         
   0  11   3       1381.71       1294.35        25.81 o                         
   1  11   3       2105.36       2082.17        38.11 o                         
   2  11   3        129.93        140.45         9.61 o                         
   3  11   3        782.71        804.00        30.72 o                         
   4  11   3        929.76        939.59        48.01 o                         
   5  11   3        670.83        575.59        60.79 o                         
   6  11   3        426.48        391.41        76.14 o                         
  -5  12   3         96.47         98.02        17.61 o                         
  -4  12   3         80.17         99.33        13.81 o                         
  -3  12   3       4169.62       4181.40        94.77 o                         
  -2  12   3       3970.44       3876.49        71.89 o                         
  -1  12   3       1838.44       1830.05        36.07 o                         
   0  12   3         64.72         68.19         6.91 o                         
   1  12   3       1944.86       1916.49        35.28 o                         
   2  12   3       4499.64       4465.90        77.77 o                         
   3  12   3       4799.40       4961.41       101.43 o                         
   4  12   3         55.11         71.94        24.77 o                         
   5  12   3        122.23        174.24        51.85 o                         
  -5  13   3        155.01        168.50        15.26 o                         
  -4  13   3        697.80        698.36        32.33 o                         
  -3  13   3        674.74        691.23        37.61 o                         
  -2  13   3       1602.04       1577.30        32.49 o                         
  -1  13   3       1071.05       1103.58        25.10 o                         
   0  13   3       1936.74       1990.32        41.66 o                         
   1  13   3        959.55        949.51        26.03 o                         
   2  13   3       1493.20       1480.65        33.68 o                         
   3  13   3        842.18        870.38        33.03 o                         
   4  13   3        646.77        550.60        58.90 o                         
   5  13   3        174.31        135.47        58.39 o                         
  -4  14   3        871.29        852.40        42.00 o                         
  -3  14   3        410.74        420.57        34.18 o                         
  -2  14   3        960.52        969.72        24.90 o                         
  -1  14   3       1911.13       1919.66        38.00 o                         
   0  14   3       1626.39       1557.92        35.84 o                         
   1  14   3       1840.69       1781.82        38.56 o                         
   2  14   3       1032.04       1031.49        26.24 o                         
   3  14   3        332.16        317.86        43.75 o                         
   4  14   3        928.85        889.70        67.52 o                         
   5  14   3         56.45         85.49        41.11 o                         
  -4  15   3       1571.80       1564.75       149.48 o                         
  -3  15   3        413.61        425.83        32.48 o                         
  -2  15   3        498.21        523.95        19.20 o                         
  -1  15   3        869.45        916.85        24.03 o                         
   0  15   3       3337.05       3434.42        66.18 o                         
   1  15   3        853.22        843.72        25.85 o                         
   2  15   3        654.46        666.47        23.95 o                         
   3  15   3        359.43        363.79        43.38 o                         
   4  15   3       1580.34       1514.67        97.30 o                         
   5  15   3        117.52        163.96        65.87 o                         
  -3  16   3         95.11         71.00        16.92 o                         
  -2  16   3       3098.56       3140.57        69.79 o                         
  -1  16   3        977.64        914.36        26.00 o                         
   0  16   3       1186.84       1187.27        31.77 o                         
   1  16   3        874.62        833.41        31.42 o                         
   2  16   3       3211.47       3151.87        72.79 o                         
   3  16   3         74.45         56.50        21.46 o                         
   4  16   3          6.19         34.10        32.70 o                         
  -3  17   3         19.50         33.92        13.12 o                         
  -2  17   3       2362.32       2329.21        56.76 o                         
  -1  17   3        268.95        253.00        15.47 o                         
   0  17   3        203.18        203.86        14.72 o                         
   1  17   3        254.40        283.63        18.22 o                         
   2  17   3       2434.87       2419.96        60.03 o                         
   3  17   3         24.90         28.15        22.06 o                         
   4  17   3        322.28        290.04        87.82 o                         
  -3  18   3        139.82        170.04        29.43 o                         
  -2  18   3       1395.38       1386.62        46.66 o                         
  -1  18   3        373.52        344.55        23.88 o                         
   0  18   3        225.24        277.18        17.52 o                         
   1  18   3        376.83        362.42        21.66 o                         
   2  18   3       1390.04       1397.18        49.07 o                         
   3  18   3        112.03         52.32        39.71 o                         
  -2  19   3        124.73        135.00        25.23 o                         
  -1  19   3         20.93         25.23        13.65 o                         
   0  19   3       3300.14       3442.81        71.13 o                         
   1  19   3         23.23         24.45        10.66 o                         
   2  19   3         73.09         63.83        18.06 o                         
  -2  20   3        396.83        476.89        52.79 o                         
  -1  20   3         41.40         43.51        12.74 o                         
   0  20   3        184.18        227.54        19.98 o                         
   1  20   3         42.11         43.06        13.11 o                         
  -1  21   3         16.98         25.69        25.23 o                         
   0  21   3        586.59        634.79        96.70 o                         
   1  21   3         15.02         26.16        24.76 o                         
   0   0   4        125.43        140.91         5.19 o                         
   1   0   4      12301.01      12553.58       703.43 o                         
   2   0   4        136.69        146.75         7.11 o                         
   3   0   4        442.71        419.16        15.38 o                         
   4   0   4         79.77         85.82         9.44 o                         
   5   0   4        584.84        568.95        22.27 o                         
   6   0   4         24.47         30.70         9.75 o                         
   7   0   4         71.94         78.48        29.90 o                         
  -6   1   4        280.93        315.25        20.78 o                         
  -5   1   4        171.85        182.66        13.87 o                         
  -4   1   4       1612.70       1535.14        34.72 o                         
  -3   1   4      14334.06      14808.90       746.41 o                         
  -2   1   4       1650.72       1700.46        34.50 o                         
  -1   1   4       9236.29       8714.68       241.71 o                         
   1   1   4       9482.82       9194.03       244.05 o                         
   2   1   4       1818.93       1878.97        33.28 o                         
   3   1   4      13580.68      14038.44       583.10 o                         
   4   1   4       1598.38       1550.48        36.99 o                         
   5   1   4        235.11        264.30        16.87 o                         
   6   1   4        236.31        248.81        22.20 o                         
   7   1   4       1648.15       1632.48       118.18 o                         
  -6   2   4       1212.91       1206.17        37.08 o                         
  -5   2   4       5426.39       5550.48        99.33 o                         
  -4   2   4        736.84        756.42        21.31 o                         
  -3   2   4       4876.57       4720.39        94.19 o                         
  -2   2   4       2042.38       1918.78        36.29 o                         
  -1   2   4      28160.52      28166.77      1003.54 o                         
   0   2   4       1485.04       1440.03        69.14 o                         
   1   2   4      29297.74      29761.46       983.39 o                         
   2   2   4       1826.25       1682.75        34.50 o                         
   3   2   4       4979.96       4849.82       116.18 o                         
   4   2   4        603.72        615.72        20.00 o                         
   5   2   4       5566.73       5714.29       106.17 o                         
   6   2   4       1128.67       1083.09        43.14 o                         
   7   2   4          2.73         14.01        20.55 o                         
  -7   3   4        691.27        696.45        69.60 o                         
  -6   3   4        212.10        237.98        22.43 o                         
  -5   3   4        592.34        566.51        19.35 o                         
  -4   3   4       1920.54       1902.97        39.59 o                         
  -3   3   4         53.52         73.01        12.65 o                         
  -2   3   4        183.29        165.76         6.91 o                         
  -1   3   4       3415.58       3058.45       142.48 o                         
   0   3   4       1323.26       1408.70        38.36 o                         
   2   3   4        175.41        163.40         7.39 o                         
   3   3   4        119.71        115.92         7.92 o                         
   4   3   4       1727.75       1763.20        38.95 o                         
   5   3   4        543.20        527.47        22.47 o                         
   6   3   4        244.51        253.10        23.85 o                         
   7   3   4        714.48        688.51        78.01 o                         
  -7   4   4         16.60         53.72        26.16 o                         
  -6   4   4         30.38         35.51        11.15 o                         
  -5   4   4       1516.43       1525.08        42.37 o                         
  -4   4   4       1597.74       1681.31        35.74 o                         
  -3   4   4       1198.35       1275.23        26.16 o                         
  -2   4   4       8327.89       8214.02       423.30 o                         
  -1   4   4        826.59        783.65        21.17 o                         
   0   4   4        351.58        342.94         8.88 o                         
   1   4   4        916.95        909.48        25.03 o                         
   2   4   4       8319.02       8361.42       246.29 o                         
   3   4   4       1232.71       1316.95        28.00 o                         
   4   4   4       1292.82       1362.16        33.17 o                         
   5   4   4       1662.48       1637.16        38.57 o                         
   6   4   4         32.93         46.33        17.28 o                         
   7   4   4         21.39         35.97        28.50 o                         
  -7   5   4       2259.64       2211.63       135.47 o                         
  -6   5   4        728.14        752.37        32.13 o                         
  -5   5   4       1319.92       1344.68        30.62 o                         
  -4   5   4       1817.89       1846.53        36.90 o                         
  -3   5   4       6153.27       5882.72       126.58 o                         
  -2   5   4       2525.89       2416.25        51.06 o                         
  -1   5   4       4824.06       4443.29       145.17 o                         
   0   5   4       3853.99       3387.44       191.90 o                         
   1   5   4       4938.53       4488.67       206.47 o                         
   2   5   4       2501.88       2401.92        53.47 o                         
   3   5   4       6049.92       5820.53       113.95 o                         
   4   5   4       1946.50       1957.49        40.32 o                         
   5   5   4       1293.78       1280.77        33.01 o                         
   6   5   4        698.83        713.16        31.32 o                         
  -7   6   4        120.00        122.39        31.30 o                         
  -6   6   4        433.26        433.48        21.92 o                         
  -5   6   4       3618.71       3548.44        73.89 o                         
  -4   6   4        872.92        878.86        22.00 o                         
  -3   6   4       3221.71       3463.21        60.18 o                         
   0   6   4       1291.28       1209.01        22.37 o                         
   1   6   4       5563.55       5157.55       238.19 o                         
   2   6   4       7010.67       7207.61       329.28 o                         
   3   6   4       3005.83       3231.00        58.56 o                         
   4   6   4        998.95        986.69        24.47 o                         
   5   6   4       3932.13       3889.99        75.97 o                         
   6   6   4        497.72        499.39        26.04 o                         
  -6   7   4        148.03        195.25        23.78 o                         
  -5   7   4        225.63        235.36        21.80 o                         
  -4   7   4       1196.39       1100.56        32.81 o                         
  -3   7   4        834.26        883.68        27.31 o                         
  -2   7   4        336.46        340.39        11.79 o                         
  -1   7   4       2536.47       2522.22        48.18 o                         
   0   7   4        654.02        737.36        17.14 o                         
   1   7   4       2610.75       2594.99        42.94 o                         
   2   7   4        437.76        433.26        16.33 o                         
   3   7   4        918.72        940.72        29.62 o                         
   4   7   4       1302.45       1258.33        28.83 o                         
   5   7   4        244.49        239.90        14.14 o                         
   6   7   4        179.32        198.51        16.33 o                         
  -6   8   4        577.75        568.86        43.92 o                         
  -5   8   4       3567.08       3482.98        99.90 o                         
  -4   8   4       1389.12       1337.43        36.07 o                         
  -3   8   4       1552.04       1553.06        40.51 o                         
  -2   8   4       5853.54       5927.36       143.59 o                         
  -1   8   4       9031.16       9127.38       431.84 o                         
   0   8   4       1912.65       1685.37        30.79 o                         
   1   8   4       8708.41       7962.64       333.63 o                         
   2   8   4       6171.85       6148.43       143.79 o                         
   3   8   4       1465.03       1465.25        42.77 o                         
   4   8   4       1246.45       1197.82        42.95 o                         
   5   8   4       3305.44       3237.55       101.03 o                         
   6   8   4        570.31        543.82        58.61 o                         
  -6   9   4        716.55        715.47        42.29 o                         
  -5   9   4       1211.39       1126.03        45.77 o                         
  -4   9   4        669.24        670.29        24.51 o                         
  -3   9   4       6416.39       6485.02       129.18 o                         
  -2   9   4       7048.39       6945.59       161.14 o                         
  -1   9   4       3886.02       3750.86        76.84 o                         
   0   9   4        981.64       1020.17        23.18 o                         
   1   9   4       4160.70       4037.73        63.70 o                         
   2   9   4       6495.40       6646.23       129.82 o                         
   3   9   4       6675.05       6876.38       132.60 o                         
   4   9   4        636.13        649.53        35.57 o                         
   5   9   4       1342.18       1417.08        85.17 o                         
   6   9   4        828.77        836.54        95.29 o                         
  -6  10   4         89.73        110.24        23.82 o                         
  -5  10   4        515.23        481.34        31.02 o                         
  -4  10   4        476.32        478.16        43.82 o                         
  -3  10   4        547.06        590.41        23.22 o                         
  -2  10   4        798.40        846.09        20.61 o                         
  -1  10   4       2814.65       2965.23        54.02 o                         
   0  10   4         43.60         50.72         6.13 o                         
   1  10   4       2996.22       3137.35        55.68 o                         
   2  10   4        757.84        816.10        23.39 o                         
   3  10   4        420.51        436.98        24.29 o                         
   4  10   4        496.89        501.24        37.01 o                         
   5  10   4        537.61        542.79       115.38 o                         
   6  10   4         76.61         72.87        35.97 o                         
  -5  11   4        140.99        146.78        20.40 o                         
  -4  11   4        355.34        384.39        24.47 o                         
  -3  11   4       2382.16       2378.82        59.50 o                         
  -2  11   4       3687.73       3678.59        67.39 o                         
  -1  11   4       2045.87       2124.96        39.76 o                         
   0  11   4       2242.12       2257.85        46.88 o                         
   1  11   4       2234.41       2260.61        41.36 o                         
   2  11   4       3129.40       3200.03        63.88 o                         
   3  11   4       2656.18       2732.32        65.68 o                         
   4  11   4        336.60        358.34        34.85 o                         
   5  11   4        136.38        150.34        32.05 o                         
   6  11   4        613.64        613.30        94.36 o                         
  -5  12   4       1607.13       1549.18        72.47 o                         
  -4  12   4       3479.19       3511.70        97.16 o                         
  -3  12   4       2406.95       2498.56        60.04 o                         
  -2  12   4        386.60        381.47        14.57 o                         
  -1  12   4       1603.39       1664.40        34.19 o                         
   0  12   4       2452.01       2485.31        48.92 o                         
   1  12   4       1768.97       1843.02        36.15 o                         
   2  12   4        523.74        557.29        19.53 o                         
   3  12   4       2216.26       2369.20        62.28 o                         
   4  12   4       3694.29       3592.05       151.23 o                         
   5  12   4       1314.31       1227.01       121.92 o                         
   6  12   4        251.51        231.70        58.86 o                         
  -5  13   4        377.46        369.88        30.26 o                         
  -4  13   4        846.40        851.03        37.86 o                         
  -3  13   4        542.14        522.45        28.67 o                         
  -2  13   4        896.00        865.34        24.51 o                         
  -1  13   4       1715.86       1756.38        33.93 o                         
   0  13   4          0.30         -2.99         4.65 o                         
   1  13   4       1401.63       1448.92        33.39 o                         
   2  13   4       1101.38       1038.27        25.72 o                         
   3  13   4        572.79        529.32        27.73 o                         
   4  13   4        932.68        934.10        66.00 o                         
   5  13   4        434.86        480.63       100.43 o                         
  -4  14   4        393.02        417.06        30.19 o                         
  -3  14   4         41.72         39.63        11.26 o                         
  -2  14   4        607.65        598.80        18.43 o                         
  -1  14   4        208.45        219.35        12.62 o                         
   0  14   4       3004.77       3038.06        58.55 o                         
   1  14   4        187.51        197.63        12.81 o                         
   2  14   4        713.01        683.95        29.01 o                         
   3  14   4         47.66         49.56        14.39 o                         
   4  14   4        393.06        377.35        50.70 o                         
   5  14   4        115.70         93.89        40.17 o                         
  -4  15   4       1105.23       1171.07       119.56 o                         
  -3  15   4        134.96        128.46        48.11 o                         
  -2  15   4       4005.62       4008.13        74.73 o                         
  -1  15   4       2011.70       1989.22        40.53 o                         
   0  15   4        440.16        520.18        19.94 o                         
   1  15   4       1892.54       1890.68        43.37 o                         
   2  15   4       3991.66       4044.89        76.28 o                         
   3  15   4         89.12         49.16        23.90 o                         
   4  15   4       1010.93        908.59       119.12 o                         
   5  15   4        230.98        192.46        58.39 o                         
  -4  16   4        505.02        555.37        42.98 o                         
  -3  16   4        382.72        366.86        27.61 o                         
  -2  16   4        361.44        354.67        18.27 o                         
  -1  16   4        248.49        247.31        16.44 o                         
   0  16   4       2620.48       2747.65        56.94 o                         
   1  16   4        157.95        159.95        13.64 o                         
   2  16   4        412.16        434.11        22.06 o                         
   3  16   4        498.66        545.83        43.51 o                         
   4  16   4        792.71        780.02       117.72 o                         
  -3  17   4         18.67         19.11        13.01 o                         
  -2  17   4         46.33         62.86         9.35 o                         
  -1  17   4         13.40         10.26         6.12 o                         
   0  17   4         57.27         56.43         9.98 o                         
   1  17   4         21.90         15.63         6.94 o                         
   2  17   4         35.63         52.90        10.10 o                         
   3  17   4         16.60         20.85        21.07 o                         
   4  17   4        230.53        189.19        59.33 o                         
  -3  18   4        318.22        337.69        42.51 o                         
  -2  18   4        600.17        583.39        26.15 o                         
  -1  18   4        403.72        407.78        21.57 o                         
   0  18   4       1081.91       1115.24        32.13 o                         
   1  18   4        350.58        360.58        22.08 o                         
   2  18   4        675.38        654.92        31.52 o                         
   3  18   4        231.88        199.00        59.79 o                         
  -2  19   4       1740.74       1711.57        72.61 o                         
  -1  19   4        700.96        670.39        36.62 o                         
   0  19   4          0.76          3.53         7.41 o                         
   1  19   4        824.54        779.84        37.11 o                         
   2  19   4       1618.59       1712.60        74.30 o                         
  -2  20   4        281.70        292.38        46.71 o                         
  -1  20   4        162.85        212.70        24.47 o                         
   0  20   4        430.01        460.69        27.64 o                         
   1  20   4        151.96        184.00        20.61 o                         
  -1  21   4        266.46        248.47        49.52 o                         
   0  21   4         73.98         92.72        23.66 o                         
   1  21   4        272.71        224.22        48.58 o                         
  -1  22   4       1363.03       1347.53       106.51 o                         
   1   0   5       3141.52       3003.56       114.73 o                         
   2   0   5        420.12        488.90        14.52 o                         
   3   0   5          1.14          7.18         4.20 o                         
   4   0   5       5596.04       5857.86       106.98 o                         
   5   0   5        198.98        242.43        16.42 o                         
   6   0   5         15.52         17.93         9.24 o                         
   7   0   5          1.34          7.01        18.69 o                         
  -7   1   5         89.08         78.95        28.03 o                         
  -6   1   5       1007.77       1004.09        34.47 o                         
  -5   1   5       1105.58       1126.87        31.40 o                         
  -4   1   5        195.62        176.24        12.95 o                         
  -3   1   5       3863.90       4100.53        76.01 o                         
  -2   1   5      10127.18       9763.76       313.88 o                         
  -1   1   5       3487.38       3582.64       137.38 o                         
   0   1   5        648.10        660.98        13.21 o                         
   1   1   5       4279.60       4397.61       146.03 o                         
   2   1   5      10114.86       9847.76       227.10 o                         
   3   1   5       3983.54       4157.82        72.34 o                         
   4   1   5        259.11        253.58        15.80 o                         
   5   1   5       1297.90       1287.65        34.70 o                         
   6   1   5       1061.51       1079.95        38.83 o                         
   7   1   5         79.44         76.14        30.36 o                         
  -6   2   5        731.92        743.11        28.98 o                         
  -5   2   5        785.37        786.23        24.55 o                         
  -4   2   5      12978.73      12915.21       416.53 o                         
  -3   2   5       3640.85       3837.07        61.27 o                         
  -2   2   5       2225.81       2337.71        48.45 o                         
  -1   2   5      16392.71      16931.77       426.64 o                         
   0   2   5        955.64        853.13        20.04 o                         
   1   2   5      15590.14      15729.90       422.19 o                         
   2   2   5       2315.39       2354.36        58.24 o                         
   3   2   5       2905.33       3010.80        58.71 o                         
   4   2   5      13026.73      13178.27       293.71 o                         
   5   2   5        680.30        692.46        25.64 o                         
   6   2   5        824.33        857.52        36.27 o                         
   7   2   5        608.04        745.92        78.48 o                         
  -7   3   5        213.65        214.88        45.31 o                         
  -6   3   5        651.38        664.74        29.62 o                         
  -5   3   5        175.12        165.79        13.37 o                         
  -4   3   5       1145.62       1187.12        31.17 o                         
  -3   3   5        257.72        256.10        11.34 o                         
  -2   3   5       6074.84       6137.50       276.50 o                         
  -1   3   5       9593.24      10120.32       355.68 o                         
   0   3   5        589.91        546.99        15.08 o                         
   1   3   5       9808.07       9710.46       349.01 o                         
   3   3   5        254.11        252.17        11.27 o                         
   4   3   5       1300.71       1332.91        30.74 o                         
   5   3   5        131.76        126.59        12.47 o                         
   6   3   5        647.78        684.95        35.77 o                         
   7   3   5        210.68        208.81        47.18 o                         
  -7   4   5        199.43        240.99        45.31 o                         
  -6   4   5       1439.32       1408.53        64.06 o                         
  -5   4   5        180.51        184.37        13.81 o                         
  -4   4   5        993.80        998.47        23.98 o                         
  -3   4   5       6362.07       6437.09       120.63 o                         
  -2   4   5       1053.69       1257.26        25.42 o                         
  -1   4   5       1132.08       1130.50        24.73 o                         
   0   4   5       1922.24       1643.91        36.76 o                         
   1   4   5        850.08        851.41        22.35 o                         
   2   4   5        978.25       1158.73        27.79 o                         
   3   4   5       5904.99       6041.52       131.24 o                         
   4   4   5        928.50        975.89        25.55 o                         
   5   4   5        123.79        135.88        11.89 o                         
   6   4   5       1473.17       1514.91        56.08 o                         
  -7   5   5        168.86        146.68        36.44 o                         
  -6   5   5       1320.62       1331.94        43.89 o                         
  -5   5   5       1751.48       1775.05        39.91 o                         
  -4   5   5       1303.07       1230.25        28.04 o                         
  -3   5   5        864.88        809.84        19.57 o                         
  -2   5   5      22873.60      23593.55       749.86 o                         
  -1   5   5      11196.95      10917.44       421.10 o                         
   0   5   5       2754.74       2597.11        87.67 o                         
   1   5   5      11637.87      11472.49       325.53 o                         
   2   5   5      23947.78      23876.33       630.27 o                         
   3   5   5       1074.03       1003.70        25.51 o                         
   4   5   5       1417.00       1390.65        31.12 o                         
   5   5   5       1903.07       1931.52        43.36 o                         
   6   5   5       1329.23       1324.58        51.39 o                         
  -7   6   5         17.02         25.23        21.02 o                         
  -6   6   5       1255.06       1263.94        41.40 o                         
  -5   6   5        771.93        753.50        24.47 o                         
  -4   6   5       3763.70       3863.30        61.74 o                         
  -3   6   5       1623.77       1649.35        27.79 o                         
  -2   6   5       5275.47       5355.23       126.85 o                         
  -1   6   5       1921.19       1884.05        34.80 o                         
   0   6   5       9132.16       8535.51       364.12 o                         
   1   6   5       2056.24       1998.74        36.19 o                         
   2   6   5       5225.94       5318.32       145.41 o                         
   3   6   5       1346.42       1361.12        39.57 o                         
   4   6   5       3181.63       3226.95        64.17 o                         
   5   6   5        821.03        833.76        25.41 o                         
   6   6   5       1172.11       1114.33        41.14 o                         
  -6   7   5        227.44        255.05        26.58 o                         
  -5   7   5        225.95        223.37        21.31 o                         
  -4   7   5         40.00         40.90         8.75 o                         
  -3   7   5        361.85        362.58        17.57 o                         
  -2   7   5       1251.69       1274.13        23.45 o                         
  -1   7   5        283.73        260.89         8.78 o                         
   0   7   5         71.77        118.51         6.72 o                         
   1   7   5        311.69        290.07         9.61 o                         
   2   7   5       1189.63       1208.72        29.87 o                         
   3   7   5        377.05        375.59        19.77 o                         
   4   7   5         58.28         60.42        13.28 o                         
   5   7   5        182.65        168.46        11.55 o                         
   6   7   5        209.33        222.90        20.43 o                         
  -6   8   5       1385.62       1274.04        59.20 o                         
  -5   8   5       1238.11       1265.83        51.10 o                         
  -4   8   5       1373.60       1393.13        36.97 o                         
  -3   8   5       3072.21       2977.86        65.51 o                         
  -2   8   5        503.73        471.16        11.78 o                         
  -1   8   5       2814.72       2639.74        42.44 o                         
   0   8   5        167.15         92.57         6.48 o                         
   1   8   5       2593.78       2399.78        42.84 o                         
   2   8   5        435.16        400.22        16.48 o                         
   3   8   5       3048.12       2961.08        67.75 o                         
   4   8   5       1262.66       1205.42        45.01 o                         
   5   8   5       1430.40       1392.11        77.93 o                         
   6   8   5       1279.68       1277.91        86.53 o                         
  -6   9   5       1230.66       1271.59        62.52 o                         
  -5   9   5        776.81        754.98        39.76 o                         
  -4   9   5       1119.71       1115.19        35.92 o                         
  -3   9   5       3812.26       3849.32        78.38 o                         
  -2   9   5       7921.43       7798.28       214.94 o                         
  -1   9   5        538.05        485.20        14.70 o                         
   0   9   5       1937.16       1939.67        35.38 o                         
   1   9   5        735.47        644.15        17.16 o                         
   2   9   5       8332.39       8130.25       213.92 o                         
   3   9   5       3332.56       3351.73        78.52 o                         
   4   9   5       1025.06        939.19        39.29 o                         
   5   9   5        664.21        606.76        75.21 o                         
   6   9   5       1165.51       1166.33       111.64 o                         
  -6  10   5         27.31         42.98        19.15 o                         
  -5  10   5        143.55        165.49        19.62 o                         
  -4  10   5        438.26        455.36        26.48 o                         
  -3  10   5        439.68        464.70        21.71 o                         
  -2  10   5       1077.09       1048.98        23.55 o                         
  -1  10   5         49.00         59.28         6.16 o                         
   0  10   5        420.29        401.53        13.82 o                         
   1  10   5         65.65         61.68         6.90 o                         
   2  10   5       1012.81        998.23        26.71 o                         
   3  10   5        441.21        464.14        23.40 o                         
   4  10   5        499.51        478.00        36.68 o                         
   5  10   5        164.94        152.62        31.71 o                         
   6  10   5         40.05         21.49        29.90 o                         
  -5  11   5        614.53        618.76        33.89 o                         
  -4  11   5        617.95        639.87        32.67 o                         
  -3  11   5       2027.29       2002.54        49.81 o                         
  -2  11   5       1031.50       1011.11        22.41 o                         
  -1  11   5       1674.46       1672.65        31.22 o                         
   0  11   5       2374.41       2549.74        48.43 o                         
   1  11   5       1377.96       1367.25        32.45 o                         
   2  11   5       1301.97       1288.78        30.50 o                         
   3  11   5       1761.49       1763.27        52.09 o                         
   4  11   5        637.78        715.05        53.91 o                         
   5  11   5        457.40        399.31        56.76 o                         
   6  11   5        105.06        106.51        40.64 o                         
  -5  12   5       1552.86       1563.65        76.45 o                         
  -4  12   5       1890.81       1902.15        62.48 o                         
  -3  12   5        654.31        633.66        25.46 o                         
  -2  12   5       2201.16       2113.26        43.13 o                         
  -1  12   5       5236.48       5302.71        84.05 o                         
   0  12   5       5954.81       6025.88       108.31 o                         
   1  12   5       5215.58       5220.19        90.43 o                         
   2  12   5       2374.08       2350.07        48.12 o                         
   3  12   5        528.20        555.29        25.81 o                         
   4  12   5       1943.91       2008.61       101.90 o                         
   5  12   5       1643.62       1584.37       132.67 o                         
   6  12   5        253.90        237.72        60.26 o                         
  -5  13   5         16.10         30.83        14.48 o                         
  -4  13   5       1034.93       1001.44        41.16 o                         
  -3  13   5       1124.42       1068.22        40.67 o                         
  -2  13   5       2069.35       1974.58        37.06 o                         
  -1  13   5         73.09        100.96         8.61 o                         
   0  13   5       1637.37       1602.63        38.67 o                         
   1  13   5         75.92         95.20         9.10 o                         
   2  13   5       1871.16       1776.69        42.69 o                         
   3  13   5        981.02        922.39        38.54 o                         
   4  13   5       1001.07       1032.96        70.81 o                         
   5  13   5         15.87         41.11        30.36 o                         
  -4  14   5        200.81        219.26        25.18 o                         
  -3  14   5        389.66        372.84        24.65 o                         
  -2  14   5        146.43        168.58        11.15 o                         
  -1  14   5        121.77        125.27        10.37 o                         
   0  14   5        208.30        202.41        14.95 o                         
   1  14   5        165.81        163.92        11.98 o                         
   2  14   5        162.76        168.98        11.62 o                         
   3  14   5        250.39        254.79        27.11 o                         
   4  14   5        191.22        203.35        29.91 o                         
   5  14   5        183.61        199.47        55.59 o                         
  -4  15   5        735.55        772.11        49.49 o                         
  -3  15   5       1836.33       1868.37        70.90 o                         
  -2  15   5        568.56        543.03        20.36 o                         
  -1  15   5       2299.05       2373.13        47.77 o                         
   0  15   5        724.00        774.67        24.12 o                         
   1  15   5       1983.27       2042.04        44.24 o                         
   2  15   5        553.97        553.48        21.40 o                         
   3  15   5       1746.58       1787.68        81.80 o                         
   4  15   5        625.91        640.68        61.37 o                         
   5  15   5        708.58        667.95       106.51 o                         
  -4  16   5        589.71        603.95        46.71 o                         
  -3  16   5         67.26         92.65        16.80 o                         
  -2  16   5       1024.77        997.49        33.08 o                         
  -1  16   5       1869.67       1885.54        42.81 o                         
   0  16   5        395.89        414.97        21.36 o                         
   1  16   5       1812.45       1857.41        43.56 o                         
   2  16   5       1137.58       1093.46        35.17 o                         
   3  16   5        107.36        108.82        20.75 o                         
   4  16   5        561.02        446.06        85.49 o                         
  -3  17   5         68.68         74.99        21.50 o                         
  -2  17   5        168.67        162.95        14.01 o                         
  -1  17   5        102.56        115.57        12.19 o                         
   0  17   5       1034.86        954.55        28.76 o                         
   1  17   5        127.10        152.24        13.11 o                         
   2  17   5        157.92        123.84        14.22 o                         
   3  17   5         75.37         51.84        26.82 o                         
   4  17   5         80.52        136.40        52.79 o                         
  -3  18   5        196.54        201.80        35.03 o                         
  -2  18   5       1217.12       1184.21        38.80 o                         
  -1  18   5       1661.79       1672.85        45.04 o                         
   0  18   5         37.60         40.66         8.67 o                         
   1  18   5       1480.93       1524.99        44.35 o                         
   2  18   5       1259.27       1231.72        42.44 o                         
   3  18   5        126.74         97.63        43.44 o                         
  -3  19   5       1601.38       1715.59       119.12 o                         
  -2  19   5        244.12        228.43        42.51 o                         
  -1  19   5        835.25        855.35        35.97 o                         
   0  19   5       1249.01       1286.61        45.30 o                         
   1  19   5        929.30        998.82        40.62 o                         
   2  19   5        218.75        239.39        29.62 o                         
  -2  20   5        225.71        213.48        41.11 o                         
  -1  20   5         90.05        126.49        17.99 o                         
   0  20   5         26.92         29.13         9.41 o                         
   1  20   5         96.45        146.71        18.98 o                         
  -1  21   5        349.32        290.98        52.32 o                         
   0  21   5         58.70         67.29        20.80 o                         
   1  21   5        367.72        358.71        60.26 o                         
  -1  22   5        854.87        786.56       104.17 o                         
   0  22   5          0.54          7.47        22.89 o                         
   0   0   6       5433.87       5288.84       258.07 o                         
   1   0   6        218.51        267.74         8.96 o                         
   2   0   6         16.80         10.94         2.91 o                         
   3   0   6        115.72        148.69        10.13 o                         
   4   0   6       5229.34       5579.68       122.03 o                         
   5   0   6        284.96        302.87        18.14 o                         
   6   0   6       1176.39       1142.26        40.72 o                         
   7   0   6          2.31         14.01        20.55 o                         
  -7   1   6         70.75        106.51        31.76 o                         
  -6   1   6        274.99        347.13        22.30 o                         
  -5   1   6        293.23        309.48        17.55 o                         
  -4   1   6       8129.46       7981.54       193.48 o                         
  -3   1   6       1347.89       1423.33        33.51 o                         
  -2   1   6       3020.85       3196.82        71.90 o                         
  -1   1   6       1694.48       1762.68        39.81 o                         
   0   1   6      37844.96      35553.58      1165.19 o                         
   1   1   6       1763.78       1799.70        39.31 o                         
   2   1   6       2427.30       2664.83        52.39 o                         
   3   1   6       1453.40       1572.28        32.05 o                         
   4   1   6       8270.50       8216.15       152.85 o                         
   5   1   6        263.27        251.90        18.09 o                         
   6   1   6        335.58        383.99        26.96 o                         
   7   1   6         63.04         83.62        32.23 o                         
  -7   2   6        142.84        161.16        35.03 o                         
  -6   2   6       1798.81       1722.49        49.27 o                         
  -5   2   6       1667.16       1739.61        43.56 o                         
  -4   2   6       1852.62       1839.82        43.76 o                         
  -3   2   6       1760.13       1985.32        42.84 o                         
  -2   2   6      23377.57      22063.12       650.97 o                         
  -1   2   6      14482.88      15458.94       478.02 o                         
   0   2   6       6814.70       7396.81       240.45 o                         
   1   2   6      14287.19      15026.93       468.63 o                         
   2   2   6      22268.21      21797.87       548.43 o                         
   3   2   6       1907.20       2152.65        40.32 o                         
   4   2   6       1803.87       1805.92        44.71 o                         
   5   2   6       1666.53       1695.57        43.54 o                         
   6   2   6       1875.90       1879.44        55.05 o                         
   7   2   6        127.08        121.45        37.84 o                         
  -6   3   6        593.98        561.20        27.43 o                         
  -5   3   6        382.50        369.18        20.28 o                         
  -4   3   6       1462.28       1441.48        39.48 o                         
  -3   3   6       7979.90       8116.08       377.40 o                         
  -2   3   6       9724.42       9514.32       354.32 o                         
   0   3   6       5107.89       5178.58       228.74 o                         
   1   3   6       2477.07       2819.33       143.41 o                         
   2   3   6       9747.29       9417.00       261.42 o                         
   3   3   6       7988.72       7797.84       297.31 o                         
   4   3   6       1613.45       1587.92        34.87 o                         
   5   3   6        442.83        427.57        20.01 o                         
   6   3   6        605.91        599.18        33.68 o                         
   7   3   6          5.98         34.10        26.16 o                         
  -7   4   6         82.24         82.22        32.23 o                         
  -6   4   6        974.94        959.04        32.81 o                         
  -5   4   6        491.24        531.94        21.64 o                         
  -4   4   6       1634.93       1621.77        33.60 o                         
  -3   4   6        304.88        324.87        11.93 o                         
  -2   4   6      14218.02      14587.66       496.17 o                         
   0   4   6      10184.49       9702.28       317.79 o                         
   1   4   6       4046.95       3945.95       184.05 o                         
   2   4   6      13339.56      13732.99       366.96 o                         
   3   4   6        354.22        363.98        14.46 o                         
   4   4   6       1579.99       1598.40        35.68 o                         
   5   4   6        614.86        662.32        23.53 o                         
   6   4   6        849.71        864.07        40.36 o                         
  -7   5   6         28.61         40.17        24.76 o                         
  -6   5   6        694.95        688.66        32.32 o                         
  -5   5   6       1314.50       1343.31        37.32 o                         
  -4   5   6       5463.93       5525.72        87.49 o                         
  -3   5   6        819.00        851.55        19.51 o                         
  -2   5   6        621.83        685.37        15.63 o                         
  -1   5   6       8652.68       8677.46       360.55 o                         
   0   5   6      12354.61      11228.15       368.07 o                         
   1   5   6       8387.10       8478.33       271.33 o                         
   2   5   6        473.91        505.23        20.46 o                         
   3   5   6        760.21        773.15        21.87 o                         
   4   5   6       5238.30       5117.51        91.26 o                         
   5   5   6       1342.53       1340.41        34.00 o                         
   6   5   6        654.17        648.41        36.15 o                         
  -7   6   6        160.49        146.68        35.50 o                         
  -6   6   6        914.27        922.34        32.01 o                         
  -5   6   6         98.79        115.29        11.24 o                         
  -4   6   6        572.93        594.06        17.33 o                         
  -3   6   6        407.77        390.73        11.88 o                         
  -2   6   6       5374.82       5077.48       146.40 o                         
   0   6   6       1850.55       1669.85        29.30 o                         
   1   6   6       6063.64       6682.60       302.19 o                         
   2   6   6       5699.27       5504.94       126.90 o                         
   3   6   6        319.19        299.04        18.34 o                         
   4   6   6        671.97        678.98        18.57 o                         
   5   6   6        116.70        120.25        13.29 o                         
   6   6   6        926.69        898.62        34.49 o                         
  -6   7   6        599.45        574.73        38.48 o                         
  -5   7   6          3.23          3.79         9.40 o                         
  -4   7   6        625.78        615.26        19.14 o                         
  -3   7   6       1825.74       1947.30        40.07 o                         
  -2   7   6       4771.92       4683.79       102.94 o                         
  -1   7   6       1130.20       1307.30        24.64 o                         
   0   7   6         24.89         19.96         3.48 o                         
   1   7   6        979.93       1127.74        23.73 o                         
   2   7   6       4946.00       4882.18        94.83 o                         
   3   7   6       1969.58       2078.30        50.34 o                         
   4   7   6        751.40        758.64        31.74 o                         
   5   7   6          6.14          7.50         6.20 o                         
   6   7   6        536.77        575.48        22.96 o                         
  -6   8   6        661.96        647.60        39.61 o                         
  -5   8   6         45.16         63.75        14.48 o                         
  -4   8   6       2201.86       2288.85        51.18 o                         
  -3   8   6       1441.39       1427.87        46.79 o                         
  -2   8   6       5250.49       5157.19       113.02 o                         
  -1   8   6       4400.37       4368.08       107.99 o                         
   0   8   6       3632.41       3737.37        63.37 o                         
   1   8   6       4734.96       4624.59        82.47 o                         
   2   8   6       5464.62       5351.75        95.65 o                         
   3   8   6       1487.31       1459.24        40.64 o                         
   4   8   6       1867.49       1833.50        58.77 o                         
   5   8   6         72.79         88.30        23.62 o                         
   6   8   6        676.44        465.22        76.61 o                         
  -6   9   6        548.30        610.96        62.60 o                         
  -5   9   6       1411.55       1287.72        60.06 o                         
  -4   9   6       1245.15       1186.71        34.12 o                         
  -3   9   6        582.00        575.20        22.20 o                         
  -2   9   6       3168.33       3120.39        55.88 o                         
  -1   9   6       2925.12       2945.61        67.50 o                         
   0   9   6      20794.65      20966.64       661.01 o                         
   1   9   6       3033.63       3012.58        53.81 o                         
   2   9   6       3205.50       3188.63        58.96 o                         
   3   9   6        525.08        532.91        24.09 o                         
   4   9   6       1065.52       1036.98        40.50 o                         
   5   9   6       1571.50       1397.05       111.18 o                         
   6   9   6        578.48        537.15        82.22 o                         
  -6  10   6        103.92        132.20        29.90 o                         
  -5  10   6        345.19        348.68        30.89 o                         
  -4  10   6       1569.52       1531.83        51.52 o                         
  -3  10   6        768.41        754.46        26.00 o                         
  -2  10   6        360.06        377.83        12.97 o                         
  -1  10   6       6935.47       6973.23       230.36 o                         
   0  10   6       2982.09       2984.90        51.24 o                         
   1  10   6       7021.92       7012.58       144.85 o                         
   2  10   6        318.02        365.21        16.47 o                         
   3  10   6        674.11        605.15        25.87 o                         
   4  10   6       1353.35       1418.46        62.55 o                         
   5  10   6        349.01        390.84        48.06 o                         
   6  10   6        112.04        137.80        44.84 o                         
  -5  11   6        566.78        579.41        35.82 o                         
  -4  11   6        747.62        753.36        34.59 o                         
  -3  11   6        753.96        737.45        27.63 o                         
  -2  11   6        923.31        890.14        22.58 o                         
  -1  11   6       1357.01       1358.24        29.90 o                         
   0  11   6       3497.05       3443.48        61.84 o                         
   1  11   6       1429.15       1372.69        29.54 o                         
   2  11   6        969.63        957.26        26.44 o                         
   3  11   6        885.50        880.13        31.77 o                         
   4  11   6        748.27        756.49        56.61 o                         
   5  11   6        571.98        582.70        60.49 o                         
   6  11   6        134.87        167.23        49.52 o                         
  -5  12   6        193.06        188.33        27.63 o                         
  -4  12   6        241.05        268.01        26.65 o                         
  -3  12   6       4686.57       4571.44        99.19 o                         
  -2  12   6        941.14        931.17        23.11 o                         
  -1  12   6       2675.01       2726.10        51.45 o                         
   0  12   6        736.82        791.33        22.65 o                         
   1  12   6       2643.57       2700.29        49.88 o                         
   2  12   6        844.08        832.96        25.71 o                         
   3  12   6       4799.95       4809.20        94.84 o                         
   4  12   6        195.99        204.80        40.88 o                         
   5  12   6        206.57        249.87        56.52 o                         
   6  12   6        522.91        380.20        74.27 o                         
  -5  13   6        425.92        439.06        41.57 o                         
  -4  13   6        315.93        328.83        28.01 o                         
  -3  13   6        736.56        670.05        32.26 o                         
  -2  13   6       1191.57       1167.01        28.94 o                         
  -1  13   6       2523.68       2487.09        47.11 o                         
   0  13   6        735.62        739.17        23.95 o                         
   1  13   6       2182.51       2170.04        45.37 o                         
   2  13   6       1175.25       1134.20        33.36 o                         
   3  13   6        562.57        616.37        37.01 o                         
   4  13   6        444.43        410.15        50.04 o                         
   5  13   6        445.74        433.92        78.01 o                         
  -5  14   6        714.47        769.74        65.40 o                         
  -4  14   6        472.09        507.64        35.56 o                         
  -3  14   6        696.74        654.83        33.43 o                         
  -2  14   6        291.25        279.29        12.13 o                         
  -1  14   6        693.06        702.05        21.56 o                         
   0  14   6         87.71        114.16        10.88 o                         
   1  14   6        733.65        745.88        22.05 o                         
   2  14   6        263.81        260.66        16.91 o                         
   3  14   6        777.02        753.21        39.02 o                         
   4  14   6        458.51        473.95        45.22 o                         
   5  14   6        825.65        830.00        97.63 o                         
  -4  15   6        197.59        173.38        26.44 o                         
  -3  15   6        324.19        311.62        30.33 o                         
  -2  15   6        138.47        140.36        11.84 o                         
  -1  15   6       3152.01       3177.37        63.93 o                         
   0  15   6        319.00        352.25        18.16 o                         
   1  15   6       2820.99       2894.77        56.89 o                         
   2  15   6        117.83        122.83        11.30 o                         
   3  15   6        339.31        344.39        33.15 o                         
   4  15   6        210.17        155.12        74.95 o                         
   5  15   6       1684.61       1632.02       148.08 o                         
  -4  16   6         68.07         84.55        22.42 o                         
  -3  16   6       2325.65       2228.23        84.84 o                         
  -2  16   6        554.46        536.86        22.19 o                         
  -1  16   6       1528.01       1482.99        35.53 o                         
   0  16   6        416.77        425.64        20.12 o                         
   1  16   6       1365.22       1407.94        36.71 o                         
   2  16   6        452.11        430.71        23.56 o                         
   3  16   6       2295.32       2202.16        78.36 o                         
   4  16   6         85.73         88.29        40.17 o                         
  -3  17   6       1401.36       1432.55        92.96 o                         
  -2  17   6         63.28         71.32         9.89 o                         
  -1  17   6        457.45        456.28        20.63 o                         
   0  17   6          3.82          4.05         6.53 o                         
   1  17   6        393.05        406.46        20.21 o                         
   2  17   6         47.53         44.09        12.50 o                         
   3  17   6       1432.22       1415.74       139.21 o                         
   4  17   6          9.68         -5.14        17.75 o                         
  -3  18   6        893.13        894.00        68.67 o                         
  -2  18   6        216.18        202.73        15.30 o                         
  -1  18   6        838.21        867.29        30.92 o                         
   0  18   6        153.29        155.78        14.13 o                         
   1  18   6        963.53        950.39        33.93 o                         
   2  18   6        212.91        217.14        29.64 o                         
   3  18   6       1004.56        730.03       112.11 o                         
  -2  19   6        166.38        131.58        31.06 o                         
  -1  19   6        945.47       1025.82        39.82 o                         
   0  19   6        128.87        127.32        16.33 o                         
   1  19   6       1074.02       1131.61        41.88 o                         
   2  19   6        185.76        180.34        26.06 o                         
  -2  20   6        192.92        192.93        39.24 o                         
  -1  20   6        729.66        751.53        40.07 o                         
   0  20   6        370.07        352.56        31.14 o                         
   1  20   6        757.70        764.82        43.34 o                         
  -2  21   6         34.96         41.11        27.09 o                         
  -1  21   6        406.37        379.73        59.79 o                         
   0  21   6         12.19         17.94        24.06 o                         
   1  21   6        392.99        378.33        62.13 o                         
  -1  22   6        465.82        514.27        71.47 o                         
   1   0   7         52.30         67.21         5.33 o                         
   2   0   7      19141.05      18687.97       473.00 o                         
   3   0   7        865.81        951.38        23.06 o                         
   4   0   7       6093.71       6127.12       111.74 o                         
   5   0   7       1024.62       1026.21        30.99 o                         
   6   0   7       1697.10       1717.42        53.62 o                         
   7   0   7        136.60        189.66        44.38 o                         
  -7   1   7        267.57        283.50        48.11 o                         
  -6   1   7        905.30        901.01        38.03 o                         
  -5   1   7        195.13        203.78        15.52 o                         
  -4   1   7       3895.48       3970.56        77.28 o                         
  -3   1   7       2281.35       2218.04        44.77 o                         
  -2   1   7       4772.81       4527.91       226.56 o                         
  -1   1   7       1911.61       1864.79        45.29 o                         
   0   1   7      10397.70      10026.97       301.54 o                         
   1   1   7       1849.19       1771.57        40.63 o                         
   2   1   7       5084.24       4883.86       228.89 o                         
   3   1   7       2146.47       2064.67        41.14 o                         
   4   1   7       3859.97       3974.59        82.70 o                         
   5   1   7        182.08        189.09        15.16 o                         
   6   1   7        761.27        730.44        31.95 o                         
   7   1   7        292.52        318.54        64.00 o                         
  -7   2   7        139.49        156.96        35.50 o                         
  -6   2   7         60.68         76.52        11.49 o                         
  -5   2   7        536.32        565.44        23.32 o                         
  -4   2   7       2284.82       2309.74        50.59 o                         
  -3   2   7       2437.83       2362.78        49.86 o                         
  -2   2   7        222.25        186.09         8.05 o                         
  -1   2   7       1006.70       1017.31        24.12 o                         
   0   2   7       8457.98       8334.46       279.04 o                         
   1   2   7       1345.73       1307.95        45.57 o                         
   2   2   7        292.89        263.84        12.88 o                         
   3   2   7       2613.74       2635.23        46.95 o                         
   4   2   7       2341.68       2324.94        53.76 o                         
   5   2   7        657.05        663.58        23.74 o                         
   6   2   7        104.37        115.89        14.50 o                         
   7   2   7        188.74        176.11        46.25 o                         
  -7   3   7        387.63        416.65        48.82 o                         
  -6   3   7        225.96        252.28        20.39 o                         
  -5   3   7        174.89        191.44        14.79 o                         
  -4   3   7       3765.09       3893.43        77.29 o                         
  -3   3   7       1147.48       1112.30        57.30 o                         
  -2   3   7       3446.36       3760.02        89.61 o                         
   0   3   7      10888.05      10982.35       340.50 o                         
   1   3   7       4110.99       4119.68       190.12 o                         
   2   3   7       3112.43       3406.42        86.99 o                         
   3   3   7        814.97        776.17        20.39 o                         
   4   3   7       4030.60       4094.95        72.32 o                         
   5   3   7        140.49        165.29        14.43 o                         
   6   3   7        216.18        237.43        23.63 o                         
   7   3   7        372.29        342.36        62.60 o                         
  -6   4   7       1820.88       1804.96        49.22 o                         
  -5   4   7        230.08        230.25        17.48 o                         
  -4   4   7       2302.23       2266.10        46.66 o                         
  -3   4   7       1361.84       1392.02        32.51 o                         
  -2   4   7      10023.32      10009.57       381.92 o                         
  -1   4   7       2576.20       2602.52        80.09 o                         
   0   4   7       6967.48       6983.69       301.81 o                         
   1   4   7       2905.89       3026.19        62.66 o                         
   2   4   7       9530.67       8937.54       275.11 o                         
   3   4   7       1378.02       1401.37        31.37 o                         
   4   4   7       2355.56       2320.87        49.38 o                         
   5   4   7        261.85        272.79        15.75 o                         
   6   4   7       1953.89       2047.92        67.77 o                         
  -7   5   7          7.77         29.90        22.89 o                         
  -6   5   7        516.14        492.66        21.04 o                         
  -5   5   7        157.73        190.09        13.26 o                         
  -4   5   7        758.15        799.67        21.79 o                         
  -3   5   7        629.41        656.16        17.18 o                         
  -2   5   7       6341.91       6186.51       207.17 o                         
  -1   5   7       8232.36       8057.82       299.02 o                         
   0   5   7         87.75         91.31         7.50 o                         
   1   5   7       7911.50       7903.48       334.17 o                         
   2   5   7       6376.15       6495.28       293.78 o                         
   3   5   7        466.30        513.39        17.06 o                         
   4   5   7        702.63        711.66        20.94 o                         
   5   5   7        166.77        197.52        14.80 o                         
   6   5   7        390.61        369.22        26.51 o                         
  -7   6   7        548.05        455.41        60.73 o                         
  -6   6   7        563.44        588.93        34.99 o                         
  -5   6   7       1268.20       1268.19        32.69 o                         
  -4   6   7        757.93        794.55        21.59 o                         
  -3   6   7       2450.97       2480.55        40.32 o                         
  -2   6   7       3710.95       3747.32       126.90 o                         
  -1   6   7       3428.75       3520.98        79.70 o                         
   0   6   7       1664.31       1707.96        31.95 o                         
   1   6   7       3104.09       3015.38        54.07 o                         
   2   6   7       3558.32       3417.59        80.46 o                         
   3   6   7       2234.67       2276.33        55.63 o                         
   4   6   7        791.80        803.33        22.65 o                         
   5   6   7       1297.21       1259.55        34.83 o                         
   6   6   7        587.48        548.83        26.92 o                         
  -6   7   7        513.93        521.98        31.54 o                         
  -5   7   7        628.35        623.81        37.25 o                         
  -4   7   7       5305.74       5256.99       103.81 o                         
  -3   7   7        526.66        494.26        12.62 o                         
  -2   7   7       2071.67       2045.16        40.84 o                         
  -1   7   7       5278.64       5459.27       262.01 o                         
   0   7   7      17395.20      17564.98       552.41 o                         
   1   7   7       5537.66       5846.95       264.35 o                         
   2   7   7       2136.03       2069.10        43.88 o                         
   3   7   7        495.09        408.71        20.95 o                         
   4   7   7       4961.99       5056.53       114.42 o                         
   5   7   7        760.10        755.36        46.98 o                         
   6   7   7        387.23        344.86        46.87 o                         
  -6   8   7        959.22        929.03        72.87 o                         
  -5   8   7        360.98        394.26        29.91 o                         
  -4   8   7        921.86        984.78        30.81 o                         
  -3   8   7        240.39        243.99        11.71 o                         
  -2   8   7       2752.43       2714.12        46.31 o                         
  -1   8   7       1196.33       1231.71        27.25 o                         
   0   8   7      12591.91      12309.46       448.61 o                         
   1   8   7       1075.43       1108.16        24.09 o                         
   2   8   7       2920.90       2835.02        52.65 o                         
   3   8   7        214.23        207.42        16.52 o                         
   4   8   7        990.04       1046.13        35.64 o                         
   5   8   7        351.15        338.69        36.90 o                         
   6   8   7        895.83       1022.46        97.63 o                         
  -6   9   7        136.10        143.41        31.30 o                         
  -5   9   7        174.02        217.42        29.99 o                         
  -4   9   7         10.68         20.24         7.40 o                         
  -3   9   7       1691.18       1693.56        43.10 o                         
  -2   9   7        737.40        747.52        18.43 o                         
  -1   9   7       5561.49       5615.28       118.13 o                         
   0   9   7          0.31          9.13         3.64 o                         
   1   9   7       5649.48       5642.78        99.33 o                         
   2   9   7        783.20        763.92        21.83 o                         
   3   9   7       1587.49       1532.02        43.87 o                         
   4   9   7          8.39         15.32         7.99 o                         
   5   9   7        267.24        345.90        43.90 o                         
   6   9   7        156.05        182.18        49.05 o                         
  -6  10   7        550.31        533.88        58.39 o                         
  -5  10   7        537.43        541.72        33.86 o                         
  -4  10   7        421.41        374.81        24.33 o                         
  -3  10   7        275.35        275.11        18.30 o                         
  -2  10   7        938.22        924.70        24.34 o                         
  -1  10   7       3410.49       3441.42        64.44 o                         
   0  10   7       1152.74       1180.89        25.58 o                         
   1  10   7       3453.45       3426.90        58.28 o                         
   2  10   7        934.64        929.13        26.03 o                         
   3  10   7        126.48        141.66        15.04 o                         
   4  10   7        339.21        301.56        29.69 o                         
   5  10   7        419.52        373.16        46.34 o                         
   6  10   7        576.63        505.86        80.35 o                         
  -5  11   7        128.44        135.90        19.98 o                         
  -4  11   7       2664.30       2672.77        89.08 o                         
  -3  11   7        618.01        590.52        24.86 o                         
  -2  11   7        776.04        779.04        22.80 o                         
  -1  11   7       1261.80       1229.49        29.60 o                         
   0  11   7       6285.26       6517.18       107.38 o                         
   1  11   7       1226.90       1169.38        27.26 o                         
   2  11   7        993.48        990.73        26.47 o                         
   3  11   7        568.96        557.39        24.41 o                         
   4  11   7       2708.60       2638.57        98.16 o                         
   5  11   7        180.64        149.98        31.00 o                         
   6  11   7        742.54        826.26        97.63 o                         
  -5  12   7        369.74        351.94        41.34 o                         
  -4  12   7        314.46        323.69        28.38 o                         
  -3  12   7        320.45        326.94        21.18 o                         
  -2  12   7       1311.31       1348.19        32.93 o                         
  -1  12   7       1540.26       1473.68        33.39 o                         
   0  12   7       4332.94       4366.76        76.66 o                         
   1  12   7       1653.19       1620.82        34.36 o                         
   2  12   7       1444.38       1422.21        34.87 o                         
   3  12   7        396.28        418.82        23.54 o                         
   4  12   7        343.15        347.50        62.13 o                         
   5  12   7        382.75        299.38        62.60 o                         
   6  12   7        164.89        248.93        58.86 o                         
  -5  13   7        860.06        929.97        64.00 o                         
  -4  13   7        487.35        486.91        31.85 o                         
  -3  13   7       1249.18       1187.76        52.22 o                         
  -2  13   7        193.35        201.81        13.21 o                         
  -1  13   7       3417.42       3534.83        66.17 o                         
   0  13   7        343.21        331.09        16.65 o                         
   1  13   7       3686.17       3773.13        68.96 o                         
   2  13   7        193.85        179.16        13.62 o                         
   3  13   7       1410.80       1342.68        52.26 o                         
   4  13   7        451.22        454.42        43.90 o                         
   5  13   7        633.93        613.30        94.83 o                         
   6  13   7        107.05        156.49        49.98 o                         
  -5  14   7         30.86         47.18        18.22 o                         
  -4  14   7        385.28        431.66        31.98 o                         
  -3  14   7       1709.22       1696.60        65.47 o                         
  -2  14   7       1933.10       1903.65        53.70 o                         
  -1  14   7       2100.62       2125.50        44.65 o                         
   0  14   7       3109.48       3053.34        59.19 o                         
   1  14   7       2159.85       2179.03        43.90 o                         
   2  14   7       1907.21       1929.68        45.28 o                         
   3  14   7       1540.91       1524.40        59.79 o                         
   4  14   7        363.04        356.92        38.10 o                         
  -4  15   7        605.85        664.21        56.06 o                         
  -3  15   7       1418.40       1360.04        59.32 o                         
  -2  15   7       1615.90       1641.53        43.81 o                         
  -1  15   7        866.05        838.40        24.95 o                         
   0  15   7        773.03        722.63        23.26 o                         
   1  15   7        850.36        824.60        28.45 o                         
   2  15   7       1636.27       1613.47        47.60 o                         
   3  15   7       1485.91       1484.36        59.56 o                         
   4  15   7        747.20        719.40        66.76 o                         
   5  15   7         66.38         88.76        35.50 o                         
  -4  16   7         22.70         29.90        17.75 o                         
  -3  16   7       2107.04       2073.09       148.06 o                         
  -2  16   7        105.02         99.73         9.45 o                         
  -1  16   7       1270.74       1332.52        33.92 o                         
   0  16   7        185.43        168.62        14.31 o                         
   1  16   7       1394.96       1411.74        36.22 o                         
   2  16   7        120.86        132.84        18.90 o                         
   3  16   7       1954.69       1861.34        73.49 o                         
   4  16   7         20.85         82.68        60.26 o                         
  -3  17   7       1012.07       1096.26        78.95 o                         
  -2  17   7       1358.98       1304.85        38.96 o                         
  -1  17   7       1066.75       1099.12        36.04 o                         
   0  17   7        571.35        534.12        22.27 o                         
   1  17   7       1098.98       1139.49        32.59 o                         
   2  17   7       1276.96       1282.07        48.80 o                         
   3  17   7       1040.67        936.51       113.98 o                         
   4  17   7        103.01        112.58        45.78 o                         
  -3  18   7        850.47        924.83        81.28 o                         
  -2  18   7        386.18        386.13        20.49 o                         
  -1  18   7        376.82        420.18        22.07 o                         
   0  18   7        284.80        310.30        21.26 o                         
   1  18   7        375.97        409.73        23.91 o                         
   2  18   7        333.12        313.48        29.99 o                         
   3  18   7        941.71        622.64       103.70 o                         
  -3  19   7        670.23        705.74        63.06 o                         
  -2  19   7         34.37         55.12        25.23 o                         
  -1  19   7       1176.79       1093.27        48.78 o                         
   0  19   7          6.95          5.80         7.02 o                         
   1  19   7       1197.88       1219.92        44.08 o                         
   2  19   7         38.14         22.85        15.34 o                         
  -2  20   7        584.04        641.79        66.33 o                         
  -1  20   7        552.45        623.14        37.09 o                         
   0  20   7       1295.59       1238.96        56.54 o                         
   1  20   7        661.73        671.50        42.95 o                         
  -2  21   7        268.66        321.34        52.32 o                         
  -1  21   7        713.95        680.56        94.83 o                         
   0  21   7         62.41         54.99        20.18 o                         
   1  21   7        771.83        739.38        78.48 o                         
  -1  22   7        637.46        714.62        77.08 o                         
   0  22   7         96.27         35.50        28.50 o                         
   0   0   8        448.28        335.69        13.25 o                         
   1   0   8       3367.24       3430.54       152.28 o                         
   2   0   8        352.80        362.05        11.22 o                         
   3   0   8      10299.27       9861.19       509.10 o                         
   4   0   8       2254.86       2310.14        50.71 o                         
   5   0   8       2183.92       2217.89        55.66 o                         
   6   0   8         88.00         99.91        14.84 o                         
   7   0   8       1686.48       1590.91       117.25 o                         
  -7   1   8         84.97         64.00        26.16 o                         
  -6   1   8        275.72        290.28        22.08 o                         
  -5   1   8       2077.43       1987.93        47.25 o                         
  -4   1   8       2406.42       2461.17        53.64 o                         
  -3   1   8       1419.09       1478.71        32.40 o                         
  -2   1   8       7933.40       8556.54       401.34 o                         
  -1   1   8      16652.90      16255.14       545.87 o                         
   0   1   8       3359.00       3510.27       156.99 o                         
   1   1   8      16127.88      16616.32       452.63 o                         
   2   1   8       7568.08       7540.22       252.79 o                         
   3   1   8       1589.69       1687.91        33.70 o                         
   4   1   8       2522.04       2561.98        58.65 o                         
   5   1   8       1773.15       1762.12        45.24 o                         
   6   1   8        346.11        367.75        24.52 o                         
  -7   2   8        315.79        293.10        35.30 o                         
  -6   2   8        263.02        262.81        20.65 o                         
  -5   2   8        852.04        903.64        29.15 o                         
  -4   2   8       1670.38       1646.80        39.27 o                         
  -3   2   8       3834.50       4006.19        79.68 o                         
  -2   2   8        315.30        359.82        10.71 o                         
  -1   2   8      18413.82      18847.24       591.76 o                         
   0   2   8       7521.46       7483.48       439.76 o                         
   1   2   8      17326.91      18023.36       581.45 o                         
   2   2   8        253.66        298.84        10.64 o                         
   3   2   8       3730.20       3830.96        67.19 o                         
   4   2   8       1564.17       1586.40        41.09 o                         
   5   2   8        876.00        881.03        28.49 o                         
   6   2   8        241.38        246.00        20.16 o                         
   7   2   8        254.32        268.55        52.79 o                         
  -7   3   8         14.61          8.50        13.08 o                         
  -6   3   8        791.88        843.48        31.05 o                         
  -5   3   8       5243.68       5342.68       120.44 o                         
  -4   3   8        686.46        674.73        22.17 o                         
  -3   3   8       2962.39       2970.38        54.03 o                         
  -2   3   8       5019.20       5025.78       134.80 o                         
  -1   3   8      10040.79       9712.93       387.55 o                         
   0   3   8         98.87        134.59         9.37 o                         
   1   3   8      10810.62      10897.79       396.03 o                         
   2   3   8       4960.59       4765.72       162.51 o                         
   3   3   8       3000.89       2924.16        53.23 o                         
   4   3   8        653.18        635.12        21.13 o                         
   5   3   8       5172.79       5251.82       101.02 o                         
   6   3   8        860.07        863.87        37.21 o                         
   7   3   8          4.66          0.93        19.62 o                         
  -7   4   8       1278.97       1335.39       103.24 o                         
  -6   4   8       1263.22       1291.38        38.93 o                         
  -5   4   8        334.43        321.76        17.41 o                         
  -4   4   8       1921.23       1969.91        39.81 o                         
  -3   4   8       7189.63       7018.97       163.04 o                         
  -2   4   8       4846.24       4913.07       116.77 o                         
  -1   4   8       3004.41       2980.56        75.45 o                         
   0   4   8       3939.47       3872.81       235.86 o                         
   1   4   8       3268.75       3292.88        76.24 o                         
   2   4   8       4712.96       4723.23       132.42 o                         
   3   4   8       6948.43       6583.76       159.37 o                         
   4   4   8       1633.46       1663.64        36.15 o                         
   5   4   8        374.84        364.87        19.95 o                         
   6   4   8       1286.41       1302.64        51.16 o                         
  -6   5   8        487.05        476.91        23.32 o                         
  -5   5   8        996.44        986.78        28.83 o                         
  -4   5   8         75.03         60.77         7.43 o                         
  -3   5   8        697.23        722.80        19.77 o                         
  -2   5   8       2206.49       2381.47        43.62 o                         
  -1   5   8       6750.91       7526.24       345.27 o                         
   0   5   8       1428.19       1376.95        31.01 o                         
   1   5   8       6519.69       6975.88       282.06 o                         
   2   5   8       2247.43       2473.68        57.61 o                         
   3   5   8        803.88        808.84        30.19 o                         
   4   5   8        100.06        106.01         9.26 o                         
   5   5   8       1015.45       1028.17        32.46 o                         
   6   5   8        529.77        513.24        28.32 o                         
  -7   6   8        685.00        728.63        71.00 o                         
  -6   6   8         42.36         46.56         9.75 o                         
  -5   6   8        365.68        392.55        19.26 o                         
  -4   6   8        524.81        527.55        19.94 o                         
  -3   6   8       2837.80       2730.44        47.01 o                         
  -2   6   8        465.36        454.69        14.25 o                         
  -1   6   8      17260.02      17348.78       620.00 o                         
   0   6   8       4555.23       4290.07        99.84 o                         
   1   6   8      16475.20      16679.24       523.48 o                         
   2   6   8        569.42        538.83        20.45 o                         
   3   6   8       2839.64       2745.50        62.34 o                         
   4   6   8        633.58        601.88        25.34 o                         
   5   6   8        470.14        514.99        19.71 o                         
   6   6   8         16.17         17.48         9.79 o                         
  -6   7   8        760.29        770.53        48.70 o                         
  -5   7   8       2065.81       2073.15        61.39 o                         
  -4   7   8       1165.72       1161.70        25.43 o                         
  -3   7   8       3480.49       3535.88        63.00 o                         
  -2   7   8        371.61        303.40        11.85 o                         
  -1   7   8       2911.37       2821.85        68.73 o                         
   0   7   8       6555.37       6578.89       295.18 o                         
   1   7   8       3324.40       3247.88        51.50 o                         
   2   7   8        382.52        327.42        13.43 o                         
   3   7   8       3418.40       3413.29        82.92 o                         
   4   7   8       1301.87       1312.77        40.44 o                         
   5   7   8       2332.49       2337.46        87.15 o                         
   6   7   8        807.64        826.15        61.40 o                         
  -6   8   8        656.04        649.21        59.30 o                         
  -5   8   8        280.90        285.07        27.29 o                         
  -4   8   8       1389.62       1377.79        40.77 o                         
  -3   8   8        898.84        894.72        20.15 o                         
  -2   8   8       2690.64       2712.12        50.94 o                         
  -1   8   8       1010.85        993.35        23.96 o                         
   0   8   8       9502.42       9813.92       454.07 o                         
   1   8   8       1054.18       1039.66        22.57 o                         
   2   8   8       2392.64       2482.93        49.51 o                         
   3   8   8        884.31        872.49        29.84 o                         
   4   8   8       1378.84       1344.78        42.01 o                         
   5   8   8        309.84        370.93        36.89 o                         
   6   8   8        741.22        747.32        81.28 o                         
  -6   9   8         21.02         43.44        22.89 o                         
  -5   9   8       1310.52       1232.06        54.32 o                         
  -4   9   8        477.98        496.52        24.61 o                         
  -3   9   8        505.31        482.33        17.79 o                         
  -2   9   8         59.33         67.06         6.20 o                         
  -1   9   8       6671.84       6780.81       179.74 o                         
   0   9   8         11.70         23.54         5.20 o                         
   1   9   8       6333.70       6464.78       136.09 o                         
   2   9   8         61.70         61.30         7.76 o                         
   3   9   8        415.52        436.07        23.08 o                         
   4   9   8        481.63        439.27        26.43 o                         
   5   9   8       1213.11       1136.00        71.42 o                         
   6   9   8         18.89         66.33        31.30 o                         
  -6  10   8        284.78        262.95        41.11 o                         
  -5  10   8       1225.47       1170.38        55.22 o                         
  -4  10   8       2086.57       2117.90        73.91 o                         
  -3  10   8       2830.26       2763.81        76.34 o                         
  -2  10   8       4268.51       4354.79        78.67 o                         
  -1  10   8       1661.50       1664.16        37.16 o                         
   0  10   8       3837.76       3953.13        65.02 o                         
   1  10   8       1837.02       1790.05        34.74 o                         
   2  10   8       3821.50       3901.53        79.12 o                         
   3  10   8       3081.77       2990.61        74.48 o                         
   4  10   8       2079.07       1978.75        80.06 o                         
   5  10   8       1117.04       1105.50        71.16 o                         
   6  10   8        330.63        337.22        65.40 o                         
  -6  11   8        224.93        283.97        61.19 o                         
  -5  11   8        396.07        389.74        32.12 o                         
  -4  11   8       1351.99       1347.98        55.75 o                         
  -3  11   8       1204.22       1227.48        40.75 o                         
  -2  11   8       2405.29       2470.81        51.54 o                         
  -1  11   8        841.78        816.82        23.22 o                         
   1  11   8        853.70        840.34        21.70 o                         
   2  11   8       2540.48       2593.31        52.22 o                         
   3  11   8       1308.74       1272.81        36.72 o                         
   4  11   8       1455.45       1418.93        64.70 o                         
   5  11   8        327.04        258.13        74.25 o                         
   6  11   8        238.74        187.79        54.19 o                         
  -5  12   8        160.97        163.76        23.87 o                         
  -4  12   8        548.01        559.47        37.52 o                         
  -3  12   8       1152.31       1099.50        40.43 o                         
  -2  12   8        211.28        210.26        12.90 o                         
  -1  12   8        490.26        487.70        17.24 o                         
   0  12   8       2005.82       2048.24        42.26 o                         
   1  12   8        615.52        613.54        18.46 o                         
   2  12   8        233.36        241.78        16.83 o                         
   3  12   8       1233.12       1238.68        38.02 o                         
   4  12   8        549.93        558.60        44.15 o                         
   5  12   8        127.62        128.93        41.57 o                         
   6  12   8        100.98        187.79        51.85 o                         
  -5  13   8       1004.26        968.74        71.00 o                         
  -4  13   8        888.20        891.86        45.44 o                         
  -3  13   8       1041.32       1061.73        47.17 o                         
  -2  13   8        946.05        916.43        32.93 o                         
  -1  13   8       2496.43       2553.38        49.45 o                         
   0  13   8       5653.99       5781.18        99.86 o                         
   1  13   8       2385.94       2406.28        48.97 o                         
   2  13   8        938.41        946.26        28.56 o                         
   3  13   8        976.82        919.41        43.38 o                         
   4  13   8       1002.25       1062.08        50.56 o                         
   5  13   8        897.65       1029.93       102.30 o                         
   6  13   8        120.58        134.53        44.38 o                         
  -5  14   8        364.91        313.40        41.11 o                         
  -4  14   8       1969.99       2000.09        73.92 o                         
  -3  14   8        887.62        882.62        56.38 o                         
  -2  14   8       1989.85       2035.31        50.08 o                         
  -1  14   8         83.24         93.89        31.76 o                         
   0  14   8         24.49         26.25         7.14 o                         
   1  14   8        216.53        234.38        14.00 o                         
   2  14   8       2123.47       2071.18        51.10 o                         
   3  14   8        872.56        837.27        42.18 o                         
   4  14   8       1857.25       1734.29        69.35 o                         
   5  14   8        480.17        448.87        78.01 o                         
  -4  15   8         94.36         97.63        26.63 o                         
  -3  15   8         42.78         57.39        19.53 o                         
  -2  15   8       1520.69       1527.63        44.42 o                         
  -1  15   8        152.55        160.99        12.29 o                         
   0  15   8        213.87        241.83        15.13 o                         
   1  15   8        169.92        182.88        13.79 o                         
   2  15   8       1706.21       1635.53        47.55 o                         
   3  15   8         53.91         46.17        15.71 o                         
   4  15   8        136.63        153.98        35.30 o                         
   5  15   8        110.10        111.18        40.17 o                         
  -4  16   8        329.04        306.86        42.98 o                         
  -3  16   8       1006.36        936.91        61.97 o                         
  -2  16   8        455.74        448.93        22.83 o                         
  -1  16   8        282.61        300.24        16.95 o                         
   0  16   8        249.49        264.25        16.27 o                         
   1  16   8        399.53        401.84        20.47 o                         
   2  16   8        522.93        537.80        33.11 o                         
   3  16   8        958.45        965.45        47.95 o                         
   4  16   8        325.85        339.56        78.95 o                         
   5  16   8        658.65        617.97       100.43 o                         
  -4  17   8        492.66        486.70        64.93 o                         
  -3  17   8       1421.58       1496.55        98.56 o                         
  -2  17   8        593.25        587.67        25.35 o                         
  -1  17   8       1005.87       1020.36        31.80 o                         
   0  17   8       2174.30       2273.72        50.45 o                         
   1  17   8        987.10        963.93        32.39 o                         
   2  17   8        649.52        638.28        38.71 o                         
   3  17   8       1527.50       1426.01       136.40 o                         
   4  17   8        504.83        430.65        82.22 o                         
  -3  18   8        447.03        477.83        52.79 o                         
  -2  18   8        971.23       1029.62        51.52 o                         
  -1  18   8        507.46        473.73        23.21 o                         
   0  18   8        118.06        156.64        14.82 o                         
   1  18   8        552.41        512.25        26.59 o                         
   2  18   8        944.78        976.83        52.46 o                         
   3  18   8        479.81        420.37        83.15 o                         
  -3  19   8         22.15         34.10        21.02 o                         
  -2  19   8        596.31        596.48        61.66 o                         
  -1  19   8        101.68        119.54        15.74 o                         
   0  19   8        394.30        422.05        24.31 o                         
   1  19   8         81.87         86.73        16.56 o                         
   2  19   8        555.59        509.69        45.87 o                         
  -2  20   8       1648.42       1627.81       113.98 o                         
  -1  20   8        305.86        312.35        28.73 o                         
   0  20   8        142.99        197.27        24.50 o                         
   1  20   8        316.81        355.65        59.56 o                         
  -2  21   8         99.49        114.91        34.57 o                         
  -1  21   8        118.32        132.83        24.27 o                         
   0  21   8        310.34        319.05        39.39 o                         
   1  21   8         58.75         68.20        32.70 o                         
  -1  22   8        121.71        139.21        40.17 o                         
   0  22   8        601.28        584.33        65.40 o                         
   1   0   9      19388.67      18872.92       603.57 o                         
   2   0   9        122.50        150.28         8.35 o                         
   3   0   9       2432.23       2484.54        46.95 o                         
   4   0   9         63.72         66.50         8.67 o                         
   5   0   9       9227.49       9539.88       199.10 o                         
   6   0   9          0.07          0.70         7.23 o                         
   7   0   9         57.43         49.98        27.56 o                         
  -7   1   9        641.36        698.78        70.54 o                         
  -6   1   9        290.21        272.98        21.18 o                         
  -5   1   9        186.07        190.56        15.61 o                         
  -4   1   9       1708.10       1714.77        44.53 o                         
  -3   1   9       7973.44       7777.79       266.03 o                         
  -2   1   9       2273.30       2633.82        54.56 o                         
  -1   1   9       1496.80       1533.21        31.99 o                         
   0   1   9        276.60        317.09         8.42 o                         
   1   1   9       1310.87       1339.52        30.92 o                         
   2   1   9       2280.59       2662.04        66.73 o                         
   3   1   9       8453.62       8218.81       374.59 o                         
   4   1   9       1669.88       1688.98        43.07 o                         
   5   1   9        216.56        233.80        17.29 o                         
   6   1   9        282.01        303.96        22.54 o                         
   7   1   9        642.05        714.62        77.54 o                         
  -7   2   9        409.60        415.63        42.69 o                         
  -6   2   9         22.49         15.96         9.16 o                         
  -5   2   9        439.52        454.95        22.56 o                         
  -4   2   9         52.30         42.63         7.56 o                         
  -3   2   9         50.71         78.06         8.06 o                         
  -2   2   9        483.31        506.16        13.79 o                         
  -1   2   9       5552.91       5983.57       280.12 o                         
   0   2   9          3.37         11.62         2.47 o                         
   1   2   9       6123.88       6560.04       374.90 o                         
   2   2   9        529.31        569.95        15.05 o                         
   3   2   9         70.50         99.94         8.94 o                         
   4   2   9         45.50         46.02         8.19 o                         
   5   2   9        491.26        514.88        23.08 o                         
   6   2   9         12.85          7.47        10.79 o                         
   7   2   9        389.00        404.96        66.80 o                         
  -7   3   9       1100.37       1085.31        61.50 o                         
  -6   3   9        183.48        206.14        19.31 o                         
  -5   3   9          2.99          8.79         7.16 o                         
  -4   3   9        142.83        181.38        12.06 o                         
  -2   3   9       3288.39       3550.78        80.34 o                         
  -1   3   9      13738.76      13917.51       499.44 o                         
   0   3   9        413.95        424.17        14.08 o                         
   1   3   9      14077.43      13973.85       494.83 o                         
   2   3   9       3565.90       3736.91        90.14 o                         
   4   3   9        142.60        159.72        11.73 o                         
   5   3   9          2.38          6.01         6.80 o                         
   6   3   9        243.20        252.17        22.06 o                         
   7   3   9       1106.82       1088.79       105.10 o                         
  -7   4   9         75.64         85.49        33.17 o                         
  -6   4   9        346.32        367.95        22.41 o                         
  -5   4   9       3294.87       3339.36        68.73 o                         
  -4   4   9        110.81        145.46        10.66 o                         
  -3   4   9       3059.46       3141.65        57.87 o                         
  -2   4   9       4828.86       5328.94       126.38 o                         
  -1   4   9      25798.68      25328.48       690.26 o                         
   0   4   9          6.43         15.33         3.44 o                         
   1   4   9      25444.05      26027.22       693.96 o                         
   2   4   9       4726.97       5179.20       265.54 o                         
   3   4   9       3185.02       3292.90        61.29 o                         
   4   4   9         60.73         71.16         7.92 o                         
   5   4   9       3269.25       3298.99        80.15 o                         
   6   4   9        290.48        326.41        26.96 o                         
  -7   5   9         13.58          6.54        18.22 o                         
  -6   5   9        127.13        126.93        13.64 o                         
  -5   5   9        750.23        668.51        23.32 o                         
  -4   5   9        308.75        294.64        13.80 o                         
  -3   5   9        292.90        309.43        12.35 o                         
  -2   5   9        129.90        138.77         8.38 o                         
  -1   5   9       3447.83       3567.10        86.45 o                         
   0   5   9       5704.27       6129.96       263.95 o                         
   1   5   9       3469.09       3548.70        86.24 o                         
   2   5   9        121.07        136.62        14.34 o                         
   3   5   9        265.68        262.78        16.47 o                         
   4   5   9        274.14        253.80        13.42 o                         
   5   5   9        733.83        705.02        24.59 o                         
   6   5   9        141.51        150.86        21.72 o                         
  -6   6   9         46.07         57.95        13.88 o                         
  -5   6   9       2186.02       2220.77        50.48 o                         
  -4   6   9       1164.94       1142.84        30.79 o                         
  -3   6   9        959.44        954.78        23.27 o                         
  -2   6   9         24.60         39.94         5.14 o                         
  -1   6   9       3578.81       3463.46        87.38 o                         
   0   6   9       1934.25       1870.10        40.83 o                         
   1   6   9       3750.61       3637.31        70.99 o                         
   2   6   9         25.04         48.14         6.84 o                         
   3   6   9       1013.74        996.07        30.73 o                         
   4   6   9       1216.14       1208.73        36.86 o                         
   5   6   9       1967.71       1898.39        51.58 o                         
   6   6   9         56.40         66.08        14.81 o                         
  -6   7   9        959.26        995.62        55.66 o                         
  -5   7   9        592.50        566.09        27.75 o                         
  -4   7   9        365.05        344.42        12.52 o                         
  -3   7   9       9815.08       9630.15       200.24 o                         
  -2   7   9       4370.27       4418.15        95.59 o                         
  -1   7   9      12057.13      11639.41       628.82 o                         
   0   7   9        509.41        557.83        15.43 o                         
   1   7   9      11995.34      12451.63       440.60 o                         
   2   7   9       4389.33       4359.17        75.62 o                         
   3   7   9       9738.57       9753.99       257.96 o                         
   4   7   9        332.54        311.23        21.24 o                         
   5   7   9        671.52        608.14        54.66 o                         
   6   7   9       1001.05        900.07        94.36 o                         
  -6   8   9        219.04        213.29        28.24 o                         
  -5   8   9        133.04        163.26        21.84 o                         
  -4   8   9        164.06        184.67        11.74 o                         
  -3   8   9        918.07        932.85        20.80 o                         
  -2   8   9        532.61        524.72        19.43 o                         
  -1   8   9       1899.11       1924.20        41.48 o                         
   0   8   9       2471.75       2419.39        42.15 o                         
   1   8   9       1849.77       1853.56        35.39 o                         
   2   8   9        440.46        441.78        16.18 o                         
   3   8   9        869.55        911.75        30.81 o                         
   4   8   9        138.01        159.71        16.22 o                         
   5   8   9        172.97        148.44        24.54 o                         
   6   8   9        258.84        251.27        52.32 o                         
  -6   9   9         99.93         99.50        28.50 o                         
  -5   9   9         25.84         45.59        14.45 o                         
  -4   9   9        169.32        164.35        17.76 o                         
  -3   9   9        451.77        486.86        16.52 o                         
  -2   9   9        338.20        353.45        13.17 o                         
  -1   9   9         62.30         66.76         6.64 o                         
   0   9   9        927.93       1059.29        23.43 o                         
   1   9   9         42.49         47.25         5.99 o                         
   2   9   9        439.37        428.52        16.32 o                         
   3   9   9        334.21        370.49        26.50 o                         
   4   9   9        169.57        161.25        18.69 o                         
   5   9   9         24.94         21.06        15.70 o                         
   6   9   9        119.93         74.27        32.70 o                         
  -6  10   9        375.55        362.91        49.52 o                         
  -5  10   9       1043.71        953.69        61.33 o                         
  -4  10   9       3111.15       3106.80       101.63 o                         
  -3  10   9        173.85        202.38        10.28 o                         
  -2  10   9        408.30        415.83        15.49 o                         
  -1  10   9       6348.72       6378.39       131.86 o                         
   1  10   9       6088.15       6160.10        97.40 o                         
   2  10   9        307.84        331.71        19.42 o                         
   3  10   9        211.72        224.94        17.51 o                         
   4  10   9       3333.81       3331.97       111.01 o                         
   5  10   9       1027.29        933.50        64.08 o                         
   6  10   9        420.89        451.20        74.74 o                         
  -5  11   9        186.12        160.98        28.78 o                         
  -4  11   9       1300.62       1296.77        54.59 o                         
  -3  11   9       2622.14       2529.34        54.46 o                         
  -2  11   9        905.67        919.61        31.61 o                         
  -1  11   9       3784.70       3830.40        71.67 o                         
   0  11   9        299.26        352.06        14.12 o                         
   1  11   9       3736.00       3735.22        64.50 o                         
   2  11   9        881.29        913.41        26.50 o                         
   3  11   9       2926.89       2949.60        62.61 o                         
   4  11   9       1364.76       1354.43        62.85 o                         
   5  11   9        248.14        247.53        53.72 o                         
   6  11   9        536.57        525.48        80.81 o                         
  -5  12   9         26.25         14.98        14.60 o                         
  -4  12   9         50.18         65.78        16.51 o                         
  -3  12   9        254.28        224.68        23.63 o                         
  -2  12   9       1104.33       1071.82        32.23 o                         
  -1  12   9       1498.81       1497.94        33.38 o                         
   0  12   9        223.13        240.56        13.61 o                         
   1  12   9       1503.09       1496.74        32.90 o                         
   2  12   9       1061.77       1063.88        29.79 o                         
   3  12   9        242.09        240.65        20.18 o                         
   4  12   9         59.53         90.59        17.61 o                         
   5  12   9         22.56         43.91        27.09 o                         
   6  12   9         22.44         45.78        27.09 o                         
  -5  13   9        227.48        275.09        46.71 o                         
  -4  13   9        483.77        490.79        33.75 o                         
  -3  13   9        946.30        926.52        45.09 o                         
  -2  13   9       2071.41       2063.37        51.20 o                         
  -1  13   9         60.69         82.19         8.60 o                         
   0  13   9        133.45        112.79        11.11 o                         
   1  13   9        146.00        172.32        11.95 o                         
   2  13   9       2192.47       2277.08        50.25 o                         
   3  13   9        982.87        957.25        43.83 o                         
   4  13   9        528.50        534.73        42.06 o                         
   5  13   9        237.72        204.60        50.45 o                         
   6  13   9        848.14        762.73        89.69 o                         
  -5  14   9       1186.74       1179.37        82.22 o                         
  -4  14   9       3264.44       3346.07       110.31 o                         
  -3  14   9        247.84        283.38        36.57 o                         
  -2  14   9        470.21        495.36        22.48 o                         
  -1  14   9       2945.57       3029.01        57.87 o                         
   0  14   9       6761.41       6971.74       117.43 o                         
   1  14   9       2749.09       2794.04        55.98 o                         
   2  14   9        616.75        642.08        26.34 o                         
   3  14   9        273.47        273.68        31.52 o                         
   4  14   9       3293.82       3262.14       142.14 o                         
   5  14   9       1174.69       1143.91       111.18 o                         
  -4  15   9        232.45        258.28        41.11 o                         
  -3  15   9        131.55        148.23        30.25 o                         
  -2  15   9        470.92        445.63        21.59 o                         
  -1  15   9        222.12        228.85        15.03 o                         
   0  15   9        441.50        466.63        21.14 o                         
   1  15   9        229.00        249.80        16.29 o                         
   2  15   9        490.83        544.90        27.11 o                         
   3  15   9        127.12        161.41        22.46 o                         
   4  15   9        245.20        254.56        44.59 o                         
   5  15   9         71.02        129.40        43.91 o                         
  -3  16   9        155.50        168.66        30.58 o                         
  -2  16   9         76.17         74.91        11.35 o                         
  -1  16   9        164.23        178.96        13.86 o                         
   0  16   9         49.40         70.10         9.51 o                         
   1  16   9        152.86        159.16        13.51 o                         
   2  16   9        106.10        101.06        16.46 o                         
   3  16   9        152.25        155.25        23.14 o                         
   4  16   9        705.57        830.00        98.10 o                         
   5  16   9        140.05        176.58        52.32 o                         
  -4  17   9        779.59        818.79        72.87 o                         
  -3  17   9        497.19        484.37        52.32 o                         
  -2  17   9       4274.20       4273.95       101.04 o                         
  -1  17   9         32.75         47.04         8.91 o                         
   0  17   9         23.84         23.53         7.81 o                         
   1  17   9         64.71         66.70        10.73 o                         
   2  17   9       4429.87       4517.35       111.83 o                         
   3  17   9        424.97        300.79        70.07 o                         
   4  17   9        775.33        638.52       103.70 o                         
  -3  18   9        240.89        264.82        43.91 o                         
  -2  18   9        570.67        624.44        39.16 o                         
  -1  18   9         95.40         98.92        12.25 o                         
   0  18   9        548.13        565.12        24.93 o                         
   1  18   9         89.84         89.64        12.13 o                         
   2  18   9        550.89        535.70        41.65 o                         
   3  18   9        205.21        159.29        52.79 o                         
  -3  19   9        228.78        184.52        37.84 o                         
  -2  19   9        231.48        260.61        49.52 o                         
  -1  19   9         38.29         54.55        11.73 o                         
   0  19   9         15.83         17.25         8.31 o                         
   1  19   9         33.06         34.08        15.20 o                         
   2  19   9        248.94        280.80        39.82 o                         
   3  19   9        206.68        299.38        90.16 o                         
  -2  20   9         67.68        132.20        36.44 o                         
  -1  20   9        350.73        311.71        50.48 o                         
   0  20   9       2443.26       2572.15       112.58 o                         
   1  20   9        338.83        256.41        51.38 o                         
  -2  21   9       1827.98       1793.13       124.72 o                         
  -1  21   9        261.39        248.88        35.78 o                         
   0  21   9         22.48         32.21        21.22 o                         
  -1  22   9         41.91         19.62        25.69 o                         
   0  22   9        271.93        246.60        46.71 o                         
   0   0  10       2171.76       1978.75        48.49 o                         
   1   0  10       4738.31       4741.67       241.73 o                         
   2   0  10        187.74        179.33         9.17 o                         
   3   0  10      13563.35      13870.26       459.42 o                         
   4   0  10       2865.77       2901.86        60.83 o                         
   5   0  10        227.52        263.12        19.84 o                         
   6   0  10         30.97         45.33        10.84 o                         
   7   0  10       1582.59       1548.87       116.78 o                         
  -7   1  10         22.34         46.25        25.23 o                         
  -6   1  10        936.12        939.42        38.60 o                         
  -5   1  10       1149.75       1163.48        35.18 o                         
  -4   1  10        962.20        964.87        28.03 o                         
  -3   1  10       1640.13       1621.41        35.88 o                         
  -2   1  10       1859.33       1874.19        35.46 o                         
  -1   1  10      12394.85      12789.98       466.03 o                         
   0   1  10       3513.52       3334.76       166.79 o                         
   1   1  10      12305.20      12772.74       463.72 o                         
   2   1  10       1521.23       1531.36        34.38 o                         
   3   1  10       1663.25       1647.88        34.45 o                         
   4   1  10        936.46        933.14        29.17 o                         
   5   1  10        933.37        933.16        42.24 o                         
   6   1  10        954.32        900.49        35.68 o                         
   7   1  10         36.10         21.49        21.96 o                         
  -7   2  10        149.16        135.24        27.20 o                         
  -6   2  10         75.53         83.24        13.86 o                         
  -5   2  10       2289.37       2306.21        55.75 o                         
  -4   2  10          9.39         11.12         5.63 o                         
  -3   2  10       1759.10       1718.25        32.67 o                         
  -2   2  10        770.35        874.56        20.15 o                         
  -1   2  10      16037.01      16745.95       580.47 o                         
   0   2  10       2591.28       2846.98        78.21 o                         
   1   2  10      17306.69      17339.97       578.96 o                         
   2   2  10        877.88        974.10        24.31 o                         
   3   2  10       1613.20       1611.70        36.55 o                         
   4   2  10         33.70         38.09         7.30 o                         
   5   2  10       2041.90       2049.61        58.01 o                         
   6   2  10         71.87         72.96        13.39 o                         
   7   2  10        197.08        223.29        51.38 o                         
  -7   3  10         28.85         41.93        16.75 o                         
  -6   3  10        473.74        511.55        31.67 o                         
  -5   3  10       2783.79       2909.56        61.74 o                         
  -4   3  10        424.83        402.58        16.30 o                         
  -3   3  10       2945.61       3008.43        54.97 o                         
  -2   3  10       4176.16       4212.58        90.21 o                         
  -1   3  10      15059.38      14126.33       441.59 o                         
   0   3  10       1425.86       1416.67        28.65 o                         
   1   3  10      15102.42      14648.14       519.76 o                         
   2   3  10       3941.59       3958.78        99.48 o                         
   3   3  10       2925.33       2974.82        58.18 o                         
   4   3  10        430.79        387.77        18.14 o                         
   5   3  10       2693.18       2793.57        66.92 o                         
   6   3  10        506.90        566.01        29.60 o                         
  -7   4  10        995.94        999.10        89.22 o                         
  -6   4  10        116.61        150.72        15.66 o                         
  -5   4  10       1119.83       1136.00        32.12 o                         
  -4   4  10       1511.61       1488.98        33.61 o                         
  -3   4  10       5400.70       5380.08        98.60 o                         
  -2   4  10       3293.58       3364.81        70.00 o                         
  -1   4  10        522.68        449.53        13.60 o                         
   0   4  10      11180.12      11218.88       382.26 o                         
   1   4  10        547.11        453.33        14.48 o                         
   2   4  10       3339.76       3502.33        86.94 o                         
   3   4  10       5568.32       5571.94       133.38 o                         
   4   4  10       1297.55       1318.52        33.89 o                         
   5   4  10       1099.96       1061.24        35.83 o                         
   6   4  10         67.62         87.75        18.27 o                         
  -7   5  10        108.27        103.70        35.03 o                         
  -6   5  10        304.39        339.35        27.68 o                         
  -5   5  10         66.81         61.01         8.92 o                         
  -4   5  10        109.84        108.31         9.59 o                         
  -3   5  10        974.29        952.21        23.33 o                         
  -2   5  10       1039.06        993.74        25.81 o                         
  -1   5  10        810.07        812.22        22.10 o                         
   0   5  10        525.34        526.11        16.43 o                         
   1   5  10        961.13        909.74        21.50 o                         
   2   5  10       1179.61       1150.70        28.78 o                         
   3   5  10        850.73        862.47        30.82 o                         
   4   5  10        121.91        111.55         9.52 o                         
   5   5  10         62.89         70.65        11.48 o                         
   6   5  10        306.20        312.15        35.74 o                         
  -7   6  10        633.87        604.89        66.80 o                         
  -6   6  10          7.38          6.18         6.37 o                         
  -5   6  10        419.17        424.30        19.98 o                         
  -4   6  10        228.89        247.95        13.36 o                         
  -3   6  10       2903.39       2875.03        55.84 o                         
  -2   6  10       1922.75       1949.06        41.27 o                         
  -1   6  10      12342.25      12528.43       439.54 o                         
   0   6  10       1866.47       1914.51        42.04 o                         
   1   6  10      12067.90      12416.65       574.40 o                         
   2   6  10       1914.39       1952.39        41.49 o                         
   3   6  10       3185.87       3222.89        74.51 o                         
   4   6  10        255.42        265.75        17.87 o                         
   5   6  10        346.53        353.27        37.51 o                         
   6   6  10          5.58         10.48         5.17 o                         
  -6   7  10        800.63        778.10        48.43 o                         
  -5   7  10       1597.63       1605.07        38.01 o                         
  -4   7  10       2152.53       2084.72        40.08 o                         
  -3   7  10       2383.15       2506.40        49.21 o                         
  -2   7  10       3658.30       3572.93        72.59 o                         
  -1   7  10       7115.54       7374.01       196.66 o                         
   0   7  10       4771.76       4867.48       114.21 o                         
   1   7  10       7055.38       7457.94       338.62 o                         
   2   7  10       3693.59       3516.44        67.58 o                         
   3   7  10       2530.67       2695.04        61.52 o                         
   4   7  10       2128.04       2078.83        55.05 o                         
   5   7  10       1783.46       1705.20        71.20 o                         
   6   7  10        836.57        835.14       118.18 o                         
  -6   8  10        372.04        323.69        54.89 o                         
  -5   8  10         37.55         44.87         7.74 o                         
  -4   8  10        427.64        409.92        12.60 o                         
  -3   8  10         31.23         34.20         5.49 o                         
  -2   8  10       2077.36       2058.01        48.93 o                         
  -1   8  10       1302.06       1305.04        31.51 o                         
   0   8  10       3290.03       3270.54        57.93 o                         
   1   8  10       1236.73       1207.67        26.05 o                         
   2   8  10       1884.62       1855.72        39.97 o                         
   3   8  10         15.18         18.26         7.26 o                         
   4   8  10        239.69        244.65        21.76 o                         
   5   8  10         39.99         33.82        18.82 o                         
   6   8  10        351.18        272.29        55.59 o                         
  -6   9  10         12.83         17.98        13.02 o                         
  -5   9  10        572.20        591.83        36.79 o                         
  -4   9  10        711.43        722.39        25.80 o                         
  -3   9  10        802.07        799.85        21.86 o                         
  -2   9  10        453.13        459.98        17.30 o                         
  -1   9  10       7756.41       7795.03       176.31 o                         
   0   9  10        186.40        221.80        11.13 o                         
   1   9  10       7413.49       7716.82       161.41 o                         
   2   9  10        419.32        404.85        17.69 o                         
   3   9  10        935.62        916.03        29.51 o                         
   4   9  10        727.89        689.91        41.14 o                         
   5   9  10        691.44        734.51        54.20 o                         
   6   9  10         15.83         33.63        23.82 o                         
  -6  10  10        479.64        594.14        58.39 o                         
  -5  10  10        101.91        120.46        19.60 o                         
  -4  10  10        370.91        386.82        44.02 o                         
  -3  10  10       3461.47       3632.26        65.94 o                         
  -2  10  10       7510.89       7700.22       144.84 o                         
  -1  10  10       5011.20       5006.28        97.74 o                         
   0  10  10       1541.50       1589.24        34.16 o                         
   1  10  10       4859.26       4882.57        79.78 o                         
   2  10  10       7451.12       7658.18       127.35 o                         
   3  10  10       3831.61       4016.68        78.80 o                         
   4  10  10        424.04        453.11        38.97 o                         
   5  10  10        110.39        102.47        26.07 o                         
   6  10  10        491.90        454.47        74.27 o                         
  -6  11  10        320.12        317.60        47.18 o                         
  -5  11  10        458.33        488.56        34.18 o                         
  -4  11  10       1543.74       1513.99        59.77 o                         
  -3  11  10        283.92        286.04        12.90 o                         
  -2  11  10       1658.27       1589.73        37.90 o                         
  -1  11  10         59.90         51.74         7.02 o                         
   0  11  10       6898.58       7042.75       116.75 o                         
   1  11  10         19.23         19.99         5.87 o                         
   2  11  10       1226.68       1218.29        33.03 o                         
   3  11  10        262.96        289.07        19.83 o                         
   4  11  10       1544.75       1436.16        59.69 o                         
   5  11  10        419.54        451.20        70.07 o                         
   6  11  10        319.99        375.06        65.87 o                         
  -5  12  10        107.93        117.90        20.93 o                         
  -4  12  10        351.00        369.26        29.76 o                         
  -3  12  10       1255.37       1252.92        35.11 o                         
  -2  12  10        315.04        303.24        16.47 o                         
  -1  12  10        417.06        452.79        17.81 o                         
   0  12  10       1704.78       1649.33        34.57 o                         
   1  12  10        407.08        447.40        17.48 o                         
   2  12  10        284.58        269.26        16.79 o                         
   3  12  10       1201.09       1178.16        43.11 o                         
   4  12  10        379.65        428.69        33.78 o                         
   5  12  10        131.29        159.29        42.98 o                         
   6  12  10        334.92        290.51        68.67 o                         
  -5  13  10        231.71        257.81        41.57 o                         
  -4  13  10       1215.94       1182.43        59.34 o                         
  -3  13  10       1143.25       1164.67        51.83 o                         
  -2  13  10         58.54         46.54         8.45 o                         
  -1  13  10       1041.03       1039.85        29.27 o                         
   0  13  10       5584.98       5574.65       103.43 o                         
   1  13  10       1075.83       1087.25        29.36 o                         
   2  13  10         90.92        100.08        11.02 o                         
   3  13  10       1182.47       1151.94        48.90 o                         
   4  13  10       1276.30       1189.96        54.93 o                         
   5  13  10        211.51        241.93        54.65 o                         
   6  13  10        160.79        206.94        49.52 o                         
  -5  14  10        232.88        209.74        36.44 o                         
  -4  14  10       1748.96       1760.77        74.04 o                         
  -2  14  10       3903.57       3875.22        98.22 o                         
  -1  14  10        462.96        443.95        21.75 o                         
   0  14  10       2292.82       2209.96        47.08 o                         
   1  14  10        287.62        282.89        16.01 o                         
   2  14  10       3774.44       3620.16        78.30 o                         
   3  14  10       1043.39        968.36        51.78 o                         
   4  14  10       1844.81       1818.09        93.85 o                         
   5  14  10        167.87        173.31        46.71 o                         
  -4  15  10        195.94        258.74        41.57 o                         
  -3  15  10        139.76        113.19        26.07 o                         
  -2  15  10        571.11        591.45        25.15 o                         
  -1  15  10        237.62        244.72        14.80 o                         
   0  15  10         55.92         51.70         8.47 o                         
   1  15  10        238.17        249.75        16.19 o                         
   2  15  10        569.85        601.86        28.16 o                         
   3  15  10        125.18        129.71        20.17 o                         
   4  15  10        264.62        284.90        62.13 o                         
   5  15  10         76.38        118.65        41.57 o                         
  -4  16  10        441.40        473.16        50.92 o                         
  -3  16  10       1261.35       1302.33        77.20 o                         
  -2  16  10        829.36        847.88        31.74 o                         
  -1  16  10        164.79        171.75        13.75 o                         
   0  16  10         57.55         67.88         9.70 o                         
   1  16  10        165.54        181.54        15.50 o                         
   2  16  10        782.10        821.91        38.73 o                         
   3  16  10       1300.19       1191.30        55.53 o                         
   4  16  10        445.03        423.64        79.41 o                         
   5  16  10        190.46        279.30        66.33 o                         
  -4  17  10       1177.70       1208.33        85.49 o                         
  -3  17  10        688.12        697.38        64.93 o                         
  -2  17  10        621.44        613.64        27.17 o                         
  -1  17  10        299.02        288.72        19.30 o                         
   0  17  10       2640.04       2756.30        64.27 o                         
   1  17  10        316.07        318.81        20.42 o                         
   2  17  10        708.03        726.81        46.72 o                         
   3  17  10        671.89        586.20        97.16 o                         
   4  17  10       1236.86       1126.63       119.12 o                         
  -3  18  10         41.56         30.36        22.42 o                         
  -2  18  10        853.53        837.44        36.38 o                         
  -1  18  10         84.81         80.82        17.45 o                         
   0  18  10        175.06        204.22        16.75 o                         
   1  18  10         90.28        104.81        14.33 o                         
   2  18  10        811.77        786.97        52.58 o                         
   3  18  10         67.72         79.41        39.24 o                         
   4  18  10        245.78        230.76        62.60 o                         
  -3  19  10         73.48         62.60        25.23 o                         
  -2  19  10        468.78        455.41        63.06 o                         
  -1  19  10        301.62        323.97        22.58 o                         
   0  19  10          1.51          8.51         7.64 o                         
   1  19  10        295.69        283.15        28.24 o                         
   2  19  10        553.12        569.39        90.62 o                         
   3  19  10         76.94        100.90        44.38 o                         
  -2  20  10       1772.45       1798.74       124.72 o                         
  -1  20  10        418.99        475.42        89.22 o                         
   0  20  10         32.68         41.24        13.92 o                         
   1  20  10        516.51        479.23        69.14 o                         
  -1  21  10        218.09        245.66        52.79 o                         
   0  22  10        272.09        259.68        49.52 o                         
   1   0  11         65.42         36.39         3.44 o                         
   2   0  11       6497.56       6207.01       207.88 o                         
   3   0  11         24.62         29.14         5.26 o                         
   4   0  11       1043.76       1029.87        32.57 o                         
   5   0  11       2539.17       2447.51        64.12 o                         
   6   0  11       1108.85       1242.63        42.60 o                         
  -7   1  11        273.21        330.22        54.19 o                         
  -6   1  11         18.50         29.68         9.31 o                         
  -5   1  11        682.69        693.87        27.98 o                         
  -4   1  11       4743.82       4829.43        94.08 o                         
  -3   1  11       2855.32       2873.92        55.52 o                         
  -2   1  11       7127.70       6935.94       264.42 o                         
  -1   1  11       1235.75       1198.47        25.94 o                         
   0   1  11       3685.65       3425.92       113.13 o                         
   1   1  11       1201.35       1164.55        24.93 o                         
   2   1  11       6802.88       7006.84       264.95 o                         
   3   1  11       3267.42       3343.37        61.27 o                         
   4   1  11       5030.45       5197.03        93.75 o                         
   5   1  11        685.94        744.95        29.39 o                         
   6   1  11         69.12         79.69        13.30 o                         
   7   1  11        218.11        205.54        49.52 o                         
  -7   2  11        212.31        230.30        43.44 o                         
  -6   2  11        519.07        574.26        27.02 o                         
  -5   2  11       1017.33       1032.10        33.85 o                         
  -4   2  11       2670.08       2691.48        63.32 o                         
  -3   2  11       4692.91       4759.51        75.38 o                         
  -2   2  11       1939.70       2012.51        41.81 o                         
  -1   2  11       3924.89       4073.23       249.79 o                         
   0   2  11         25.89         29.25         3.94 o                         
   1   2  11       4585.69       4291.98       237.80 o                         
   2   2  11       2082.32       2102.21        44.77 o                         
   3   2  11       4535.33       4604.01        84.97 o                         
   4   2  11       2816.06       2792.50        57.48 o                         
   5   2  11       1049.36       1033.37        35.79 o                         
   6   2  11        536.91        606.75        31.55 o                         
   7   2  11        158.16        159.29        42.98 o                         
  -7   3  11        194.01        233.62        76.12 o                         
  -6   3  11        300.47        287.23        22.77 o                         
  -5   3  11        831.70        800.52        26.56 o                         
  -4   3  11       1958.66       1942.85        40.78 o                         
  -3   3  11       2842.76       2761.91        48.73 o                         
  -2   3  11        723.06        700.26        17.34 o                         
  -1   3  11       2093.90       1962.68        36.60 o                         
   0   3  11       4638.43       4242.54       195.73 o                         
   1   3  11       2172.52       2040.95        41.72 o                         
   2   3  11        757.54        755.44        20.09 o                         
   3   3  11       2960.70       2902.20        56.06 o                         
   4   3  11       1716.98       1707.45        41.58 o                         
   5   3  11        782.95        763.43        29.69 o                         
   6   3  11        390.43        400.46        25.03 o                         
  -7   4  11          1.40         -2.34        20.09 o                         
  -6   4  11       1572.26       1607.50        53.73 o                         
  -5   4  11        396.66        420.18        21.04 o                         
  -4   4  11        605.07        595.66        19.88 o                         
  -3   4  11        308.83        303.35        12.69 o                         
  -2   4  11       4056.20       3917.16        90.23 o                         
  -1   4  11       4677.78       4647.29       154.09 o                         
   0   4  11       1808.57       1633.85        39.30 o                         
   1   4  11       4605.56       4640.09       152.93 o                         
   2   4  11       4725.66       4576.12       125.75 o                         
   3   4  11        273.42        280.81        14.70 o                         
   4   4  11        552.23        547.99        20.22 o                         
   5   4  11        401.81        443.85        22.51 o                         
   6   4  11       1654.38       1804.41        77.50 o                         
  -7   5  11        612.92        764.13        76.14 o                         
  -6   5  11       1309.44       1346.20        45.66 o                         
  -5   5  11        996.87       1018.96        31.41 o                         
  -4   5  11       1057.02       1065.64        26.37 o                         
  -3   5  11        622.06        618.58        20.26 o                         
  -2   5  11       4682.61       4403.64        98.16 o                         
  -1   5  11       4280.26       4244.95       101.76 o                         
   0   5  11       1922.63       1906.51        41.50 o                         
   1   5  11       4354.25       4231.60       101.05 o                         
   2   5  11       4596.77       4433.52       108.96 o                         
   3   5  11        691.23        684.66        20.26 o                         
   4   5  11        805.08        772.08        25.15 o                         
   5   5  11        896.01        913.93        37.83 o                         
   6   5  11       1344.36       1339.85        62.38 o                         
  -7   6  11        372.19        418.04        62.13 o                         
  -6   6  11        171.49        199.42        16.47 o                         
  -5   6  11       2153.41       2060.50        54.08 o                         
  -4   6  11        674.17        644.08        18.71 o                         
  -3   6  11       1798.92       1733.70        36.05 o                         
  -2   6  11       2464.52       2460.32        45.92 o                         
   0   6  11       3638.90       3662.10        79.25 o                         
   1   6  11       8728.49       8987.19       402.15 o                         
   2   6  11       2420.20       2433.02        49.55 o                         
   3   6  11       1690.23       1608.83        52.69 o                         
   4   6  11        790.22        731.98        26.86 o                         
   5   6  11       2052.10       2047.96        80.45 o                         
   6   6  11        158.67        280.70        58.39 o                         
  -7   7  11        353.88        293.78        60.26 o                         
  -6   7  11        549.00        574.68        28.50 o                         
  -5   7  11        141.25        158.79        13.22 o                         
  -4   7  11       1212.46       1324.60        30.52 o                         
  -3   7  11       1261.99       1191.90        28.95 o                         
  -2   7  11       2541.94       2531.35        49.67 o                         
  -1   7  11       1966.74       1858.16        46.21 o                         
   0   7  11       5431.69       4941.28       116.87 o                         
   1   7  11       2060.40       1976.72        38.41 o                         
   2   7  11       2443.32       2450.29        51.71 o                         
   3   7  11       1320.57       1238.65        36.17 o                         
   4   7  11        955.78       1034.00        36.88 o                         
   5   7  11        142.42        141.83        22.94 o                         
  -6   8  11       1068.43       1097.80        59.09 o                         
  -5   8  11        321.64        316.88        18.83 o                         
  -4   8  11       1363.73       1289.18        29.53 o                         
  -3   8  11         99.73        117.25         8.92 o                         
  -2   8  11       4173.38       4138.57        83.70 o                         
  -1   8  11       1276.89       1308.96        32.45 o                         
   0   8  11      12024.14      11757.43       496.54 o                         
   1   8  11       1231.56       1276.64        30.81 o                         
   2   8  11       4136.49       4171.90        73.81 o                         
   3   8  11         82.92         95.99        10.31 o                         
   4   8  11       1102.04       1055.55        38.43 o                         
   5   8  11        369.92        357.44        35.49 o                         
  -6   9  11        227.97        227.03        41.57 o                         
  -5   9  11        698.57        700.16        40.06 o                         
  -4   9  11        292.09        318.03        18.15 o                         
  -3   9  11       1814.78       1728.99        40.51 o                         
  -2   9  11        808.91        820.44        25.45 o                         
  -1   9  11       4640.78       4776.54        90.30 o                         
   0   9  11         24.71         32.21         5.31 o                         
   1   9  11       4175.93       4295.16        72.70 o                         
   2   9  11        787.97        788.50        24.50 o                         
   3   9  11       1971.42       1827.90        51.42 o                         
   4   9  11        285.18        299.02        31.09 o                         
   5   9  11        697.88        634.19        84.55 o                         
   6   9  11        224.31        254.54        51.85 o                         
  -6  10  11        509.39        528.28        56.52 o                         
  -5  10  11        648.75        599.78        42.62 o                         
  -4  10  11          9.70         22.13        10.91 o                         
  -3  10  11        474.95        480.25        16.44 o                         
  -2  10  11       1559.46       1496.38        35.36 o                         
  -1  10  11       1699.44       1613.81        37.96 o                         
   0  10  11        332.79        296.12        12.94 o                         
   1  10  11       1877.73       1850.99        35.83 o                         
   2  10  11       1615.15       1546.61        35.97 o                         
   3  10  11        342.51        373.81        20.97 o                         
   4  10  11         11.14         25.03        12.38 o                         
   5  10  11        512.95        465.93        50.62 o                         
   6  10  11        508.76        535.75        76.61 o                         
  -6  11  11        307.74        304.99        46.71 o                         
  -5  11  11        304.97        325.02        32.70 o                         
  -4  11  11       1929.23       2009.68        94.54 o                         
  -3  11  11        325.01        325.97        12.45 o                         
  -2  11  11       1659.06       1621.25        39.81 o                         
  -1  11  11       1733.19       1705.88        40.15 o                         
   0  11  11       2858.01       2870.07        52.04 o                         
   1  11  11       1893.18       1930.20        38.25 o                         
   2  11  11       1371.68       1365.33        35.43 o                         
   3  11  11        297.81        296.63        19.34 o                         
   4  11  11       1982.25       2131.32       140.09 o                         
   5  11  11        233.49        249.87        51.85 o                         
   6  11  11        318.93        327.88        61.19 o                         
  -5  12  11        717.54        703.06        73.78 o                         
  -4  12  11        567.28        550.30        34.69 o                         
  -3  12  11        351.78        335.75        12.90 o                         
  -2  12  11       1814.92       1802.50        44.33 o                         
  -1  12  11       2269.19       2292.36        48.78 o                         
   0  12  11       2031.33       1976.93        39.76 o                         
   1  12  11       2202.87       2191.62        43.90 o                         
   2  12  11       1549.87       1524.38        38.94 o                         
   3  12  11        335.58        320.48        25.15 o                         
   4  12  11        578.80        553.93        36.89 o                         
   5  12  11        727.12        688.88        53.33 o                         
   6  12  11         18.44         44.84        26.16 o                         
  -5  13  11        605.97        543.36        39.14 o                         
  -4  13  11        411.25        419.25        32.46 o                         
  -3  13  11       2394.71       2345.70        71.30 o                         
  -2  13  11        104.71         89.17        10.86 o                         
  -1  13  11       2383.18       2328.98        49.12 o                         
   0  13  11        602.15        587.13        20.64 o                         
   1  13  11       2341.92       2377.14        47.91 o                         
   2  13  11         69.95         60.15        10.00 o                         
   3  13  11       2396.45       2293.40        75.72 o                         
   4  13  11        371.03        398.57        36.60 o                         
   5  13  11        613.51        672.16        76.14 o                         
   6  13  11          0.66         -1.40        20.55 o                         
  -5  14  11        232.26        252.67        41.11 o                         
  -4  14  11        752.88        760.79        56.06 o                         
  -3  14  11       1896.17       1919.22        63.37 o                         
  -2  14  11        518.96        539.01        25.01 o                         
  -1  14  11        770.89        739.82        22.65 o                         
   0  14  11        880.89        872.51        25.83 o                         
   1  14  11        747.14        695.85        22.30 o                         
   2  14  11        635.04        621.38        27.88 o                         
   3  14  11       1712.62       1636.52        67.34 o                         
   4  14  11        774.15        841.56        59.57 o                         
   5  14  11        189.28        205.54        51.38 o                         
  -4  15  11        925.72        850.09        72.87 o                         
  -3  15  11       1690.28       1703.31        87.27 o                         
  -2  15  11        715.34        728.35        28.76 o                         
  -1  15  11        450.06        446.79        19.44 o                         
   0  15  11       1379.46       1360.06        34.72 o                         
   1  15  11        552.01        569.51        21.88 o                         
   2  15  11        661.94        655.50        30.22 o                         
   3  15  11       1571.16       1488.46        60.73 o                         
   4  15  11        927.71        997.23        99.03 o                         
   5  15  11          9.41         16.82        20.55 o                         
  -4  16  11        121.06        150.42        35.97 o                         
  -3  16  11       1499.33       1446.57        98.10 o                         
  -2  16  11         68.68         66.87        10.80 o                         
  -1  16  11       1513.45       1528.53        41.88 o                         
   0  16  11        130.20        118.84        11.75 o                         
   1  16  11       1575.75       1565.10        40.36 o                         
   2  16  11         40.00         38.67        12.59 o                         
   3  16  11       1410.88       1255.07        64.37 o                         
   4  16  11        101.32        164.43        50.45 o                         
   5  16  11        586.46        584.33        91.09 o                         
  -4  17  11        253.09        166.30        35.03 o                         
  -3  17  11        296.36        238.66        44.38 o                         
  -2  17  11        309.95        298.06        20.63 o                         
  -1  17  11        687.60        688.20        36.91 o                         
   0  17  11        414.07        414.61        24.68 o                         
   1  17  11        698.87        787.10        29.37 o                         
   2  17  11        212.57        206.85        22.12 o                         
   3  17  11        324.32        312.93        70.07 o                         
   4  17  11        234.92        220.02        55.59 o                         
  -3  18  11       1293.44       1307.83        96.70 o                         
  -2  18  11        747.93        778.25        63.27 o                         
  -1  18  11        927.07        962.10        40.58 o                         
   0  18  11         97.73        100.52        12.45 o                         
   1  18  11        891.74        938.19        37.17 o                         
   2  18  11        921.67        972.56        53.97 o                         
   3  18  11       1302.15       1348.00       131.26 o                         
   4  18  11        328.90        326.01        71.94 o                         
  -3  19  11        509.86        448.40        60.73 o                         
  -2  19  11        283.56        296.73        53.49 o                         
  -1  19  11       1054.54       1050.65        40.71 o                         
   0  19  11          8.75         12.29         9.36 o                         
   1  19  11       1064.89       1121.04        48.91 o                         
   2  19  11        277.60        266.69        62.60 o                         
   3  19  11        527.40        454.94        87.82 o                         
  -2  20  11        203.20        197.60        44.38 o                         
  -1  20  11        851.38        835.95        53.52 o                         
   0  20  11        313.23        335.68        32.12 o                         
   1  20  11        868.58        755.26        80.81 o                         
  -2  21  11         99.09        108.84        36.44 o                         
  -1  21  11        804.77        834.67        85.02 o                         
   0  22  11        101.20        122.39        35.97 o                         
   0   0  12         50.96         25.53         4.06 o                         
   1   0  12        698.68        794.67        17.56 o                         
   2   0  12        290.60        285.74        11.20 o                         
   3   0  12        740.51        734.92        22.70 o                         
   4   0  12       5042.12       5187.16        90.91 o                         
   5   0  12         14.99         30.63         8.90 o                         
   6   0  12        116.30        122.54        14.98 o                         
   7   0  12         46.34         42.98        25.69 o                         
  -7   1  12         15.00         37.37        23.82 o                         
  -6   1  12       1113.36       1065.37        45.15 o                         
  -5   1  12          5.50         12.47         7.17 o                         
  -4   1  12       7250.59       7325.90       132.73 o                         
  -3   1  12        363.92        377.54        14.03 o                         
  -2   1  12       5022.48       4964.60        97.51 o                         
  -1   1  12        426.21        478.17        17.23 o                         
   0   1  12       6471.67       5648.64       516.13 o                         
   1   1  12        449.77        522.91        14.14 o                         
   2   1  12       5338.96       5365.27       176.18 o                         
   3   1  12        409.58        417.62        14.77 o                         
   4   1  12       7431.99       7521.34       124.19 o                         
   5   1  12          3.13          2.48         6.66 o                         
   6   1  12       1080.08       1110.01        40.98 o                         
   7   1  12          7.05         -3.74        16.35 o                         
  -7   2  12         33.33         25.69        19.15 o                         
  -6   2  12        702.86        746.24        35.61 o                         
  -5   2  12        230.63        247.62        16.59 o                         
  -4   2  12       1139.37       1193.73        30.62 o                         
  -3   2  12       1246.00       1321.35        27.20 o                         
  -2   2  12      26753.86      26025.87       710.29 o                         
  -1   2  12       3187.87       3312.61        67.23 o                         
   0   2  12        266.11        227.54         8.69 o                         
   1   2  12       3397.38       3564.57        83.15 o                         
   2   2  12      27032.03      26287.25       711.57 o                         
   3   2  12       1141.47       1180.75        31.21 o                         
   4   2  12       1243.05       1275.13        35.09 o                         
   5   2  12        244.96        273.53        20.81 o                         
   6   2  12        748.45        768.59        35.28 o                         
   7   2  12         30.44         36.90        24.29 o                         
  -6   3  12       1131.82       1133.57        43.73 o                         
  -5   3  12        513.85        507.38        21.34 o                         
  -4   3  12        998.90        968.33        28.52 o                         
  -3   3  12        635.23        617.88        16.79 o                         
  -1   3  12        890.70        905.72        20.09 o                         
   0   3  12       4123.15       4390.62       204.14 o                         
   1   3  12        798.79        805.82        16.89 o                         
   2   3  12       7424.49       7054.85       323.68 o                         
   3   3  12        685.34        661.20        19.70 o                         
   4   3  12        902.51        913.59        28.35 o                         
   5   3  12        501.99        490.93        24.04 o                         
   6   3  12       1123.50       1175.40        44.33 o                         
  -6   4  12        313.56        349.31        25.12 o                         
  -5   4  12        196.36        193.60        14.66 o                         
  -4   4  12       1283.44       1246.06        32.37 o                         
  -3   4  12         59.02         62.20         7.38 o                         
  -2   4  12      11084.02      11598.84       407.53 o                         
  -1   4  12       2300.21       2350.35        44.63 o                         
   0   4  12       3076.89       2997.67        59.99 o                         
   1   4  12       2205.05       2122.62        51.89 o                         
   2   4  12      11028.75      11561.90       406.50 o                         
   3   4  12         71.02         61.73         7.21 o                         
   4   4  12       1102.69       1086.30        30.20 o                         
   5   4  12        243.91        238.12        17.36 o                         
   6   4  12        365.83        374.44        29.80 o                         
  -7   5  12         16.70         14.95        23.36 o                         
  -6   5  12       1720.78       1809.97        56.27 o                         
  -5   5  12        920.12        923.59        30.34 o                         
  -4   5  12       2795.50       2700.97        56.43 o                         
  -3   5  12        380.66        397.96        16.79 o                         
  -2   5  12       4229.93       4513.16        83.12 o                         
  -1   5  12        485.92        474.66        14.52 o                         
   0   5  12      25551.16      25421.09       852.32 o                         
   1   5  12        325.63        333.48        13.42 o                         
   2   5  12       4327.80       4554.23       111.88 o                         
   3   5  12        446.65        449.95        17.23 o                         
   4   5  12       3139.63       3110.77        61.10 o                         
   5   5  12        971.49        978.41        51.78 o                         
   6   5  12       1851.31       1906.75       142.01 o                         
  -7   6  12        507.88        512.86        69.60 o                         
  -6   6  12       1604.02       1634.34        86.83 o                         
  -5   6  12         83.31         83.16        11.03 o                         
  -4   6  12        585.92        571.31        18.04 o                         
  -3   6  12        491.21        497.31        16.74 o                         
  -2   6  12       3360.54       3195.94        63.01 o                         
  -1   6  12       1661.22       1685.26        37.69 o                         
   0   6  12       4477.42       4583.06       125.84 o                         
   1   6  12       1440.06       1417.83        37.14 o                         
   2   6  12       3437.90       3268.52        63.05 o                         
   3   6  12        644.62        644.57        25.51 o                         
   4   6  12        592.45        581.94        24.20 o                         
   5   6  12         48.03         64.90        20.78 o                         
   6   6  12       1597.69       1352.67       122.39 o                         
  -7   7  12        288.67        347.97        60.26 o                         
  -6   7  12        663.51        653.65        43.75 o                         
  -5   7  12         61.95         67.17         8.22 o                         
  -4   7  12         34.39         24.22         5.63 o                         
  -3   7  12        350.78        320.96        13.78 o                         
  -2   7  12       2065.34       2049.39        45.38 o                         
  -1   7  12        494.55        502.62        17.15 o                         
   0   7  12        436.86        391.62        16.37 o                         
   1   7  12        461.47        462.04        17.46 o                         
   2   7  12       2237.83       2175.39        45.67 o                         
   3   7  12        352.79        357.76        18.68 o                         
   4   7  12         67.83         53.02        10.57 o                         
   5   7  12         70.33         89.07        18.66 o                         
  -6   8  12        817.25        899.60        78.95 o                         
  -5   8  12        493.79        491.91        16.92 o                         
  -4   8  12         14.07         31.23         6.37 o                         
  -3   8  12       1133.50       1137.88        28.42 o                         
  -2   8  12       7342.74       7291.99       154.55 o                         
  -1   8  12        745.65        688.77        19.39 o                         
   0   8  12       2337.66       2316.48        47.81 o                         
   1   8  12        777.19        735.31        20.07 o                         
   2   8  12       7662.76       7553.76       141.76 o                         
   3   8  12       1375.27       1286.87        33.93 o                         
   4   8  12         74.70         88.60        15.82 o                         
   5   8  12        546.50        524.61        40.29 o                         
  -6   9  12        369.36        441.39        60.73 o                         
  -5   9  12       1608.88       1667.91        65.65 o                         
  -4   9  12       1994.23       2026.49        49.57 o                         
  -3   9  12        747.04        679.63        24.56 o                         
  -2   9  12        295.37        293.22        15.67 o                         
  -1   9  12       4270.37       4260.87        86.91 o                         
   1   9  12       4478.42       4465.22        72.23 o                         
   2   9  12        245.53        237.65        13.81 o                         
   3   9  12        817.90        754.77        28.79 o                         
   4   9  12       2047.00       2140.42        79.99 o                         
   5   9  12       1510.76       1540.95        89.34 o                         
   6   9  12        411.66        525.94        75.21 o                         
  -6  10  12        191.56        193.86        39.71 o                         
  -5  10  12        295.04        310.36        52.45 o                         
  -4  10  12        681.08        658.79        21.88 o                         
  -3  10  12       1010.10        984.11        27.92 o                         
  -2  10  12       1278.49       1282.94        31.42 o                         
  -1  10  12       1415.55       1410.63        35.48 o                         
   0  10  12        832.61        797.63        20.67 o                         
   1  10  12       1413.32       1426.40        32.55 o                         
   2  10  12       1155.81       1151.65        30.63 o                         
   3  10  12        964.27        936.95        34.08 o                         
   4  10  12        666.11        672.19        35.53 o                         
   5  10  12        218.35        212.31        35.12 o                         
   6  10  12        197.61        283.97        55.12 o                         
  -6  11  12        263.11        242.39        42.51 o                         
  -5  11  12        616.38        631.26        41.10 o                         
  -4  11  12       1634.59       1625.49        64.78 o                         
  -3  11  12       1330.27       1262.64        29.17 o                         
  -2  11  12       1239.86       1276.96        38.20 o                         
  -1  11  12       1044.60       1032.40        28.55 o                         
   0  11  12       1464.65       1579.96        33.25 o                         
   1  11  12       1224.81       1220.41        27.86 o                         
   2  11  12       1251.94       1252.29        33.45 o                         
   3  11  12       1234.72       1197.98        37.18 o                         
   4  11  12       1551.28       1495.34        65.06 o                         
   5  11  12        621.86        619.76        49.38 o                         
   6  11  12        276.92        274.63        53.72 o                         
  -5  12  12         44.07         62.71        16.66 o                         
  -4  12  12        364.57        369.82        29.94 o                         
  -3  12  12       4550.94       4717.31       113.28 o                         
  -2  12  12       3143.68       3120.99        67.83 o                         
  -1  12  12        772.01        736.08        25.20 o                         
   0  12  12        955.50        916.34        23.99 o                         
   1  12  12        838.81        838.39        23.51 o                         
   2  12  12       2902.85       2910.69        60.49 o                         
   3  12  12       4410.83       4371.42       121.15 o                         
   4  12  12        390.61        401.84        32.17 o                         
   5  12  12         40.59         57.48        19.93 o                         
   6  12  12        381.68        417.57        80.35 o                         
  -5  13  12        424.16        400.51        38.15 o                         
  -4  13  12        406.12        445.41        33.30 o                         
  -3  13  12        490.84        501.11        21.11 o                         
  -2  13  12        319.09        325.04        18.14 o                         
  -1  13  12        285.90        299.41        15.52 o                         
   0  13  12       1222.02       1231.59        31.27 o                         
   1  13  12        394.51        391.30        17.23 o                         
   2  13  12        343.74        356.60        21.50 o                         
   3  13  12        555.25        563.11        37.40 o                         
   4  13  12        338.22        354.02        34.81 o                         
   5  13  12        444.52        319.94        59.79 o                         
  -5  14  12        843.03        793.56        69.14 o                         
  -4  14  12        582.96        650.67        63.06 o                         
  -3  14  12        791.64        779.80        33.58 o                         
  -2  14  12        163.16        146.22        15.45 o                         
  -1  14  12        344.46        374.14        17.93 o                         
   0  14  12         68.82         65.96         9.87 o                         
   1  14  12        316.60        335.26        17.98 o                         
   2  14  12        109.38        105.60        14.30 o                         
   3  14  12        836.89        834.27        41.62 o                         
   4  14  12        586.58        593.74        49.80 o                         
   5  14  12        754.36        777.68        85.02 o                         
  -4  15  12        459.08        410.56        55.59 o                         
  -3  15  12       1148.81       1093.18        35.82 o                         
  -2  15  12        211.50        238.86        20.61 o                         
  -1  15  12       1268.05       1341.42        36.40 o                         
   0  15  12         39.59         35.86         7.97 o                         
   1  15  12       1159.25       1257.99        35.18 o                         
   2  15  12        228.32        231.42        20.28 o                         
   3  15  12       1129.77       1121.72        51.00 o                         
   4  15  12        525.19        480.16        76.14 o                         
   5  15  12       1236.39       1230.28       113.05 o                         
  -4  16  12          2.62        -14.48        14.95 o                         
  -3  16  12       1713.10       1692.70       113.51 o                         
  -2  16  12        284.06        297.15        21.66 o                         
  -1  16  12        861.89        900.40        29.03 o                         
   0  16  12        174.49        186.83        14.60 o                         
   1  16  12        922.57        978.62        33.45 o                         
   2  16  12        331.78        366.58        28.78 o                         
   3  16  12       1707.03       1675.74       155.53 o                         
   4  16  12          4.02         19.62        20.09 o                         
   5  16  12        528.36        537.15        85.49 o                         
  -4  17  12         24.92         42.04        22.42 o                         
  -3  17  12        659.63        627.31        64.00 o                         
  -2  17  12        438.22        444.83        28.59 o                         
  -1  17  12        642.56        607.54        31.40 o                         
   0  17  12         22.30         31.80         8.81 o                         
   1  17  12        632.48        601.61        28.63 o                         
   2  17  12        507.43        504.84        34.00 o                         
   3  17  12        615.60        402.15        77.54 o                         
   4  17  12         25.91         25.23        28.50 o                         
  -3  18  12        840.06        824.86        74.27 o                         
  -2  18  12         85.96         82.97        13.56 o                         
  -1  18  12        899.95        910.75        35.73 o                         
   0  18  12         24.74         35.63        10.22 o                         
   1  18  12        841.02        857.79        37.63 o                         
   2  18  12        110.50        101.03        29.15 o                         
   3  18  12        956.79        715.55       106.97 o                         
   4  18  12         40.23        110.71        40.17 o                         
  -3  19  12        293.36        337.22        53.72 o                         
  -2  19  12         30.17         17.75        23.82 o                         
  -1  19  12       1120.80       1133.84        63.48 o                         
   0  19  12         85.28         83.19        14.94 o                         
   1  19  12       1262.58       1356.79        61.05 o                         
   2  19  12         37.50         70.07        38.77 o                         
   3  19  12        268.36        220.95        58.86 o                         
  -2  20  12          6.26         45.31        30.83 o                         
  -1  20  12        310.79        324.90        37.20 o                         
   0  20  12         20.79         12.98        17.61 o                         
   1  20  12        354.19        340.49        59.79 o                         
  -2  21  12          9.92         70.07        29.43 o                         
   0  21  12        492.40        375.53        58.39 o                         
   1   0  13       3054.00       3499.28        97.62 o                         
   2   0  13         93.43         95.94         5.41 o                         
   3   0  13        216.92        186.28        10.80 o                         
   4   0  13       2666.15       2718.53        54.31 o                         
   5   0  13          5.24          9.77         7.55 o                         
   6   0  13        151.17        179.49        17.62 o                         
   7   0  13         59.74         82.68        31.30 o                         
  -7   1  13        129.44        124.26        37.37 o                         
  -6   1  13        271.65        290.12        25.15 o                         
  -5   1  13        352.27        383.63        22.34 o                         
  -4   1  13       1128.28       1093.37        28.59 o                         
  -3   1  13        770.34        747.06        19.07 o                         
  -2   1  13      14571.96      15273.50       474.89 o                         
  -1   1  13       2286.95       2177.77        44.37 o                         
   0   1  13        559.00        635.88        14.13 o                         
   1   1  13       2522.92       2437.47        48.81 o                         
   2   1  13      14023.58      14306.68       464.99 o                         
   3   1  13        702.57        690.24        21.59 o                         
   4   1  13       1070.79       1044.52        28.59 o                         
   5   1  13        423.45        440.71        23.47 o                         
   6   1  13        238.40        269.63        23.58 o                         
   7   1  13        118.68         86.42        33.17 o                         
  -7   2  13        349.22        351.24        55.59 o                         
  -6   2  13       1354.74       1373.49        50.18 o                         
  -5   2  13        198.58        199.32        15.43 o                         
  -4   2  13       5365.97       5353.02       102.15 o                         
  -3   2  13       1289.70       1318.47        28.28 o                         
  -2   2  13       1119.64       1015.51        26.22 o                         
  -1   2  13       8767.23       9000.19       342.19 o                         
   0   2  13       3667.53       3023.29        65.58 o                         
   1   2  13       8480.21       8997.06       341.61 o                         
   2   2  13       1019.56        965.45        25.98 o                         
   3   2  13       1394.33       1428.58        32.92 o                         
   4   2  13       5842.45       5830.60       110.42 o                         
   5   2  13        206.25        204.50        17.34 o                         
   6   2  13       1340.74       1374.10        63.58 o                         
  -6   3  13        670.28        693.01        33.05 o                         
  -5   3  13         32.60         37.30         8.51 o                         
  -4   3  13        310.85        318.33        15.85 o                         
  -3   3  13        130.19        131.25         9.40 o                         
  -2   3  13       3533.63       3382.59        63.51 o                         
  -1   3  13        796.14        824.22        19.78 o                         
   0   3  13       2730.33       2672.28        46.58 o                         
   1   3  13        797.84        816.76        24.45 o                         
   2   3  13       3462.78       3251.78        66.74 o                         
   3   3  13         95.41         89.29         8.33 o                         
   4   3  13        268.46        261.45        15.15 o                         
   5   3  13         49.55         63.38        10.90 o                         
   6   3  13        664.92        699.90        34.86 o                         
  -6   4  13        656.41        670.70        31.99 o                         
  -5   4  13        443.17        417.83        20.53 o                         
  -4   4  13       1206.80       1163.42        30.61 o                         
  -3   4  13       1214.31       1233.60        28.78 o                         
  -2   4  13        330.89        371.61        13.45 o                         
  -1   4  13       1866.21       1885.71        37.28 o                         
   0   4  13      12571.05      12315.10       547.16 o                         
   1   4  13       2073.06       2095.35        48.04 o                         
   2   4  13        393.66        411.33        12.68 o                         
   3   4  13       1366.84       1413.50        38.41 o                         
   4   4  13       1416.15       1374.22        37.04 o                         
   5   4  13        451.81        407.38        21.45 o                         
   6   4  13        666.66        697.35        31.72 o                         
  -6   5  13        712.34        731.12        31.57 o                         
  -5   5  13       1695.17       1728.38        46.87 o                         
  -4   5  13        724.12        679.86        22.67 o                         
  -3   5  13        568.86        551.99        19.64 o                         
  -2   5  13      10978.46      10651.70       402.30 o                         
  -1   5  13       2811.51       2787.44        57.63 o                         
   0   5  13       3411.99       3491.65        69.63 o                         
   1   5  13       2739.41       2582.17        54.99 o                         
   2   5  13      10949.55      10317.19       398.20 o                         
   3   5  13        743.57        737.07        28.97 o                         
   4   5  13        748.48        701.35        25.65 o                         
   5   5  13       1751.68       1756.72        61.85 o                         
   6   5  13        684.67        745.62        41.39 o                         
  -6   6  13        221.84        245.67        18.30 o                         
  -5   6  13        723.28        780.92        29.11 o                         
  -4   6  13       1525.87       1602.61        34.99 o                         
  -3   6  13        315.73        291.62        13.10 o                         
  -2   6  13        223.43        195.53         9.60 o                         
  -1   6  13       3824.67       3798.27        84.73 o                         
   0   6  13       7594.64       7071.00       324.29 o                         
   1   6  13       3877.75       3880.70        95.84 o                         
   2   6  13        281.74        235.84        12.24 o                         
   3   6  13        240.15        222.45        15.98 o                         
   4   6  13       1689.71       1683.15        50.89 o                         
   5   6  13        660.94        715.58        55.27 o                         
   6   6  13        196.34        223.76        66.80 o                         
  -6   7  13        274.65        274.08        36.30 o                         
  -5   7  13        595.62        534.48        19.92 o                         
  -4   7  13        184.11        190.47        11.30 o                         
  -3   7  13        605.85        562.76        18.14 o                         
  -2   7  13       2560.75       2609.25        54.77 o                         
  -1   7  13       1210.63       1225.30        30.41 o                         
   0   7  13        320.40        298.28        14.70 o                         
   1   7  13       1054.42       1038.19        27.37 o                         
   2   7  13       2624.91       2685.63        55.55 o                         
   3   7  13        663.47        608.07        28.30 o                         
   4   7  13        142.06        141.91        21.50 o                         
   5   7  13        612.64        642.15        44.67 o                         
  -6   8  13        919.85        986.49        85.02 o                         
  -5   8  13        671.98        675.86        21.39 o                         
  -4   8  13       2138.55       2123.22        43.82 o                         
  -3   8  13        790.68        842.75        23.52 o                         
  -2   8  13         42.21         48.97         8.29 o                         
  -1   8  13       5346.94       5397.15       131.50 o                         
   1   8  13       5513.77       5443.95        97.59 o                         
   2   8  13         71.72         74.30         9.85 o                         
   3   8  13        797.30        849.62        27.25 o                         
   4   8  13       1761.19       1695.73        72.63 o                         
   5   8  13        617.16        570.15        39.11 o                         
  -6   9  13        738.04        734.24        71.00 o                         
  -5   9  13        802.72        748.42        30.80 o                         
  -4   9  13       1615.63       1635.81        37.83 o                         
  -3   9  13        985.99        993.31        26.38 o                         
  -2   9  13       1864.46       1885.26        48.10 o                         
  -1   9  13       2426.00       2548.30        52.56 o                         
   0   9  13        287.33        245.10        13.11 o                         
   1   9  13       2640.15       2771.78        48.78 o                         
   2   9  13       2144.34       2135.61        43.72 o                         
   3   9  13       1076.84       1041.94        33.98 o                         
   4   9  13       1522.82       1528.62        55.48 o                         
   5   9  13        832.38        837.36        48.60 o                         
  -6  10  13         56.45         74.27        28.03 o                         
  -5  10  13        112.88        110.65        19.63 o                         
  -4  10  13        712.38        700.83        24.56 o                         
  -3  10  13        263.66        230.38        12.90 o                         
  -2  10  13        891.20        925.22        29.51 o                         
  -1  10  13        161.71        170.86        11.50 o                         
   0  10  13       1362.34       1355.19        29.50 o                         
   1  10  13        150.62        159.96        10.59 o                         
   2  10  13        976.26        972.26        30.61 o                         
   3  10  13        246.22        245.99        17.40 o                         
   4  10  13        770.26        695.08        35.32 o                         
   5  10  13         95.56         94.47        29.69 o                         
   6  10  13         69.41        106.97        33.17 o                         
  -6  11  13        239.00        238.19        43.91 o                         
  -5  11  13        246.69        255.47        29.06 o                         
  -4  11  13        307.94        319.19        17.41 o                         
  -3  11  13       2132.97       2025.05        58.35 o                         
  -2  11  13        978.14        920.53        28.28 o                         
  -1  11  13       1391.01       1425.35        36.46 o                         
   0  11  13        219.13        224.47        12.65 o                         
   1  11  13       1675.26       1731.60        35.30 o                         
   2  11  13        910.44        898.86        28.64 o                         
   3  11  13       2523.49       2527.39        65.56 o                         
   4  11  13        267.14        260.50        25.93 o                         
   5  11  13        238.25        221.95        34.18 o                         
   6  11  13        207.35        281.63        55.59 o                         
  -5  12  13       1342.48       1268.47        70.07 o                         
  -4  12  13       1627.35       1666.00        66.47 o                         
  -3  12  13        377.23        404.66        18.38 o                         
  -2  12  13        835.22        830.76        28.10 o                         
  -1  12  13       3348.71       3342.41        66.27 o                         
   0  12  13       3690.05       3605.13        63.34 o                         
   1  12  13       3191.43       3238.16        60.55 o                         
   2  12  13        862.66        836.01        26.56 o                         
   3  12  13        370.93        397.93        29.57 o                         
   4  12  13       1583.54       1619.27        72.13 o                         
   5  12  13       1357.13       1273.40        72.50 o                         
  -5  13  13         48.39         54.65        25.69 o                         
  -4  13  13        631.09        682.84        55.86 o                         
  -3  13  13       1053.01       1036.39        46.25 o                         
  -2  13  13        488.67        474.44        24.30 o                         
  -1  13  13       1846.72       1791.80        39.81 o                         
   0  13  13        347.39        333.40        16.37 o                         
   1  13  13       1754.39       1812.63        39.15 o                         
   2  13  13        589.89        608.28        25.56 o                         
   3  13  13        898.38        930.26        49.80 o                         
   4  13  13        666.71        610.81        57.12 o                         
   5  13  13         40.24         62.13        26.16 o                         
  -5  14  13        182.02        196.66        39.71 o                         
  -4  14  13        249.47        283.50        47.65 o                         
  -3  14  13        154.59        168.42        11.29 o                         
  -2  14  13        606.21        589.20        28.01 o                         
  -1  14  13        534.39        572.46        20.13 o                         
   0  14  13        839.29        817.15        25.21 o                         
   1  14  13        489.16        528.62        21.80 o                         
   2  14  13        550.92        526.82        27.62 o                         
   3  14  13        130.02        134.99        20.49 o                         
   4  14  13        271.44        272.46        38.30 o                         
   5  14  13        178.04        207.87        48.58 o                         
  -4  15  13        343.36        265.75        45.78 o                         
  -3  15  13       3190.89       3263.78       102.45 o                         
  -2  15  13       1254.58       1281.74        54.89 o                         
  -1  15  13        962.60        996.25        29.95 o                         
   0  15  13         29.43         40.59         8.11 o                         
   1  15  13        951.64       1015.55        30.31 o                         
   2  15  13       1320.58       1346.45        53.75 o                         
   3  15  13       3061.23       3107.51       117.10 o                         
   4  15  13        373.72        475.96        74.74 o                         
   5  15  13        278.52        336.76        62.60 o                         
  -4  16  13        411.46        445.60        59.79 o                         
  -3  16  13        448.42        404.47        27.07 o                         
  -2  16  13       1120.10       1097.51        38.12 o                         
  -1  16  13       2315.73       2310.71        56.84 o                         
   0  16  13         24.58         29.95         9.01 o                         
   1  16  13       2314.03       2298.24        58.01 o                         
   2  16  13       1089.23       1062.98        44.56 o                         
   3  16  13        495.02        419.46        61.19 o                         
   4  16  13        444.36        497.45        82.22 o                         
  -4  17  13          2.79          2.80        17.75 o                         
  -3  17  13         35.01         50.92        26.63 o                         
  -2  17  13         37.21         25.44         9.00 o                         
  -1  17  13        220.44        200.37        20.57 o                         
   0  17  13        190.87        179.33        15.40 o                         
   1  17  13        251.29        253.90        20.26 o                         
   2  17  13         31.54         30.12        12.75 o                         
   3  17  13         38.54         17.75        24.76 o                         
   4  17  13          2.36         54.65        35.50 o                         
  -3  18  13        996.00       1101.40        88.76 o                         
  -2  18  13        301.60        283.82        23.63 o                         
  -1  18  13       1366.25       1389.42        51.79 o                         
   0  18  13        244.75        244.03        19.38 o                         
   1  18  13       1389.24       1490.09        60.44 o                         
   2  18  13        294.70        296.20        51.14 o                         
   3  18  13        974.14        824.39       142.48 o                         
   4  18  13        192.09        174.71        50.92 o                         
  -3  19  13        997.68        942.11        82.68 o                         
  -2  19  13        122.57        119.59        38.77 o                         
  -1  19  13       1861.90       1730.57        70.61 o                         
   0  19  13        661.92        736.59        37.21 o                         
   1  19  13       1705.05       1849.51        93.67 o                         
   2  19  13         92.57        135.94        45.31 o                         
   3  19  13        855.45        764.60       114.45 o                         
  -2  20  13         47.43        109.78        35.97 o                         
  -1  20  13        362.55        390.49        40.52 o                         
   0  20  13        133.96        112.58        35.50 o                         
   1  20  13        396.01        281.17        55.59 o                         
  -2  21  13         32.84         63.53        29.43 o                         
   0  21  13          2.04          3.27        19.15 o                         
   0  22  13         12.65         23.36        22.42 o                         
   0   0  14        236.85        306.70        12.40 o                         
   1   0  14       1649.12       1749.34        35.23 o                         
   2   0  14       1039.53       1086.78        21.68 o                         
   3   0  14        453.67        508.28        16.50 o                         
   4   0  14        223.03        228.71        14.03 o                         
   5   0  14        650.12        603.76        26.71 o                         
   6   0  14         34.28         39.24        12.00 o                         
   7   0  14         28.23         58.39        28.03 o                         
  -6   1  14        663.85        698.01        38.02 o                         
  -5   1  14        130.37        143.52        14.42 o                         
  -4   1  14       1761.90       1830.15        40.48 o                         
  -3   1  14       2765.75       2742.94        48.68 o                         
  -2   1  14       5797.81       5833.01       162.58 o                         
   0   1  14       8264.66       7519.31       310.93 o                         
   1   1  14       5911.16       5592.87       249.87 o                         
   2   1  14       5714.32       5728.91       138.14 o                         
   3   1  14       2720.76       2714.10        51.88 o                         
   4   1  14       1788.97       1828.99        41.24 o                         
   5   1  14        151.94        156.08        17.36 o                         
   6   1  14        754.64        773.89        35.35 o                         
   7   1  14        774.60        735.17        81.75 o                         
  -7   2  14         61.91         86.42        29.43 o                         
  -6   2  14       1264.44       1235.77        48.66 o                         
  -5   2  14       2236.91       2266.96        57.19 o                         
  -4   2  14        209.57        203.05        13.20 o                         
  -3   2  14       5281.68       5458.09       108.96 o                         
  -2   2  14       4146.08       4188.41        78.76 o                         
  -1   2  14       9209.28       8660.70       350.64 o                         
   0   2  14       4730.60       4823.04       240.42 o                         
   1   2  14       9134.38       8868.08       345.93 o                         
   2   2  14       4332.57       4443.25       107.36 o                         
   3   2  14       5323.11       5443.48        98.68 o                         
   4   2  14        155.07        157.10        12.55 o                         
   5   2  14       2045.06       2048.09        58.21 o                         
   6   2  14       1231.29       1136.88        44.85 o                         
  -6   3  14        179.98        179.53        19.48 o                         
  -5   3  14        357.72        398.59        23.90 o                         
  -4   3  14         31.60         39.74         6.92 o                         
  -3   3  14        165.62        145.25         8.74 o                         
  -2   3  14       1030.33       1049.37        28.16 o                         
  -1   3  14       2622.62       2606.96        48.71 o                         
   0   3  14       3318.29       3713.48        89.21 o                         
   1   3  14       2881.73       2897.05        62.10 o                         
   2   3  14       1109.65       1120.18        30.43 o                         
   3   3  14        104.19        107.33        11.29 o                         
   4   3  14         13.28         14.38         6.08 o                         
   5   3  14        333.80        332.48        20.58 o                         
   6   3  14        194.38        213.24        20.12 o                         
  -6   4  14         43.01         37.45        11.67 o                         
  -5   4  14       1104.63       1083.37        35.62 o                         
  -4   4  14        175.93        192.38        12.64 o                         
  -3   4  14        199.44        193.92         9.87 o                         
  -2   4  14       3592.30       3423.63        60.66 o                         
  -1   4  14        170.28        177.37        10.55 o                         
   0   4  14       2656.90       2557.33        46.47 o                         
   1   4  14         72.33         81.76         5.72 o                         
   2   4  14       3548.09       3330.09        68.39 o                         
   3   4  14        169.96        157.82        13.02 o                         
   4   4  14        130.00        138.64        12.45 o                         
   5   4  14       1052.28       1065.18        45.24 o                         
   6   4  14         22.72         23.63        10.29 o                         
  -6   5  14       1437.79       1447.42        49.40 o                         
  -5   5  14       1166.79       1171.93        40.71 o                         
  -4   5  14        954.64        938.26        28.40 o                         
  -3   5  14       6920.21       6957.09       133.06 o                         
  -2   5  14       2320.06       2311.98        45.49 o                         
  -1   5  14       9424.78       9321.61       416.63 o                         
   0   5  14       4748.02       4706.93       129.70 o                         
   2   5  14       2432.73       2485.10        52.27 o                         
   3   5  14       6711.92       6417.88       161.89 o                         
   4   5  14       1046.60       1001.72        30.25 o                         
   5   5  14       1159.40       1108.50        41.32 o                         
   6   5  14       1443.70       1508.65        85.87 o                         
  -6   6  14        177.12        191.16        16.99 o                         
  -5   6  14       1869.86       1809.16        45.44 o                         
  -4   6  14        781.62        679.54        19.93 o                         
  -3   6  14       2176.55       2197.82        44.50 o                         
  -2   6  14        735.76        715.11        19.43 o                         
  -1   6  14       2089.53       2064.76        46.16 o                         
   0   6  14       1341.32       1438.44        35.53 o                         
   1   6  14       2643.59       2581.72        58.67 o                         
   2   6  14        703.75        696.40        22.26 o                         
   3   6  14       2194.87       2198.67        52.18 o                         
   4   6  14        718.80        641.19        28.98 o                         
   5   6  14       2070.27       1946.99        78.65 o                         
  -6   7  14        443.77        378.03        83.85 o                         
  -5   7  14        133.55        132.65        11.31 o                         
  -4   7  14        913.08        892.34        23.60 o                         
  -3   7  14        257.04        252.37        12.72 o                         
  -2   7  14        259.70        282.19        12.01 o                         
  -1   7  14       1140.14       1252.64        32.38 o                         
   0   7  14        418.07        386.24        16.36 o                         
   1   7  14       1136.31       1210.80        30.16 o                         
   2   7  14        372.48        387.21        15.75 o                         
   3   7  14        262.19        235.64        15.55 o                         
   4   7  14        794.34        759.33        36.61 o                         
   5   7  14        173.68        164.92        25.11 o                         
  -6   8  14        139.16        154.15        39.71 o                         
  -5   8  14       1486.44       1464.81        36.65 o                         
  -4   8  14       3981.63       3960.18        77.74 o                         
  -3   8  14        416.42        436.03        17.59 o                         
  -2   8  14       1832.52       1835.30        43.80 o                         
  -1   8  14       2644.20       2721.61        56.65 o                         
   1   8  14       2370.08       2375.11        51.74 o                         
   2   8  14       2007.56       2025.85        44.14 o                         
   3   8  14        572.91        570.98        23.52 o                         
   4   8  14       4050.90       4130.28       108.13 o                         
   5   8  14       1563.79       1471.58        57.57 o                         
  -6   9  14        119.40        140.61        38.30 o                         
  -5   9  14        879.02        872.74        44.66 o                         
  -4   9  14        949.06        911.25        26.63 o                         
  -3   9  14        663.42        682.63        25.33 o                         
  -2   9  14       3805.35       3792.03        82.71 o                         
  -1   9  14       2959.52       2858.73        61.38 o                         
   0   9  14       2662.45       2685.63        51.39 o                         
   1   9  14       2832.92       2750.66        56.86 o                         
   2   9  14       4096.28       4092.76        77.81 o                         
   3   9  14        591.39        632.49        26.09 o                         
   4   9  14       1042.13        996.98        41.26 o                         
   5   9  14        863.66        862.15        49.41 o                         
  -6  10  14         96.25        118.65        34.57 o                         
  -5  10  14         96.01        111.85        20.13 o                         
  -4  10  14        153.12        139.70         9.87 o                         
  -3  10  14        240.75        263.70        16.07 o                         
  -2  10  14        759.39        757.20        26.50 o                         
  -1  10  14        215.14        212.97        11.50 o                         
   0  10  14         45.38         52.36         6.94 o                         
   1  10  14        131.43        124.44         9.94 o                         
   2  10  14        766.90        767.45        24.80 o                         
   3  10  14        273.82        306.65        18.54 o                         
   4  10  14        158.35        162.56        22.18 o                         
   5  10  14         90.05         95.39        19.96 o                         
   6  10  14         85.38         46.25        28.50 o                         
  -6  11  14        749.74        775.81        72.41 o                         
  -5  11  14        152.89        160.79        28.26 o                         
  -4  11  14       1324.19       1251.03        35.65 o                         
  -3  11  14         12.04         17.26         6.33 o                         
  -2  11  14        938.85        937.66        27.59 o                         
  -1  11  14        621.94        587.77        20.20 o                         
   0  11  14       1175.27       1223.67        28.52 o                         
   1  11  14        559.18        573.82        18.72 o                         
   2  11  14        970.80        960.24        27.97 o                         
   3  11  14          6.17          8.58         8.43 o                         
   4  11  14       1235.30       1171.15        48.90 o                         
   5  11  14        161.10        185.42        32.08 o                         
  -5  12  14        559.80        569.85        60.73 o                         
  -4  12  14       1520.81       1587.58        85.99 o                         
  -3  12  14       3171.64       3034.57        72.29 o                         
  -2  12  14        696.15        724.94        27.75 o                         
  -1  12  14       1915.10       1904.87        44.54 o                         
   0  12  14       7014.70       7115.95       119.88 o                         
   1  12  14       1982.66       1977.65        40.81 o                         
   2  12  14        714.36        703.58        25.49 o                         
   3  12  14       3202.89       3125.98        90.80 o                         
   4  12  14       1465.09       1445.03        56.61 o                         
   5  12  14        478.16        520.75        47.20 o                         
  -5  13  14        176.55        177.04        39.71 o                         
  -4  13  14        546.34        603.95        61.66 o                         
  -3  13  14       1187.55       1114.84        40.86 o                         
  -2  13  14       1758.80       1697.63        52.58 o                         
  -1  13  14        627.68        634.51        21.71 o                         
   0  13  14        156.45        167.04        12.91 o                         
   1  13  14        853.94        873.32        24.93 o                         
   2  13  14       1656.73       1663.88        71.71 o                         
   3  13  14       1292.79       1248.44        57.52 o                         
   4  13  14        472.07        495.68        57.71 o                         
   5  13  14        246.73        272.76        50.92 o                         
  -5  14  14        162.85        202.27        40.17 o                         
  -4  14  14        254.69        253.14        45.31 o                         
  -3  14  14        251.87        254.96        16.04 o                         
  -2  14  14        804.13        775.77        33.37 o                         
  -1  14  14        144.19        154.80        12.68 o                         
   0  14  14       3068.53       3173.58        62.78 o                         
   1  14  14        156.92        169.93        14.00 o                         
   2  14  14        747.69        715.90        33.53 o                         
   3  14  14        229.42        221.41        24.50 o                         
   4  14  14        175.37        156.89        29.20 o                         
   5  14  14        151.18        233.10        51.38 o                         
  -4  15  14        315.56        297.52        49.98 o                         
  -3  15  14        256.13        248.05        13.73 o                         
  -2  15  14       3471.31       3424.72        92.64 o                         
  -1  15  14       1462.66       1478.27        39.34 o                         
   0  15  14          9.07          9.83         6.61 o                         
   1  15  14       1619.97       1641.42        40.25 o                         
   2  15  14       3284.66       3307.23        89.02 o                         
   3  15  14        245.71        228.08        30.10 o                         
   4  15  14        308.59        374.59        65.40 o                         
   5  15  14        352.97        319.94        70.07 o                         
  -4  16  14        752.74        751.05        71.94 o                         
  -3  16  14       1236.49       1191.98        94.36 o                         
  -2  16  14        308.71        339.55        22.13 o                         
  -1  16  14        144.15        161.79        14.92 o                         
   0  16  14       1408.38       1364.09        38.92 o                         
   1  16  14        172.63        174.87        16.95 o                         
   2  16  14        324.10        311.22        27.76 o                         
   3  16  14       1180.69       1231.51        93.64 o                         
   4  16  14        810.02        805.71        87.82 o                         
  -4  17  14        184.75        154.62        38.30 o                         
  -3  17  14         48.52         13.08        21.02 o                         
  -2  17  14         41.53         41.24        10.90 o                         
  -1  17  14        399.06        379.25        21.63 o                         
   0  17  14         89.86         87.14        11.86 o                         
   1  17  14        385.99        372.91        24.41 o                         
   2  17  14         39.53         33.63        16.25 o                         
   3  17  14         37.87         61.66        30.36 o                         
   4  17  14        166.79        176.11        47.65 o                         
  -3  18  14        239.51        271.36        49.98 o                         
  -2  18  14        390.97        377.72        28.38 o                         
  -1  18  14        207.73        234.00        20.75 o                         
   0  18  14        704.64        669.39        35.79 o                         
   1  18  14        249.72        300.58        27.60 o                         
   2  18  14        393.50        436.72        77.54 o                         
   4  18  14        830.76        813.18        95.29 o                         
  -2  19  14       2022.36       1929.07       135.94 o                         
  -1  19  14        597.34        602.55        49.55 o                         
   0  19  14         57.59         52.40        13.88 o                         
   1  19  14        607.46        620.73        55.97 o                         
   2  19  14       1857.35       2062.20       160.69 o                         
   3  19  14        327.98        342.36        72.87 o                         
  -2  20  14        393.03        365.25        61.19 o                         
  -1  20  14         33.37         27.20        18.69 o                         
   0  21  14        289.48        247.53        47.65 o                         
   1   0  15       7988.46       7541.15       319.12 o                         
   2   0  15       1010.34       1068.87        28.90 o                         
   3   0  15         17.84         12.15         4.65 o                         
   4   0  15       3209.00       3158.14        65.30 o                         
   5   0  15       1772.84       1783.69        57.94 o                         
   6   0  15        460.35        427.12        40.28 o                         
   7   0  15        100.29         99.03        33.63 o                         
  -7   1  15         64.05         98.10        34.10 o                         
  -6   1  15         76.64         90.51        13.37 o                         
  -5   1  15       2751.50       2707.51        60.83 o                         
  -4   1  15        216.75        222.39        12.81 o                         
  -3   1  15       2587.80       2538.10        50.97 o                         
  -2   1  15        672.85        731.80        22.07 o                         
  -1   1  15       5206.45       4780.08        99.93 o                         
   0   1  15       1753.10       2102.09        38.01 o                         
   1   1  15       5119.78       4723.12       130.17 o                         
   2   1  15        638.74        698.11        18.22 o                         
   3   1  15       2376.82       2311.08        47.09 o                         
   4   1  15        285.08        306.00        16.41 o                         
   5   1  15       2701.17       2739.12        70.11 o                         
   6   1  15         71.64         89.77        14.44 o                         
  -6   2  15         76.91         64.53        13.39 o                         
  -5   2  15        185.64        205.91        15.46 o                         
  -4   2  15        350.13        382.42        16.08 o                         
  -3   2  15       6797.70       6822.20       139.09 o                         
  -2   2  15       1489.79       1500.16        34.04 o                         
  -1   2  15       4563.80       4187.08        77.27 o                         
   0   2  15        218.93        276.66        11.69 o                         
   1   2  15       4966.56       4599.31       118.36 o                         
   2   2  15       1336.02       1296.53        33.57 o                         
   3   2  15       7435.33       7298.65       149.14 o                         
   4   2  15        394.57        462.01        18.95 o                         
   5   2  15        203.22        189.60        16.74 o                         
   6   2  15         94.37         96.93        15.18 o                         
  -6   3  15         52.34         70.94        12.73 o                         
  -5   3  15        663.91        664.72        27.43 o                         
  -4   3  15        553.52        531.64        20.09 o                         
  -3   3  15       6029.48       6102.96       109.40 o                         
  -2   3  15         40.26         41.41         6.49 o                         
  -1   3  15       6314.84       6003.01       200.89 o                         
   0   3  15        663.75        685.13        18.34 o                         
   2   3  15         27.04         35.22         6.16 o                         
   3   3  15       6036.37       5854.22       127.82 o                         
   4   3  15        574.01        547.39        20.23 o                         
   5   3  15        702.26        700.08        28.22 o                         
   6   3  15         46.31         52.84        14.70 o                         
  -6   4  15        328.73        341.22        23.65 o                         
  -5   4  15       1871.78       1882.51        49.96 o                         
  -4   4  15         64.43         77.70         8.77 o                         
  -3   4  15       3050.72       3080.76        63.11 o                         
  -2   4  15       3792.68       3853.00        69.45 o                         
  -1   4  15       2223.28       2083.96        42.45 o                         
   0   4  15       2975.88       3016.59        53.17 o                         
   1   4  15       2128.95       1970.25        39.14 o                         
   2   4  15       4145.92       4148.32        88.40 o                         
   3   4  15       3190.17       3146.30        66.42 o                         
   4   4  15         77.24         78.83        10.68 o                         
   5   4  15       1972.28       1983.90        61.02 o                         
   6   4  15        331.40        402.04        47.06 o                         
  -6   5  15        201.49        227.42        28.15 o                         
  -5   5  15       4612.26       4599.01       104.84 o                         
  -4   5  15       1645.88       1619.55        37.06 o                         
  -3   5  15        291.61        318.80        11.42 o                         
  -2   5  15        869.31        872.84        23.06 o                         
  -1   5  15       2619.28       2451.51        48.13 o                         
   0   5  15       2105.43       2051.82        39.53 o                         
   1   5  15       2331.50       2159.55        55.23 o                         
   2   5  15        916.24        962.97        25.51 o                         
   3   5  15        219.22        263.96        13.99 o                         
   4   5  15       1410.06       1370.74        39.75 o                         
   5   5  15       4519.97       4536.39       117.47 o                         
   6   5  15        216.13        217.34        35.78 o                         
  -6   6  15        317.75        347.62        43.08 o                         
  -5   6  15       1284.24       1275.96        35.38 o                         
  -4   6  15        611.20        593.85        18.61 o                         
  -3   6  15       1158.58       1230.70        29.19 o                         
  -2   6  15       1385.14       1440.09        32.45 o                         
  -1   6  15       4609.69       4634.51        90.22 o                         
   0   6  15        613.59        578.17        20.40 o                         
   1   6  15       4384.78       4259.43        96.41 o                         
   2   6  15       1544.41       1562.15        37.60 o                         
   3   6  15       1146.39       1181.08        33.95 o                         
   4   6  15        659.35        611.84        40.25 o                         
   5   6  15       1203.80       1179.37        62.50 o                         
  -6   7  15        240.06        247.97        29.87 o                         
  -5   7  15        442.14        450.33        21.57 o                         
  -4   7  15        402.02        401.08        16.44 o                         
  -3   7  15       3611.40       3514.69        77.78 o                         
  -2   7  15       1487.56       1535.07        34.76 o                         
  -1   7  15        447.84        448.59        18.56 o                         
   0   7  15         47.74         50.14         7.72 o                         
   1   7  15        619.71        647.59        21.65 o                         
   2   7  15       1768.99       1797.65        40.72 o                         
   3   7  15       3398.37       3329.50        84.78 o                         
   4   7  15        403.61        395.75        24.89 o                         
   5   7  15        389.54        400.43        53.54 o                         
  -6   8  15        283.93        288.17        62.13 o                         
  -5   8  15        299.62        312.56        16.02 o                         
  -4   8  15       1096.49       1015.66        28.35 o                         
  -3   8  15       3912.67       3904.58        79.70 o                         
  -2   8  15        838.94        824.63        27.08 o                         
  -1   8  15       4556.24       4648.22        93.63 o                         
   0   8  15        796.46        784.55        25.40 o                         
   1   8  15       4629.33       4761.61        87.44 o                         
   2   8  15       1166.08       1175.10        29.38 o                         
   3   8  15       3716.65       3663.44        81.48 o                         
   4   8  15        954.22        879.44        38.33 o                         
   5   8  15        302.64        300.65        34.90 o                         
  -6   9  15        248.75        276.96        58.86 o                         
  -5   9  15       1407.02       1450.56        36.31 o                         
  -4   9  15       1223.34       1144.95        30.22 o                         
  -3   9  15        649.58        624.13        23.77 o                         
  -2   9  15        356.66        370.68        21.05 o                         
  -1   9  15       2436.67       2523.63        52.15 o                         
   0   9  15       4155.59       4233.91        74.80 o                         
   1   9  15       2558.10       2587.13        54.25 o                         
   2   9  15        382.70        398.01        18.31 o                         
   3   9  15        826.43        814.15        27.48 o                         
   4   9  15       1020.79        970.04        42.13 o                         
   5   9  15       1450.57       1420.60        56.35 o                         
  -6  10  15        339.98        368.99        59.33 o                         
  -5  10  15        381.02        326.41        44.61 o                         
  -4  10  15        704.60        693.84        26.49 o                         
  -3  10  15        903.23        847.18        30.28 o                         
  -2  10  15       1301.71       1319.61        39.52 o                         
  -1  10  15       2319.56       2275.38        50.96 o                         
   0  10  15        376.61        365.52        15.03 o                         
   1  10  15       2213.80       2195.23        43.32 o                         
   2  10  15       1330.40       1353.85        38.74 o                         
   3  10  15        985.69        944.14        34.79 o                         
   4  10  15        709.08        702.78        37.39 o                         
   5  10  15        481.77        472.04        38.16 o                         
   6  10  15        338.79        389.54        63.06 o                         
  -6  11  15        387.28        349.37        55.12 o                         
  -5  11  15        591.39        578.94        39.26 o                         
  -4  11  15       1086.98       1039.51        26.34 o                         
  -3  11  15        172.02        163.55        17.61 o                         
  -2  11  15         27.70         43.61         8.18 o                         
  -1  11  15        951.81        934.11        24.58 o                         
   0  11  15       4304.94       4323.41        73.16 o                         
   1  11  15       1019.00        960.33        25.23 o                         
   2  11  15         29.81         36.92         7.88 o                         
   3  11  15        156.68        150.37        18.51 o                         
   4  11  15       1040.41        963.74        43.76 o                         
   5  11  15        597.77        624.93        52.94 o                         
  -5  12  15         24.05          6.54        21.02 o                         
  -4  12  15        226.07        239.16        14.58 o                         
  -3  12  15        631.50        640.37        37.46 o                         
  -2  12  15       1815.16       1804.89        43.69 o                         
  -1  12  15        799.93        778.73        25.10 o                         
   0  12  15        319.03        344.02        16.50 o                         
   1  12  15        820.76        847.06        23.91 o                         
   2  12  15       1521.30       1593.53        41.28 o                         
   3  12  15        691.38        656.77        34.06 o                         
   4  12  15        219.65        209.99        23.46 o                         
   5  12  15         33.08         52.52        17.94 o                         
  -5  13  15        259.06        219.55        43.44 o                         
  -4  13  15       1333.94       1279.80        97.63 o                         
  -3  13  15         96.63        102.13        11.16 o                         
  -2  13  15        141.22        158.27        17.08 o                         
  -1  13  15        391.41        374.26        17.32 o                         
   0  13  15       1320.38       1297.04        31.38 o                         
   1  13  15        402.45        402.13        19.23 o                         
   2  13  15        196.10        226.59        19.30 o                         
   3  13  15        105.40        141.67        20.34 o                         
   4  13  15       1331.83       1403.38        82.90 o                         
   5  13  15        183.64        235.85        47.65 o                         
  -5  14  15        147.53        131.26        34.57 o                         
  -4  14  15        476.17        479.70        65.87 o                         
  -3  14  15        335.61        338.31        18.14 o                         
  -2  14  15        749.79        680.77        37.00 o                         
  -1  14  15        643.45        615.24        22.73 o                         
   0  14  15       1695.02       1737.73        40.93 o                         
   1  14  15        676.39        664.92        23.67 o                         
   2  14  15        732.39        729.80        30.50 o                         
   3  14  15        396.15        393.13        32.63 o                         
   4  14  15        545.35        574.35        47.07 o                         
   5  14  15        132.05        150.88        38.77 o                         
  -4  15  15        804.02        774.41        76.14 o                         
  -3  15  15        338.17        305.70        20.97 o                         
  -2  15  15        504.31        488.65        34.79 o                         
  -1  15  15        703.18        665.01        25.18 o                         
   0  15  15       2135.25       2172.50        56.20 o                         
   1  15  15        778.91        746.86        27.20 o                         
   2  15  15        439.93        431.25        31.75 o                         
   3  15  15        314.13        291.42        34.80 o                         
   4  15  15        866.76        958.46        89.22 o                         
  -4  16  15        955.13       1224.21        95.29 o                         
  -3  16  15         40.26         48.48         9.55 o                         
  -2  16  15       1445.92       1491.73        46.51 o                         
  -1  16  15        305.85        321.92        19.50 o                         
   0  16  15       1098.08       1071.09        33.56 o                         
   1  16  15        389.37        404.00        25.15 o                         
   2  16  15       1192.12       1218.57        55.02 o                         
   3  16  15         36.32         66.72        24.11 o                         
   4  16  15       1089.42       1161.66       106.51 o                         
  -4  17  15        582.15        638.06        65.40 o                         
  -3  17  15         27.57         48.58        27.56 o                         
  -2  17  15       1097.23       1086.92        41.69 o                         
  -1  17  15        368.37        346.11        24.26 o                         
   0  17  15         23.05         32.06         9.01 o                         
   1  17  15        403.45        406.97        25.64 o                         
   2  17  15       1085.20       1045.22        72.01 o                         
   3  17  15         26.39         62.13        29.43 o                         
   4  17  15        535.80        462.41        77.54 o                         
  -3  18  15         63.31         79.41        37.37 o                         
  -2  18  15       1104.18       1071.04        74.74 o                         
  -1  18  15        251.49        232.61        18.80 o                         
   0  18  15        110.11        131.63        18.35 o                         
   1  18  15        244.11        252.21        29.20 o                         
   2  18  15       1154.74       1175.63       111.64 o                         
   3  18  15         44.08         56.06        26.63 o                         
  -3  19  15        176.56        139.21        36.90 o                         
  -2  19  15        406.67        435.79        66.80 o                         
  -1  19  15        244.46        220.92        33.34 o                         
   0  19  15        706.42        742.22        50.79 o                         
   1  19  15        269.01        214.82        27.82 o                         
   2  19  15        401.18        456.81        82.22 o                         
   3  19  15        177.29        281.17        62.60 o                         
  -2  20  15        377.46        271.36        54.65 o                         
  -1  20  15          8.79         10.28        17.75 o                         
   0  20  15        253.87        211.61        45.31 o                         
   0  21  15        261.72        234.92        47.18 o                         
   0   0  16       7563.60       7566.32       466.62 o                         
   1   0  16      13444.28      13390.50       482.17 o                         
   2   0  16        225.47        250.86        13.51 o                         
   3   0  16       4213.49       4150.82        73.40 o                         
   4   0  16        112.67        128.92        10.86 o                         
   5   0  16        206.73        217.43        19.35 o                         
   6   0  16        519.98        490.12        36.81 o                         
   7   0  16       1131.67       1146.25       105.10 o                         
  -7   1  16        651.00        881.38        87.35 o                         
  -6   1  16        240.04        256.32        21.05 o                         
  -5   1  16       2399.21       2379.08        58.81 o                         
  -4   1  16        753.00        758.25        22.52 o                         
  -3   1  16       4168.64       4127.90        86.43 o                         
  -2   1  16        163.59        167.60        11.50 o                         
  -1   1  16       3396.65       3474.40        67.60 o                         
   0   1  16       4504.08       5439.90       177.34 o                         
   1   1  16       3083.94       3068.36        66.14 o                         
   2   1  16        236.01        219.64        10.47 o                         
   3   1  16       4024.76       4017.39        70.28 o                         
   4   1  16        776.17        775.68        24.15 o                         
   5   1  16       2515.19       2519.05        65.21 o                         
   6   1  16        211.34        208.43        23.95 o                         
  -6   2  16         83.72         68.92        13.63 o                         
  -5   2  16       1802.40       1828.99        45.63 o                         
  -4   2  16        403.57        380.47        15.99 o                         
  -3   2  16       2127.86       2191.48        50.41 o                         
  -2   2  16       2904.73       2874.02        57.72 o                         
  -1   2  16       7874.14       7722.03       335.40 o                         
   0   2  16        158.28        157.89         8.98 o                         
   1   2  16       7794.40       7645.28       332.94 o                         
   2   2  16       2820.29       2748.74        59.14 o                         
   3   2  16       1849.46       1846.63        42.94 o                         
   4   2  16        470.80        470.23        19.30 o                         
   5   2  16       1562.33       1605.23        49.37 o                         
   6   2  16         84.17         82.87        13.85 o                         
  -6   3  16        324.88        323.93        27.22 o                         
  -5   3  16       2907.12       2821.29        65.43 o                         
  -4   3  16       1356.67       1338.53        34.26 o                         
  -3   3  16        755.43        736.35        24.99 o                         
  -2   3  16       2755.99       2703.10        55.07 o                         
  -1   3  16       4944.25       4730.69        83.15 o                         
   0   3  16       3729.91       3433.60        68.73 o                         
   1   3  16       4497.55       4290.17        97.18 o                         
   2   3  16       2659.50       2648.67        61.82 o                         
   3   3  16        641.68        611.36        22.20 o                         
   4   3  16       1575.32       1547.25        37.40 o                         
   5   3  16       2769.27       2616.47        68.91 o                         
   6   3  16        327.12        337.26        26.50 o                         
  -6   4  16        280.36        347.79        30.86 o                         
  -5   4  16        749.54        815.40        30.86 o                         
  -4   4  16        324.34        313.65        15.15 o                         
  -3   4  16       4903.41       4967.65       114.17 o                         
  -2   4  16        144.28        149.94        10.35 o                         
  -1   4  16       2377.14       2223.63        41.40 o                         
   0   4  16       1961.82       2015.83        41.34 o                         
   1   4  16       2101.95       1940.09        39.87 o                         
   2   4  16        182.20        192.96        13.73 o                         
   3   4  16       5000.05       5072.16        99.76 o                         
   4   4  16        285.44        294.72        18.85 o                         
   5   4  16        692.79        693.07        32.32 o                         
   6   4  16        275.32        287.84        40.15 o                         
  -6   5  16         64.10         83.96        21.25 o                         
  -5   5  16        236.40        225.12        16.99 o                         
  -4   5  16        574.57        560.90        20.73 o                         
  -3   5  16       4353.12       4445.01        78.63 o                         
  -2   5  16       1775.77       1748.14        38.54 o                         
  -1   5  16       3269.51       3222.13        63.35 o                         
   0   5  16       2365.31       2443.55        46.16 o                         
   1   5  16       3410.32       3377.91        68.76 o                         
   2   5  16       1994.34       2105.11        51.40 o                         
   3   5  16       4239.02       4343.61        89.11 o                         
   4   5  16        640.27        619.88        23.06 o                         
   5   5  16        267.01        247.31        17.55 o                         
   6   5  16         87.92        113.05        33.17 o                         
  -6   6  16        492.45        526.79        42.63 o                         
  -5   6  16         48.93         58.30         8.85 o                         
  -4   6  16       1606.31       1551.62        36.52 o                         
  -3   6  16       3568.34       3591.32        72.58 o                         
  -2   6  16       2087.12       2002.11        41.41 o                         
  -1   6  16       2556.48       2593.69        52.59 o                         
   0   6  16       2811.35       2794.39        55.35 o                         
   1   6  16       2614.21       2539.87        70.57 o                         
   2   6  16       2109.75       2022.06        50.21 o                         
   3   6  16       3454.57       3494.81        75.37 o                         
   4   6  16       1738.41       1695.56        56.72 o                         
   5   6  16         77.85         94.86        20.39 o                         
  -6   7  16        245.94        251.93        41.78 o                         
  -5   7  16       1194.00       1258.66        36.45 o                         
  -4   7  16        174.94        202.96        12.40 o                         
  -3   7  16       1801.95       1806.00        44.22 o                         
  -2   7  16       1053.82       1065.47        26.40 o                         
  -1   7  16       5312.81       5216.50        91.43 o                         
   0   7  16       1025.51        981.30        28.84 o                         
   1   7  16       4890.54       4607.00        96.47 o                         
   2   7  16       1042.75       1046.38        28.19 o                         
   3   7  16       1809.02       1793.52        45.99 o                         
   4   7  16        111.19        121.96        15.35 o                         
   5   7  16       1424.52       1536.72       118.65 o                         
  -6   8  16         51.08         51.38        27.56 o                         
  -5   8  16       1668.39       1665.81        43.79 o                         
  -4   8  16        844.37        836.44        25.59 o                         
  -3   8  16       1016.72       1019.74        31.18 o                         
  -2   8  16        704.77        688.57        19.95 o                         
  -1   8  16       2912.30       2863.19        60.12 o                         
   0   8  16       4629.13       4882.78        97.66 o                         
   1   8  16       2542.17       2448.78        57.88 o                         
   2   8  16        723.79        691.09        23.93 o                         
   3   8  16       1060.63       1067.70        32.88 o                         
   4   8  16        756.45        745.04        34.34 o                         
   5   8  16       1838.08       1783.14        64.15 o                         
  -6   9  16        380.31        407.76        61.19 o                         
  -5   9  16         10.69         14.50         6.44 o                         
  -4   9  16       1057.41       1031.18        33.67 o                         
  -3   9  16        805.51        802.27        26.79 o                         
  -2   9  16       3754.21       3783.09        79.12 o                         
  -1   9  16        768.19        763.55        40.38 o                         
   0   9  16        123.66        119.29        11.75 o                         
   1   9  16        674.60        663.44        24.54 o                         
   2   9  16       4162.81       4236.01        79.65 o                         
   3   9  16        707.67        726.88        26.67 o                         
   4   9  16        859.84        849.73        39.70 o                         
   5   9  16         23.32         17.72        11.61 o                         
   6   9  16        316.99        392.81        61.66 o                         
  -6  10  16        947.17        878.58        80.35 o                         
  -5  10  16        323.16        311.78        24.07 o                         
  -4  10  16       1626.57       1604.45        44.52 o                         
  -3  10  16       1126.37       1137.71        38.44 o                         
  -2  10  16       1748.92       1850.85        50.17 o                         
  -1  10  16       4109.45       4073.07        78.06 o                         
   0  10  16        546.26        563.44        18.30 o                         
   1  10  16       4168.62       4144.65        80.52 o                         
   2  10  16       2056.43       2132.82        45.47 o                         
   3  10  16       1080.04       1052.92        38.32 o                         
   4  10  16       1615.12       1621.98        57.44 o                         
   5  10  16        294.25        323.79        35.32 o                         
   6  10  16        919.22        854.29        81.75 o                         
  -6  11  16        184.74        235.39        46.25 o                         
  -5  11  16        401.74        389.07        57.46 o                         
  -4  11  16        129.25        142.25        13.96 o                         
  -3  11  16       2072.40       2057.84        74.06 o                         
  -2  11  16         81.23         81.45        11.00 o                         
  -1  11  16       2772.40       2835.69        53.96 o                         
   0  11  16       2367.03       2405.07        49.74 o                         
   1  11  16       2584.04       2642.16        51.52 o                         
   2  11  16        117.19        110.14        11.18 o                         
   3  11  16       1885.91       1886.08        63.41 o                         
   4  11  16        112.64        117.73        17.77 o                         
   5  11  16        349.02        393.95        41.02 o                         
  -5  12  16        303.43        336.29        54.19 o                         
  -4  12  16        360.65        368.12        20.50 o                         
  -3  12  16        251.51        253.80        18.02 o                         
  -2  12  16       1065.80       1026.06        32.25 o                         
  -1  12  16        482.77        467.10        17.24 o                         
   0  12  16       2700.81       2702.42        55.30 o                         
   1  12  16        335.33        349.74        17.72 o                         
   2  12  16        944.68        934.76        31.42 o                         
   3  12  16        224.49        221.65        26.25 o                         
   4  12  16        418.12        415.17        35.62 o                         
   5  12  16        319.94        314.80        55.12 o                         
  -5  13  16          0.52        -13.08        13.08 o                         
  -4  13  16       1648.95       1493.55       171.18 o                         
  -3  13  16        184.46        179.67        14.76 o                         
  -2  13  16        841.81        831.41        31.33 o                         
  -1  13  16        550.49        545.90        18.33 o                         
   0  13  16       5366.58       5441.62        90.90 o                         
   1  13  16        579.28        581.53        21.43 o                         
   2  13  16        814.07        813.23        31.80 o                         
   3  13  16        199.36        191.10        26.56 o                         
   4  13  16       1577.16       1522.53        78.84 o                         
   5  13  16          5.13         15.42        14.95 o                         
  -5  14  16        291.34        279.30        50.45 o                         
  -4  14  16        255.03        270.89        50.45 o                         
  -3  14  16        168.20        188.61        14.94 o                         
  -2  14  16        920.80        913.35        38.87 o                         
  -1  14  16        667.68        675.42        23.98 o                         
   0  14  16        109.25         94.28        10.92 o                         
   1  14  16        761.99        749.68        25.36 o                         
   2  14  16        908.66        995.71        45.33 o                         
   3  14  16        177.93        199.51        24.57 o                         
   4  14  16        282.05        279.16        36.82 o                         
  -4  15  16        144.56        126.59        35.97 o                         
  -3  15  16        619.74        580.12        24.52 o                         
  -2  15  16        675.55        674.59        32.85 o                         
  -1  15  16         10.01         12.19         7.46 o                         
   0  15  16        150.64        155.32        14.20 o                         
   1  15  16         14.12          3.05         7.86 o                         
   2  15  16        594.60        569.08        37.48 o                         
   3  15  16        671.99        617.65        51.15 o                         
   4  15  16        185.96        238.66        49.52 o                         
  -4  16  16        378.09        346.10        57.92 o                         
  -3  16  16         74.18         88.92        17.94 o                         
  -2  16  16        860.92        855.73        36.58 o                         
  -1  16  16        342.61        336.52        19.78 o                         
   0  16  16        656.17        696.73        27.03 o                         
   1  16  16        324.03        338.90        23.46 o                         
   2  16  16        927.13        889.79        45.38 o                         
   3  16  16         83.01        156.49        42.51 o                         
   4  16  16        378.78        475.96        72.87 o                         
  -4  17  16        743.74        807.11        78.48 o                         
  -3  17  16        452.18        501.19        70.54 o                         
  -2  17  16         31.02         30.43        10.30 o                         
  -1  17  16        362.78        424.95        34.77 o                         
   0  17  16       1805.74       1928.59        54.87 o                         
   1  17  16        342.04        383.15        27.20 o                         
   2  17  16         18.92         25.64        19.02 o                         
   3  17  16        516.23        383.00        67.73 o                         
   4  17  16        744.74        858.96        92.49 o                         
  -3  18  16        168.02        150.42        41.57 o                         
  -2  18  16       1069.87       1001.44        93.89 o                         
  -1  18  16        574.56        571.28        28.73 o                         
   0  18  16        191.39        201.60        21.88 o                         
   1  18  16        606.56        621.98        43.22 o                         
   2  18  16       1042.87       1214.40       112.11 o                         
   3  18  16        184.32        211.14        52.79 o                         
  -3  19  16         75.60         83.62        31.30 o                         
  -2  19  16        282.83        335.82        58.86 o                         
  -1  19  16         44.21         94.00        18.38 o                         
   0  19  16        334.68        312.56        39.90 o                         
   1  19  16         25.95         37.29        21.49 o                         
   2  19  16        283.14        271.36        63.06 o                         
   3  19  16         93.01        156.49        47.65 o                         
  -1  20  16         59.52         88.76        28.50 o                         
   0  20  16          4.81         15.42        21.49 o                         
   1   0  17       2465.77       2400.56        47.13 o                         
   2   0  17       6321.85       6214.01       132.32 o                         
   3   0  17         13.09          9.88         4.28 o                         
   4   0  17       1629.72       1579.12        34.97 o                         
   5   0  17        951.50        961.82        32.17 o                         
   6   0  17       1397.22       1324.36        56.92 o                         
  -7   1  17        227.75        360.11        64.93 o                         
  -6   1  17        610.36        575.42        36.94 o                         
  -5   1  17          3.79          3.62         6.57 o                         
  -4   1  17        813.64        820.40        23.02 o                         
  -3   1  17       1132.96       1072.70        30.37 o                         
  -2   1  17       2447.52       2496.11        53.55 o                         
  -1   1  17       1815.28       1631.87        35.14 o                         
   0   1  17       4015.02       3717.08        67.80 o                         
   1   1  17       1770.41       1631.54        35.13 o                         
   2   1  17       2727.40       2743.63        58.91 o                         
   3   1  17       1120.88       1091.19        24.36 o                         
   4   1  17        865.43        892.38        25.58 o                         
   5   1  17         21.16         29.00         9.14 o                         
   6   1  17        579.24        557.44        39.29 o                         
  -6   2  17         85.97         82.27        18.14 o                         
  -5   2  17        100.63        108.47        12.52 o                         
  -4   2  17       1466.89       1414.79        34.35 o                         
  -3   2  17        822.32        785.76        25.67 o                         
  -2   2  17        951.67        930.11        25.45 o                         
  -1   2  17       1825.98       1857.44        35.28 o                         
   0   2  17       5117.84       5240.89       189.63 o                         
   1   2  17       1889.93       1965.95        42.87 o                         
   2   2  17        777.72        770.74        22.22 o                         
   3   2  17        953.18        935.98        25.45 o                         
   4   2  17       1680.96       1580.45        38.87 o                         
   5   2  17         80.10         86.82        11.53 o                         
   6   2  17        114.70         99.53        15.74 o                         
  -6   3  17       1286.34       1279.68        59.10 o                         
  -5   3  17         67.03         72.02        10.59 o                         
  -4   3  17       2510.01       2571.47        49.55 o                         
  -3   3  17       1745.17       1757.66        40.47 o                         
  -2   3  17        238.93        266.66        14.92 o                         
  -1   3  17       3664.91       3617.52        59.64 o                         
   0   3  17      10770.82      10540.81       423.72 o                         
   1   3  17       3604.92       3556.07        80.87 o                         
   2   3  17        134.73        161.09        11.74 o                         
   3   3  17       1571.60       1468.08        35.93 o                         
   4   3  17       2661.43       2742.65        62.89 o                         
   5   3  17         59.22         65.33        11.05 o                         
   6   3  17       1288.72       1345.68        76.45 o                         
  -6   4  17        785.39        834.39        50.80 o                         
  -5   4  17        965.28        942.74        30.73 o                         
  -4   4  17        354.68        340.65        15.42 o                         
  -3   4  17       3187.10       3156.53        65.70 o                         
  -2   4  17       4597.45       4503.23        77.10 o                         
  -1   4  17       1631.01       1482.02        31.92 o                         
   0   4  17        174.04        170.48        10.54 o                         
   1   4  17       1503.35       1416.75        33.77 o                         
   2   4  17       4219.85       4067.74       106.01 o                         
   3   4  17       3345.50       3240.28        68.95 o                         
   4   4  17        341.69        355.82        16.67 o                         
   5   4  17        851.75        804.32        35.07 o                         
   6   4  17        757.30        837.94        94.36 o                         
  -6   5  17        344.72        343.42        38.84 o                         
  -5   5  17        114.63        126.52        14.03 o                         
  -4   5  17        553.08        507.87        19.08 o                         
  -3   5  17       1432.51       1441.13        33.84 o                         
  -2   5  17        741.21        765.65        23.62 o                         
  -1   5  17       2650.49       2705.01        50.25 o                         
   0   5  17        283.28        226.79        11.59 o                         
   1   5  17       2528.81       2532.61        55.31 o                         
   2   5  17        579.31        594.11        25.82 o                         
   3   5  17       1403.16       1470.67        44.33 o                         
   4   5  17        578.43        529.62        20.79 o                         
   5   5  17         60.72         70.10        10.93 o                         
   6   5  17        334.41        370.86        62.60 o                         
  -6   6  17        496.99        551.84        33.71 o                         
  -5   6  17        419.49        399.44        18.81 o                         
  -4   6  17       1669.29       1600.29        46.95 o                         
  -3   6  17        890.34        809.53        23.94 o                         
  -2   6  17       2534.56       2377.84        48.50 o                         
  -1   6  17       2826.35       2917.77        56.32 o                         
   0   6  17       2410.22       2439.25        46.72 o                         
   1   6  17       2410.55       2460.58        64.08 o                         
   2   6  17       2676.93       2554.46        58.74 o                         
   3   6  17        878.56        849.98        36.28 o                         
   4   6  17       1715.12       1731.53        56.68 o                         
   5   6  17        439.00        432.17        39.44 o                         
   6   6  17        527.20        706.21       127.53 o                         
  -6   7  17        465.84        478.94        46.82 o                         
  -5   7  17        370.14        384.29        17.91 o                         
  -4   7  17       3110.45       3020.39        66.08 o                         
  -3   7  17       1506.13       1512.88        42.74 o                         
  -2   7  17       1412.00       1393.26        34.39 o                         
  -1   7  17       3970.85       3881.11        75.30 o                         
   0   7  17       5876.57       5983.70       115.88 o                         
   1   7  17       3821.63       3776.52        87.40 o                         
   2   7  17       1389.98       1350.85        33.59 o                         
   3   7  17       1396.66       1445.22        39.79 o                         
   4   7  17       3078.79       3048.41       101.67 o                         
   5   7  17        323.88        303.23        28.34 o                         
  -6   8  17        349.60        356.37        58.86 o                         
  -5   8  17         58.07         68.71         8.98 o                         
  -4   8  17        596.73        555.66        24.43 o                         
  -3   8  17        773.59        769.53        26.78 o                         
  -2   8  17        723.39        730.22        21.05 o                         
  -1   8  17       1623.38       1550.52        38.51 o                         
   0   8  17         44.16         58.31         8.85 o                         
   1   8  17       1635.38       1606.38        38.51 o                         
   2   8  17        653.22        628.47        21.80 o                         
   3   8  17        742.26        790.16        27.45 o                         
   4   8  17        575.08        521.17        30.81 o                         
   5   8  17         35.47         31.82        11.83 o                         
   6   8  17        326.23        362.91        56.06 o                         
  -6   9  17        370.58        362.91        59.33 o                         
  -5   9  17          3.75          7.57         6.20 o                         
  -4   9  17        234.02        254.09        18.12 o                         
  -3   9  17        351.13        351.71        20.84 o                         
  -2   9  17       3094.84       3148.33        56.75 o                         
  -1   9  17       1492.82       1531.62        40.31 o                         
   0   9  17       2505.59       2529.98        58.78 o                         
   1   9  17       1511.25       1512.23        37.79 o                         
   2   9  17       2825.77       2851.89        67.14 o                         
   3   9  17        295.43        290.26        20.68 o                         
   4   9  17        249.37        237.80        22.31 o                         
   5   9  17          1.93          9.01        15.13 o                         
   6   9  17        325.03        340.96        54.65 o                         
  -6  10  17        391.89        392.34        59.33 o                         
  -5  10  17        233.64        231.80        17.02 o                         
  -4  10  17       1610.75       1587.76        44.67 o                         
  -3  10  17       2113.19       2084.11        60.01 o                         
  -2  10  17       2722.76       2775.41        62.17 o                         
  -1  10  17        894.08        868.59        25.07 o                         
   0  10  17       2367.09       2518.24        50.89 o                         
   1  10  17        763.87        807.25        28.60 o                         
   2  10  17       2826.75       2896.39        61.62 o                         
   3  10  17       2168.21       2176.76        66.46 o                         
   4  10  17       1462.22       1467.58        54.35 o                         
   5  10  17        266.31        269.03        31.43 o                         
   6  10  17        297.54        269.02        52.32 o                         
  -6  11  17        203.15        295.18        51.85 o                         
  -5  11  17       1525.00       1683.36       113.98 o                         
  -4  11  17       1072.40       1023.20        31.61 o                         
  -3  11  17        470.83        481.99        27.43 o                         
  -2  11  17        302.85        298.17        19.87 o                         
  -1  11  17       1713.21       1709.20        37.28 o                         
   0  11  17        218.79        225.33        13.51 o                         
   1  11  17       1625.61       1615.33        39.32 o                         
   2  11  17        342.61        339.33        18.57 o                         
   3  11  17        460.87        497.21        29.74 o                         
   4  11  17        960.42        866.03        41.10 o                         
   5  11  17       1551.44       1434.84       130.80 o                         
  -5  12  17         30.54          7.47        21.02 o                         
  -4  12  17        714.56        665.97        22.31 o                         
  -3  12  17        341.91        352.30        23.83 o                         
  -2  12  17        902.83        873.17        31.95 o                         
  -1  12  17        586.46        566.05        19.25 o                         
   0  12  17        215.02        228.09        13.86 o                         
   1  12  17        554.20        559.34        20.18 o                         
   2  12  17        818.83        780.32        30.45 o                         
   3  12  17        330.13        315.46        27.81 o                         
   4  12  17        613.27        601.27        43.96 o                         
   5  12  17         18.73         22.45        12.36 o                         
  -5  13  17        539.70        501.19        91.56 o                         
  -4  13  17        376.54        430.89        33.93 o                         
  -3  13  17        435.80        433.60        23.73 o                         
  -2  13  17       1097.22       1142.95        39.19 o                         
  -1  13  17       1139.87       1108.40        30.45 o                         
   0  13  17       5098.39       5213.37        88.16 o                         
   1  13  17       1086.25       1085.28        31.00 o                         
   2  13  17       1186.84       1244.15        46.56 o                         
   3  13  17        368.34        369.96        30.46 o                         
   4  13  17        418.99        438.77        40.02 o                         
  -5  14  17         13.64          2.80        16.82 o                         
  -4  14  17        576.07        607.69        65.87 o                         
  -3  14  17       2050.43       1958.87        56.98 o                         
  -2  14  17        669.44        664.48        29.35 o                         
  -1  14  17       1846.78       1849.71        41.43 o                         
   0  14  17       2856.24       2974.85        65.66 o                         
   1  14  17       1887.77       1932.25        48.26 o                         
   2  14  17        723.48        755.78        39.56 o                         
   3  14  17       2109.68       2011.91        74.64 o                         
   4  14  17        505.17        505.93        44.83 o                         
  -4  15  17        113.95        155.55        41.11 o                         
  -3  15  17        183.29        192.81        15.98 o                         
  -2  15  17         27.58         23.88         8.75 o                         
  -1  15  17       1051.19       1035.58        29.92 o                         
   0  15  17        101.06        112.80        12.74 o                         
   1  15  17       1065.42       1028.33        40.00 o                         
   2  15  17         39.26         44.79        15.78 o                         
   3  15  17        164.13        166.23        30.54 o                         
   4  15  17        101.33        170.97        41.11 o                         
  -4  16  17        593.22        527.81        71.47 o                         
  -3  16  17        285.16        282.34        24.23 o                         
  -2  16  17        150.79        173.51        18.20 o                         
  -1  16  17        380.39        375.81        18.32 o                         
   0  16  17       2860.44       2852.70        66.48 o                         
   1  16  17        333.59        326.74        22.92 o                         
   2  16  17        121.67        116.05        22.83 o                         
   3  16  17        267.25        260.15        54.65 o                         
   4  16  17        546.04        686.17        72.87 o                         
  -4  17  17         41.54         74.74        29.43 o                         
  -3  17  17        458.64        423.17        64.00 o                         
  -2  17  17       1339.46       1371.78        45.98 o                         
  -1  17  17       1321.21       1297.38        36.29 o                         
   0  17  17        951.36        950.58        39.17 o                         
   1  17  17       1081.29       1121.69        61.02 o                         
   2  17  17       1126.20       1147.18       110.24 o                         
   3  17  17        443.63        384.87        67.73 o                         
  -2  18  17          2.65         -4.91         8.38 o                         
  -1  18  17       1169.37       1136.36        39.52 o                         
   0  18  17        464.48        461.84        31.65 o                         
   1  18  17       1159.28       1190.06        57.70 o                         
   2  18  17          2.56         51.85        32.70 o                         
   3  18  17        318.03        324.61        62.13 o                         
  -2  19  17         31.38         79.41        41.11 o                         
  -1  19  17        708.81        668.89        66.80 o                         
   0  19  17        354.68        374.69        47.07 o                         
   1  19  17        685.58        663.75        79.41 o                         
   2  19  17         24.64         30.83        23.82 o                         
   3  19  17         15.07         86.89        32.23 o                         
   0   0  18      42646.84      46073.85      1719.60 o                         
   1   0  18       1285.06       1334.83        30.36 o                         
   2   0  18        349.37        364.83        16.76 o                         
   3   0  18          4.16          8.98         5.89 o                         
   4   0  18       2867.33       3035.74        56.56 o                         
   5   0  18        458.97        450.46        22.91 o                         
   6   0  18       1237.62       1213.84        69.47 o                         
  -7   1  18         26.50         42.04        27.56 o                         
  -6   1  18        965.19        923.42        65.40 o                         
  -5   1  18        186.52        197.17        15.30 o                         
  -4   1  18        415.06        395.28        15.44 o                         
  -3   1  18       1378.22       1390.10        35.83 o                         
  -2   1  18       6876.22       6896.13       125.77 o                         
  -1   1  18       1348.64       1381.26        31.66 o                         
   0   1  18        167.96        199.65         9.11 o                         
   1   1  18       1306.14       1397.32        31.71 o                         
   2   1  18       7313.76       7346.81       136.13 o                         
   3   1  18       1332.11       1331.12        27.36 o                         
   4   1  18        288.48        275.73        16.25 o                         
   5   1  18        211.68        230.87        17.12 o                         
   6   1  18        906.05        876.06        77.78 o                         
  -6   2  18         37.14         43.44        26.63 o                         
  -5   2  18         46.17         55.44         9.62 o                         
  -4   2  18       1504.16       1496.68        33.38 o                         
  -3   2  18        601.04        576.27        24.97 o                         
  -2   2  18        199.30        226.38        14.16 o                         
  -1   2  18         22.07         29.49         4.71 o                         
   0   2  18        187.71        195.90        10.36 o                         
   1   2  18         18.71          8.26         4.37 o                         
   2   2  18        193.24        223.94        12.43 o                         
   3   2  18        672.19        634.39        19.14 o                         
   4   2  18       1498.29       1581.88        37.20 o                         
   5   2  18         48.53         35.96        10.62 o                         
   6   2  18         66.74         43.91        30.83 o                         
  -6   3  18       1731.90       1697.96        73.53 o                         
  -5   3  18        168.02        183.41        14.17 o                         
  -4   3  18        824.49        816.18        27.08 o                         
  -3   3  18       2225.92       2242.53        49.06 o                         
  -1   3  18        552.37        547.15        15.70 o                         
   0   3  18        566.10        637.73        18.75 o                         
   1   3  18        478.79        476.82        18.80 o                         
   3   3  18       2015.88       1973.42        44.54 o                         
   4   3  18        745.46        743.42        24.33 o                         
   5   3  18        166.63        202.08        19.24 o                         
   6   3  18       1706.68       1606.79       134.07 o                         
  -6   4  18        780.13        743.98        54.67 o                         
  -5   4  18         70.35         62.18         9.94 o                         
  -4   4  18       3048.81       2953.04        71.68 o                         
  -3   4  18       1368.74       1339.12        35.52 o                         
  -2   4  18        471.81        469.10        17.36 o                         
  -1   4  18       2033.46       2026.09        39.04 o                         
   0   4  18      14190.77      13502.98       512.56 o                         
   1   4  18       2087.50       2167.41        46.06 o                         
   2   4  18        603.54        619.84        22.14 o                         
   3   4  18       1453.77       1369.52        36.38 o                         
   4   4  18       3716.58       3679.26        73.36 o                         
   5   4  18         34.83         40.99        10.20 o                         
  -6   5  18         80.40         70.48        20.96 o                         
  -5   5  18        213.61        206.48        15.52 o                         
  -4   5  18        209.40        188.53        17.86 o                         
  -3   5  18         67.97         64.05         8.50 o                         
  -2   5  18        679.30        675.88        21.16 o                         
  -1   5  18        836.11        860.40        22.90 o                         
   0   5  18        296.15        282.20        13.55 o                         
   1   5  18        856.47        829.04        24.79 o                         
   2   5  18        680.36        699.57        29.30 o                         
   3   5  18         82.21         77.70        11.50 o                         
   4   5  18        196.52        194.99        13.21 o                         
   5   5  18        214.18        213.88        15.26 o                         
  -6   6  18        278.79        319.39        29.49 o                         
  -5   6  18        526.01        521.68        21.86 o                         
  -4   6  18       3315.44       3312.47        74.78 o                         
  -3   6  18       1711.64       1755.72        39.39 o                         
  -2   6  18        929.88        876.12        27.61 o                         
  -1   6  18        999.72        976.10        27.47 o                         
   0   6  18       4244.60       4196.23        73.43 o                         
   1   6  18       1067.29       1030.28        25.77 o                         
   2   6  18        959.64        986.06        32.94 o                         
   3   6  18       1938.77       1819.55        52.22 o                         
   4   6  18       3347.57       3249.83        91.85 o                         
   5   6  18        501.67        525.57        32.42 o                         
   6   6  18        316.20        388.14        52.32 o                         
  -6   7  18        456.85        396.55        64.00 o                         
  -5   7  18         71.24         87.02        10.01 o                         
  -4   7  18        756.66        737.27        29.83 o                         
  -3   7  18       2355.71       2369.02        56.96 o                         
  -2   7  18       8141.02       8119.55       141.84 o                         
  -1   7  18       1211.87       1195.00        31.28 o                         
   0   7  18        406.25        450.25        16.09 o                         
   1   7  18       1054.30       1037.97        34.24 o                         
   2   7  18       7584.98       7589.09       187.20 o                         
   3   7  18       2521.17       2596.08        58.03 o                         
   4   7  18        735.80        804.38        42.38 o                         
   5   7  18         71.41         89.34        16.38 o                         
   6   7  18        478.15        467.55        54.19 o                         
  -6   8  18         11.35         40.64        25.69 o                         
  -5   8  18        237.46        245.32        15.72 o                         
  -4   8  18       1863.39       1682.06        52.22 o                         
  -3   8  18         62.23         62.47         9.84 o                         
  -2   8  18         14.79         23.39         5.82 o                         
  -1   8  18       2250.85       2271.76        49.61 o                         
   0   8  18         23.12         19.68         6.06 o                         
   1   8  18       2216.92       2176.55        48.46 o                         
   2   8  18         20.81         25.97         6.38 o                         
   3   8  18         51.46         48.25         8.27 o                         
   4   8  18       1986.52       1952.02        75.58 o                         
   5   8  18        300.18        275.75        29.52 o                         
   6   8  18          4.86         -0.93        18.22 o                         
  -6   9  18        158.61        196.66        67.27 o                         
  -5   9  18        382.43        369.68        20.73 o                         
  -4   9  18        178.22        206.53        17.36 o                         
  -3   9  18        456.68        457.82        25.56 o                         
  -2   9  18       1000.70        994.79        26.62 o                         
  -1   9  18       1764.66       1790.28        46.84 o                         
   0   9  18        447.69        445.58        21.00 o                         
   1   9  18       1971.97       1978.68        44.78 o                         
   2   9  18       1032.38       1023.95        30.08 o                         
   3   9  18        443.08        439.45        27.24 o                         
   4   9  18        211.50        242.27        21.13 o                         
   5   9  18        392.64        435.77        76.61 o                         
   6   9  18        187.13        203.67        42.04 o                         
  -5  10  18       1548.81       1552.23        75.44 o                         
  -4  10  18       3110.66       3029.25        75.19 o                         
  -3  10  18       1097.63       1031.49        41.38 o                         
  -2  10  18        946.58        928.36        29.86 o                         
  -1  10  18       2270.25       2270.08        51.41 o                         
   0  10  18       1950.29       1967.37        45.86 o                         
   1  10  18       2419.45       2585.10        55.06 o                         
   2  10  18        883.27        867.51        28.12 o                         
   3  10  18       1121.65       1084.32        41.63 o                         
   4  10  18       3167.09       3067.00        88.44 o                         
   5  10  18       1680.25       1677.75       111.64 o                         
   6  10  18        419.46        407.29        60.26 o                         
  -5  11  18         11.42          6.07        22.42 o                         
  -4  11  18        230.34        226.24        16.32 o                         
  -3  11  18       2977.73       2908.14        85.70 o                         
  -2  11  18        951.10        998.67        35.01 o                         
  -1  11  18       1217.43       1226.12        32.49 o                         
   0  11  18        130.59        136.23        10.91 o                         
   1  11  18       1268.50       1265.62        35.49 o                         
   2  11  18       1076.63       1127.15        31.88 o                         
   3  11  18       3099.17       3141.39        88.56 o                         
   4  11  18        228.04        242.32        23.77 o                         
   5  11  18         11.36         17.88        13.08 o                         
  -5  12  18         25.19          3.74        19.15 o                         
  -4  12  18         34.68         33.43         6.48 o                         
  -3  12  18        836.96        801.25        30.75 o                         
  -2  12  18        190.11        187.49        17.07 o                         
  -1  12  18        237.35        233.88        13.93 o                         
   0  12  18        918.07        919.26        25.54 o                         
   1  12  18        243.74        233.02        15.68 o                         
   2  12  18        174.58        186.29        22.26 o                         
   3  12  18        829.54        816.24        38.48 o                         
   4  12  18         39.32         45.52        16.66 o                         
   5  12  18         20.80         33.17        27.56 o                         
  -5  13  18        599.65        564.72        73.81 o                         
  -4  13  18        663.25        662.81        27.98 o                         
  -3  13  18       2747.11       2594.69        87.86 o                         
  -2  13  18       1107.07       1153.37        39.59 o                         
  -1  13  18       2089.40       2149.61        50.01 o                         
   0  13  18         12.77         15.81         6.88 o                         
   1  13  18       2263.14       2387.14        54.92 o                         
   2  13  18       1104.03       1117.32        41.58 o                         
   3  13  18       2498.33       2453.05        80.04 o                         
   4  13  18        567.17        535.26        44.52 o                         
  -4  14  18         26.18         47.65        28.03 o                         
  -3  14  18        435.90        405.15        26.50 o                         
  -2  14  18        130.62        131.70        15.08 o                         
  -1  14  18       2858.66       2872.61        60.91 o                         
   0  14  18       2570.37       2611.12        59.21 o                         
   1  14  18       2925.23       2939.77        70.34 o                         
   2  14  18        122.11        121.20        21.37 o                         
   3  14  18        374.52        384.80        71.00 o                         
   4  14  18         49.83         50.45        19.60 o                         
  -4  15  18        161.33        175.17        44.38 o                         
  -3  15  18        269.46        295.57        19.53 o                         
  -2  15  18         62.07         70.10        12.46 o                         
  -1  15  18        316.44        313.42        16.52 o                         
   0  15  18         22.78         31.54         9.02 o                         
   1  15  18        251.59        267.78        22.02 o                         
   2  15  18         88.24         89.07        17.61 o                         
   3  15  18        336.06        369.49        43.61 o                         
   4  15  18        143.71        170.97        39.71 o                         
  -4  16  18         30.92         58.39        29.43 o                         
  -3  16  18        171.85        174.71        26.93 o                         
  -2  16  18         73.24         72.83        12.94 o                         
  -1  16  18       2199.84       2061.50        50.96 o                         
   0  16  18         13.77         18.04         9.30 o                         
   1  16  18       1996.78       1980.87        57.90 o                         
   2  16  18         96.59         90.66        20.32 o                         
   3  16  18        171.34        194.79        45.78 o                         
  -4  17  18         24.57         24.76        23.36 o                         
  -3  17  18       1276.84       1236.36       104.17 o                         
  -2  17  18        128.68        120.01        18.97 o                         
  -1  17  18       1425.37       1403.63        39.97 o                         
   0  17  18          5.96          2.11         9.41 o                         
   1  17  18       1610.38       1648.62        68.01 o                         
   2  17  18        116.07        108.84        39.24 o                         
   3  17  18       1289.46       1290.08       111.18 o                         
  -2  18  18         23.14         38.02        12.15 o                         
  -1  18  18       1034.41        971.39        52.42 o                         
   0  18  18         27.47         34.97        13.14 o                         
   1  18  18       1127.68       1083.47        54.32 o                         
   2  18  18         29.96         24.76        23.36 o                         
   3  18  18        414.06        447.93        74.74 o                         
  -1  19  18         23.99         64.93        26.63 o                         
   0  19  18        172.77        176.67        30.84 o                         
   1  19  18         16.70         43.44        28.03 o                         
   2  19  18        258.89        311.06        65.87 o                         
   0  20  18         13.36         44.38        26.63 o                         
   2  20  18         87.00         99.97        44.84 o                         
   3   0  19       3079.26       3187.70        66.40 o                         
   4   0  19        371.92        413.46        14.38 o                         
   5   0  19        224.59        241.78        16.84 o                         
   6   0  19        952.98        970.82        60.93 o                         
  -6   1  19        348.80        382.73        46.56 o                         
  -5   1  19         41.44         45.13         9.47 o                         
  -4   1  19        702.55        696.19        19.61 o                         
  -3   1  19        404.05        358.90        20.80 o                         
  -2   1  19       3617.21       3644.01        71.38 o                         
  -1   1  19        227.56        242.97        11.39 o                         
   0   1  19       8503.56       8418.54       378.67 o                         
   1   1  19        163.61        187.97        11.06 o                         
   2   1  19       3523.81       3589.62        76.90 o                         
   3   1  19        299.24        277.58        12.97 o                         
   4   1  19        641.91        637.76        20.12 o                         
   5   1  19         45.75         49.84         9.57 o                         
   6   1  19        413.92        387.67        67.73 o                         
  -6   2  19        587.53        558.64        76.14 o                         
  -5   2  19        639.64        591.80        24.66 o                         
  -4   2  19        954.32        922.72        28.60 o                         
  -3   2  19       1655.64       1620.22        40.59 o                         
  -2   2  19        302.58        311.95        16.84 o                         
  -1   2  19        100.00        118.29         8.74 o                         
   0   2  19       2351.59       2245.27        45.42 o                         
   1   2  19         83.06         94.33         9.00 o                         
   2   2  19        231.13        234.65        13.15 o                         
   3   2  19       1564.96       1582.25        34.37 o                         
   4   2  19       1036.38       1037.25        30.06 o                         
   5   2  19        623.56        617.06        26.51 o                         
   6   2  19        633.78        527.81        80.81 o                         
  -6   3  19        905.51        836.30        57.15 o                         
  -5   3  19        169.25        166.62        12.57 o                         
  -4   3  19       3607.29       3571.81        76.87 o                         
  -3   3  19        872.54        812.26        26.47 o                         
  -2   3  19       6653.11       6743.19       122.13 o                         
  -1   3  19       1239.41       1208.77        27.29 o                         
   1   3  19       1423.61       1462.59        38.31 o                         
   2   3  19       7000.75       7083.79       184.69 o                         
   3   3  19        791.14        792.22        23.30 o                         
   4   3  19       4170.53       4084.93        81.09 o                         
   5   3  19        127.24        149.11        16.90 o                         
  -6   4  19        665.90        644.13        69.14 o                         
  -5   4  19        293.22        277.44        16.68 o                         
  -4   4  19        925.34        898.52        31.75 o                         
  -3   4  19        420.97        429.74        20.18 o                         
  -2   4  19       6837.46       6998.79       117.33 o                         
  -1   4  19       1795.54       1855.25        37.18 o                         
   0   4  19        693.29        705.64        20.74 o                         
   1   4  19       2039.80       2039.97        46.38 o                         
   2   4  19       6992.28       7100.09       193.88 o                         
   3   4  19        348.78        370.19        25.87 o                         
   4   4  19        749.20        733.84        25.69 o                         
   5   4  19        270.99        294.24        18.67 o                         
  -6   5  19         80.12         76.61        27.56 o                         
  -5   5  19        333.05        314.01        17.19 o                         
  -4   5  19          3.14         -6.26         6.35 o                         
  -3   5  19        112.00        117.00        10.35 o                         
  -2   5  19       4428.22       4260.64        77.34 o                         
  -1   5  19        582.12        563.68        18.31 o                         
   0   5  19         35.42         32.12         6.07 o                         
   1   5  19        537.95        528.19        15.12 o                         
   2   5  19       4180.58       4215.85       109.21 o                         
   3   5  19        120.34        113.72        13.43 o                         
   4   5  19          3.09         -0.83         5.49 o                         
   5   5  19        353.65        334.46        17.80 o                         
   6   5  19         47.86         40.17        21.96 o                         
  -6   6  19        595.38        595.55        61.19 o                         
  -5   6  19        345.06        300.12        16.22 o                         
  -4   6  19       2154.72       2146.68        55.54 o                         
  -3   6  19       1464.38       1343.02        36.51 o                         
  -2   6  19       2379.70       2404.47        50.79 o                         
  -1   6  19        791.95        827.35        25.87 o                         
   0   6  19       1478.00       1457.21        34.88 o                         
   1   6  19        665.04        641.98        20.98 o                         
   2   6  19       2772.68       2783.35        66.42 o                         
   3   6  19       1657.17       1595.83        46.82 o                         
   4   6  19       2206.66       2229.78        68.59 o                         
   5   6  19        400.52        427.70        32.05 o                         
   6   6  19        653.28        608.16        58.86 o                         
  -5   7  19        803.92        841.19        41.60 o                         
  -4   7  19       3295.55       3250.35        81.24 o                         
  -3   7  19       2220.00       2254.19        53.83 o                         
  -2   7  19        930.58        965.60        29.53 o                         
  -1   7  19       4119.17       4146.97        78.67 o                         
   0   7  19       2368.81       2500.83        49.24 o                         
   1   7  19       4031.59       3956.80        88.23 o                         
   2   7  19        955.55        945.56        25.90 o                         
   3   7  19       2262.85       2338.14        63.86 o                         
   4   7  19       3263.91       3164.46       106.02 o                         
   5   7  19        647.07        651.24        37.77 o                         
   6   7  19        474.11        446.53        52.79 o                         
  -5   8  19        251.64        265.30        22.40 o                         
  -4   8  19        498.91        463.32        24.15 o                         
  -3   8  19       1074.80       1066.10        35.70 o                         
  -2   8  19        581.68        610.94        21.04 o                         
  -1   8  19       1846.42       1887.34        45.29 o                         
   0   8  19        980.34       1022.40        28.89 o                         
   1   8  19       1972.33       1957.75        47.55 o                         
   2   8  19        609.89        621.67        21.13 o                         
   3   8  19       1093.48       1068.65        34.70 o                         
   4   8  19        514.54        490.93        36.49 o                         
   5   8  19        312.68        338.28        32.81 o                         
   6   8  19         70.85         73.34        28.50 o                         
  -5   9  19        108.33         96.21        14.76 o                         
  -4   9  19        414.33        393.59        22.23 o                         
  -3   9  19        194.69        199.69        18.90 o                         
  -2   9  19       2321.00       2303.26        46.37 o                         
  -1   9  19       1109.09       1113.53        32.55 o                         
   0   9  19        148.59        178.59        14.72 o                         
   1   9  19       1192.71       1233.90        32.81 o                         
   2   9  19       1936.94       1888.27        48.74 o                         
   3   9  19        252.65        215.31        17.47 o                         
   4   9  19        350.76        337.70        32.85 o                         
   5   9  19        109.32         99.56        23.93 o                         
   6   9  19        310.00        323.68        50.92 o                         
  -5  10  19         88.91         80.81        17.88 o                         
  -4  10  19       1312.08       1338.92        48.83 o                         
  -3  10  19       1900.19       1805.00        61.10 o                         
  -2  10  19       4055.00       4251.49        78.35 o                         
  -1  10  19        697.21        683.51        25.50 o                         
   0  10  19       2559.34       2571.65        55.96 o                         
   1  10  19        604.53        617.16        26.20 o                         
   2  10  19       4185.87       4259.83        84.56 o                         
   3  10  19       1998.07       1977.91        61.27 o                         
   4  10  19       1276.61       1303.25        48.44 o                         
   5  10  19        133.46        146.21        37.84 o                         
   6  10  19         98.66        109.31        35.03 o                         
  -5  11  19       1156.37       1105.14        92.96 o                         
  -4  11  19        959.95        949.23        34.78 o                         
  -3  11  19        899.97        882.51        39.98 o                         
  -2  11  19         95.71         94.53        13.42 o                         
  -1  11  19       2007.74       2007.57        44.19 o                         
   0  11  19       1706.19       1740.19        37.78 o                         
   1  11  19       1604.18       1631.35        40.64 o                         
   2  11  19         85.71         69.82        11.03 o                         
   3  11  19        826.83        852.16        42.17 o                         
   4  11  19        964.70        958.52        76.84 o                         
   5  11  19       1074.89        982.28       109.78 o                         
  -5  12  19        299.79        290.51        53.72 o                         
  -4  12  19         50.26         51.97         8.02 o                         
  -3  12  19        107.42         88.13        14.57 o                         
  -2  12  19        239.45        273.64        19.52 o                         
  -1  12  19         35.49         43.38         7.72 o                         
   0  12  19        212.83        220.99        14.08 o                         
   1  12  19         10.88         15.84         7.58 o                         
   2  12  19        224.74        244.28        19.25 o                         
   3  12  19        150.95        134.99        18.34 o                         
   4  12  19         54.50         67.18        17.98 o                         
   5  12  19        188.75        202.74        46.25 o                         
  -5  13  19        616.94        500.72        71.00 o                         
  -4  13  19        295.18        346.10        36.90 o                         
  -3  13  19        218.49        220.91        18.02 o                         
  -2  13  19        765.47        798.68        39.19 o                         
  -1  13  19        630.78        622.25        23.17 o                         
   0  13  19       1056.05       1070.56        31.61 o                         
   1  13  19        752.03        804.71        32.96 o                         
   2  13  19        739.32        748.71        37.78 o                         
   3  13  19        207.49        209.44        22.98 o                         
   4  13  19        310.16        336.97        37.11 o                         
  -5  14  19        209.19        216.28        52.79 o                         
  -4  14  19        396.36        372.26        61.19 o                         
  -3  14  19        750.73        778.66        32.68 o                         
  -2  14  19        367.97        334.02        23.55 o                         
  -1  14  19       2221.92       2139.58        50.04 o                         
   0  14  19       2100.62       2062.91        50.47 o                         
   1  14  19       2302.19       2438.88        85.19 o                         
   2  14  19        445.51        442.64        33.04 o                         
   3  14  19        745.93        820.57        57.00 o                         
   4  14  19        465.43        407.09        38.02 o                         
  -4  15  19        236.13        204.14        46.25 o                         
  -3  15  19        130.62        115.07        14.31 o                         
  -2  15  19        295.03        283.49        24.16 o                         
  -1  15  19        842.21        752.39        25.30 o                         
   0  15  19        152.34        152.19        15.62 o                         
   1  15  19        900.93        825.83        39.39 o                         
   2  15  19        312.03        321.53        32.03 o                         
   3  15  19        141.81        132.75        26.87 o                         
  -4  16  19        379.54        450.27        66.33 o                         
  -3  16  19        125.96        171.26        26.80 o                         
  -2  16  19        346.65        351.95        23.65 o                         
  -1  16  19        790.08        788.89        26.26 o                         
   0  16  19          3.29          4.25         8.73 o                         
   1  16  19        705.93        753.60        36.51 o                         
   2  16  19        333.66        336.92        65.87 o                         
   3  16  19        130.81        188.72        42.98 o                         
  -3  17  19        120.94         77.54        30.83 o                         
  -2  17  19        433.59        450.94        29.45 o                         
  -1  17  19       3112.86       3040.59        69.39 o                         
   0  17  19        660.02        732.95        37.47 o                         
   1  17  19       3128.29       3216.54       191.03 o                         
   2  17  19        531.47        649.27        74.27 o                         
   3  17  19        109.51        184.52        44.38 o                         
  -2  18  19        221.35        233.92        31.69 o                         
  -1  18  19       1198.78       1088.42        65.24 o                         
   0  18  19         12.73         26.78        15.15 o                         
   1  18  19       1237.88       1162.46       177.02 o                         
   2  18  19        201.53        163.03        45.78 o                         
  -1  19  19         10.42          7.47        18.69 o                         
   0  19  19        191.43        193.78        42.02 o                         
   1  19  19          1.64         -0.93        17.75 o                         
   0  20  19         90.47         79.41        34.10 o                         
   2  20  19         85.29         81.75        32.23 o                         
   1   0  20       1792.99       1781.52        35.01 o                         
   2   0  20        338.49        383.13        20.24 o                         
   3   0  20         55.62         61.50         9.36 o                         
   4   0  20        971.34        953.37        26.45 o                         
   5   0  20        596.59        517.48        20.56 o                         
   6   0  20        344.06        330.68        62.60 o                         
  -6   1  20        160.24        149.95        70.07 o                         
  -5   1  20        388.16        378.03        22.70 o                         
  -4   1  20        578.93        590.23        23.51 o                         
  -3   1  20       2850.19       2933.13        60.35 o                         
  -2   1  20        474.32        472.79        19.53 o                         
  -1   1  20       5192.35       5281.94       101.92 o                         
   0   1  20       2267.70       2278.19        43.32 o                         
   1   1  20       4959.90       5011.86       111.43 o                         
   2   1  20        475.85        487.44        20.85 o                         
   3   1  20       2360.44       2430.55        62.44 o                         
   4   1  20        536.95        552.99        18.49 o                         
   5   1  20        401.16        403.55        18.02 o                         
   6   1  20        137.95        109.31        37.84 o                         
  -6   2  20        306.11        321.81        60.26 o                         
  -5   2  20       1325.59       1268.02        38.18 o                         
  -4   2  20         37.69         48.99         9.04 o                         
  -3   2  20       2980.63       3025.93        64.42 o                         
  -2   2  20       4335.73       4392.29        83.46 o                         
  -1   2  20       3127.94       3002.43        55.20 o                         
   0   2  20       1424.73       1442.99        30.94 o                         
   1   2  20       3013.73       2953.17        62.74 o                         
   2   2  20       4209.14       4204.14        98.16 o                         
   3   2  20       2997.57       2991.46        56.15 o                         
   4   2  20         77.36         71.47         8.41 o                         
   5   2  20       1388.40       1414.86        38.42 o                         
   6   2  20        294.75        203.20        53.25 o                         
  -6   3  20        270.01        360.58        61.19 o                         
  -5   3  20       1228.02       1238.45        45.37 o                         
  -4   3  20        344.52        356.76        19.61 o                         
  -3   3  20       1187.56       1170.81        34.40 o                         
  -2   3  20       3718.23       3749.71        69.25 o                         
  -1   3  20       3429.56       3452.46        59.59 o                         
   0   3  20       1255.30       1249.94        30.06 o                         
   1   3  20       3492.16       3547.43        74.96 o                         
   2   3  20       3577.50       3723.24        77.26 o                         
   3   3  20       1248.21       1214.27        31.76 o                         
   4   3  20        239.34        275.89        16.04 o                         
   5   3  20       1057.04       1101.37        48.47 o                         
   6   3  20        266.52        273.23        38.30 o                         
  -6   4  20        336.28        315.27        55.59 o                         
  -5   4  20        256.31        278.59        26.75 o                         
  -4   4  20        433.01        421.23        21.98 o                         
  -3   4  20       4579.65       4606.21        82.33 o                         
  -2   4  20       1691.48       1701.77        38.98 o                         
  -1   4  20       7248.72       7328.91       129.26 o                         
   0   4  20        729.79        724.73        21.58 o                         
   1   4  20       7194.79       7295.98       170.71 o                         
   2   4  20       1827.88       1838.68        54.26 o                         
   3   4  20       4447.71       4308.91        93.20 o                         
   4   4  20        416.96        369.75        18.72 o                         
   5   4  20        239.29        265.41        17.81 o                         
   6   4  20        286.29        278.36        39.71 o                         
  -6   5  20        214.32        201.27        27.93 o                         
  -5   5  20        152.75        142.49        17.04 o                         
  -4   5  20        180.90        193.39        16.95 o                         
  -3   5  20       3295.84       3378.90        64.19 o                         
  -2   5  20       1720.00       1756.12        39.39 o                         
  -1   5  20       2917.78       2901.97        59.59 o                         
   0   5  20       3244.50       3298.52        64.47 o                         
   1   5  20       2917.41       2905.34        55.42 o                         
   2   5  20       1677.22       1710.58        54.02 o                         
   3   5  20       2941.79       3052.84        79.62 o                         
   4   5  20        221.15        225.56        14.93 o                         
   5   5  20        120.81        113.93        11.25 o                         
   6   5  20        260.16        255.01        40.17 o                         
  -6   6  20        634.43        729.57        70.07 o                         
  -5   6  20        890.10        877.23        38.81 o                         
  -4   6  20        866.61        849.31        54.53 o                         
  -3   6  20       1165.93       1152.82        30.03 o                         
  -2   6  20       3468.57       3369.11        62.81 o                         
  -1   6  20        838.37        811.08        23.67 o                         
   0   6  20        229.10        245.41        14.47 o                         
   1   6  20        783.51        754.99        20.12 o                         
   2   6  20       2991.93       2977.66        77.22 o                         
   3   6  20       1055.32       1041.77        38.09 o                         
   4   6  20        984.68        956.27        39.28 o                         
   5   6  20        996.63        989.36        43.89 o                         
   6   6  20        656.26        681.97        61.66 o                         
  -5   7  20        424.09        434.79        34.86 o                         
  -4   7  20        846.81        854.42        33.99 o                         
  -3   7  20       1421.65       1434.11        35.35 o                         
  -2   7  20       2344.91       2247.11        49.15 o                         
  -1   7  20       1004.16       1004.27        29.20 o                         
   0   7  20        921.39        897.80        24.66 o                         
   1   7  20       1039.87       1021.79        26.87 o                         
   2   7  20       2535.47       2418.11        58.21 o                         
   3   7  20       1471.25       1508.18        48.56 o                         
   4   7  20        838.74        816.04        51.50 o                         
   5   7  20        346.49        346.74        30.70 o                         
   6   7  20         80.26        132.20        32.23 o                         
  -5   8  20        961.68        881.83        36.86 o                         
  -4   8  20        485.08        423.97        25.38 o                         
  -3   8  20       1784.21       1802.73        55.67 o                         
  -2   8  20        194.15        187.08        15.17 o                         
  -1   8  20       1263.34       1230.28        33.70 o                         
   0   8  20        529.84        577.94        19.55 o                         
   1   8  20       1227.42       1242.38        35.12 o                         
   2   8  20        169.46        160.50        11.86 o                         
   3   8  20       1859.57       1867.64        71.09 o                         
   4   8  20        421.63        413.57        34.31 o                         
   5   8  20       1045.51        940.39        74.72 o                         
   6   8  20         65.06         81.28        29.43 o                         
  -5   9  20        505.50        510.20        30.32 o                         
  -4   9  20       1385.15       1337.04        50.91 o                         
  -3   9  20        181.25        220.33        21.54 o                         
  -2   9  20       2746.13       2697.65        55.81 o                         
  -1   9  20       1488.28       1482.74        37.92 o                         
   0   9  20       4867.88       5011.76        96.10 o                         
   1   9  20       1397.90       1371.72        37.12 o                         
   2   9  20       2839.17       2806.28        59.63 o                         
   3   9  20        160.47        180.82        17.33 o                         
   4   9  20       1511.70       1467.81        63.89 o                         
   5   9  20        470.64        392.36        87.12 o                         
  -5  10  20        382.27        367.24        34.05 o                         
  -4  10  20        954.76        928.11        34.08 o                         
  -3  10  20        541.81        554.73        31.45 o                         
  -2  10  20       1223.30       1270.65        30.95 o                         
  -1  10  20        121.13        114.37        12.63 o                         
   0  10  20        420.26        450.10        18.84 o                         
   1  10  20         42.43         34.28         8.90 o                         
   2  10  20       1220.07       1250.78        37.67 o                         
   3  10  20        456.84        439.76        29.06 o                         
   4  10  20        807.17        810.83        36.14 o                         
   5  10  20        413.66        369.45        54.19 o                         
  -5  11  20        646.39        807.58        80.35 o                         
  -4  11  20        130.58        141.78        18.06 o                         
  -3  11  20       1386.05       1315.90        49.84 o                         
  -2  11  20        226.34        229.18        23.47 o                         
  -1  11  20       2179.14       2097.27        50.46 o                         
   0  11  20       1486.59       1452.70        37.27 o                         
   1  11  20       1911.55       1883.26        47.61 o                         
   2  11  20        230.97        216.49        17.39 o                         
   3  11  20       1267.47       1276.81        47.81 o                         
   4  11  20        138.20        188.69        22.71 o                         
   5  11  20        806.26        690.37       100.43 o                         
  -5  12  20        536.28        419.90        64.00 o                         
  -4  12  20        654.28        623.29        36.89 o                         
  -3  12  20        429.24        432.23        46.46 o                         
  -2  12  20        457.01        464.80        24.30 o                         
  -1  12  20        811.23        807.54        25.78 o                         
   0  12  20       3540.37       3633.80        74.67 o                         
   1  12  20        757.35        775.41        27.91 o                         
   2  12  20        517.51        526.56        28.94 o                         
   3  12  20        508.11        497.75        30.81 o                         
   4  12  20        611.96        597.89        40.05 o                         
   5  12  20        455.32        385.80        58.86 o                         
  -4  13  20        388.08        426.54        40.87 o                         
  -3  13  20        129.82        105.19        14.26 o                         
  -2  13  20       1228.52       1218.87        44.15 o                         
  -1  13  20        213.85        211.77        15.66 o                         
   0  13  20       1823.15       1823.37        46.00 o                         
   1  13  20        229.64        238.72        20.55 o                         
   2  13  20       1316.66       1336.25        54.85 o                         
   3  13  20         88.62         70.94        17.25 o                         
   4  13  20        440.85        487.51        46.25 o                         
  -4  14  20          3.13          7.01        19.15 o                         
  -3  14  20        513.34        479.32        29.02 o                         
  -2  14  20        358.28        339.04        24.39 o                         
  -1  14  20       1084.06       1130.85        33.03 o                         
   0  14  20        425.32        428.97        22.00 o                         
   1  14  20       1102.96       1129.62        42.26 o                         
   2  14  20        386.55        402.17        32.30 o                         
   3  14  20        545.74        510.61        42.53 o                         
   4  14  20          4.56         25.69        26.16 o                         
  -4  15  20         60.16         94.83        35.03 o                         
  -3  15  20        667.03        709.25        37.45 o                         
  -2  15  20       1117.53       1134.23        44.80 o                         
  -1  15  20        397.37        369.53        18.61 o                         
   0  15  20         33.52         33.23        11.06 o                         
   1  15  20        412.69        384.39        27.97 o                         
   2  15  20       1166.44       1207.80        58.57 o                         
   3  15  20        635.59        693.36        55.78 o                         
  -3  16  20         86.95         96.77        20.65 o                         
  -2  16  20        583.78        552.71        28.10 o                         
  -1  16  20        176.06        173.36        14.22 o                         
   0  16  20       2276.91       2252.23        65.86 o                         
   1  16  20        192.96        201.32        23.07 o                         
   2  16  20        709.43        738.22        54.96 o                         
   3  16  20         68.07        102.30        30.83 o                         
  -2  17  20         25.75         41.13        13.86 o                         
  -1  17  20         67.09         72.39        13.98 o                         
   0  17  20       1002.27        974.30        48.07 o                         
   1  17  20         53.94         89.22        27.56 o                         
   2  17  20         18.15         63.06        29.90 o                         
   3  17  20        104.50        181.71        44.84 o                         
  -2  18  20        539.11        442.33        62.13 o                         
  -1  18  20         85.18        107.50        25.74 o                         
   0  18  20        336.42        365.70        67.97 o                         
   1  18  20        122.78        154.15        42.51 o                         
   2  18  20        623.36        722.09        79.41 o                         
  -1  19  20        438.42        379.26        57.46 o                         
   0  19  20        108.88        107.99        25.89 o                         
   1  19  20        481.57        507.73        76.61 o                         
   2  19  20       1113.01       1156.52       108.84 o                         
   1   0  21       1979.94       1975.94        38.45 o                         
   2   0  21        170.06        159.07        13.89 o                         
   3   0  21        335.15        308.85        18.47 o                         
   4   0  21         29.09         41.47         8.82 o                         
   5   0  21        362.59        345.71        15.18 o                         
   6   0  21         88.89         86.42        36.44 o                         
  -6   1  21          0.79         12.61        20.09 o                         
  -5   1  21       1165.96       1149.24        57.60 o                         
  -4   1  21         45.93         59.88        10.66 o                         
  -3   1  21       1951.25       1920.99        47.42 o                         
  -2   1  21         12.57         12.70         6.81 o                         
  -1   1  21       9654.52       9349.71       295.58 o                         
   0   1  21        296.42        331.97        12.39 o                         
   1   1  21       9250.69       9056.79       422.71 o                         
   2   1  21         19.86         27.45         7.40 o                         
   3   1  21       2090.07       2025.95        51.99 o                         
   4   1  21         48.72         56.00         5.98 o                         
   5   1  21       1253.77       1270.28        34.62 o                         
   6   1  21          0.06         15.88        23.36 o                         
  -5   2  21        162.16        150.10        17.59 o                         
  -4   2  21        491.49        484.77        22.95 o                         
  -3   2  21       3613.28       3649.89        72.29 o                         
  -2   2  21        388.40        394.17        19.56 o                         
  -1   2  21       4951.03       4928.05        88.72 o                         
   0   2  21        114.45        135.60         9.39 o                         
   1   2  21       4526.18       4492.83        93.01 o                         
   2   2  21        395.12        399.84        17.13 o                         
   3   2  21       3040.62       3016.84        69.92 o                         
   4   2  21        471.79        465.81        18.09 o                         
   5   2  21        107.87        117.14        11.84 o                         
  -6   3  21        203.38        164.43        42.51 o                         
  -5   3  21        860.75        762.74        42.02 o                         
  -4   3  21        107.69        113.53        18.21 o                         
  -3   3  21        316.01        338.03        20.21 o                         
  -2   3  21        746.30        757.69        22.82 o                         
  -1   3  21        929.40        876.05        25.04 o                         
   0   3  21         91.57         99.52         9.07 o                         
   1   3  21       1225.27       1164.64        37.28 o                         
   2   3  21        617.61        614.10        22.19 o                         
   3   3  21        496.93        539.66        18.24 o                         
   4   3  21        124.65        123.15        11.70 o                         
   5   3  21        907.77        866.10        31.96 o                         
  -6   4  21        446.72        475.03        70.07 o                         
  -5   4  21        722.40        697.96        42.02 o                         
  -4   4  21        428.37        375.30        25.21 o                         
  -3   4  21       1400.20       1466.87        36.96 o                         
  -2   4  21        529.95        560.69        20.31 o                         
  -1   4  21        440.89        436.86        15.28 o                         
   0   4  21        299.30        304.34        15.43 o                         
   1   4  21        370.52        342.14        18.02 o                         
   2   4  21        451.22        512.29        25.49 o                         
   3   4  21       1538.23       1539.34        40.18 o                         
   4   4  21        429.05        383.47        19.04 o                         
   5   4  21        643.26        654.91        26.90 o                         
  -6   5  21        271.50        275.01        32.42 o                         
  -5   5  21       2293.74       2211.82        70.14 o                         
  -4   5  21        524.42        528.04        26.14 o                         
  -3   5  21       1159.78       1189.98        35.63 o                         
  -2   5  21        374.30        403.24        18.43 o                         
  -1   5  21       6627.56       6692.77       111.96 o                         
   0   5  21        219.49        232.87        13.55 o                         
   1   5  21       6553.05       6586.11       141.48 o                         
   2   5  21        399.89        425.93        24.26 o                         
   3   5  21       1374.81       1403.74        43.07 o                         
   4   5  21        510.76        498.99        31.10 o                         
   5   5  21       2222.35       2245.40        70.72 o                         
  -6   6  21        103.15        104.64        31.30 o                         
  -5   6  21        621.92        638.79        31.56 o                         
  -4   6  21       1227.19       1098.68        78.98 o                         
  -3   6  21       3062.01       2939.17        69.69 o                         
  -2   6  21       1521.42       1520.87        36.85 o                         
  -1   6  21       2427.32       2414.16        49.94 o                         
   0   6  21        602.21        596.05        21.87 o                         
   1   6  21       2454.76       2468.47        46.77 o                         
   2   6  21       1423.92       1435.25        45.97 o                         
   3   6  21       2758.80       2653.63        72.33 o                         
   4   6  21       1200.40       1128.99        44.72 o                         
   5   6  21        490.29        505.05        37.10 o                         
  -5   7  21        262.50        289.81        25.16 o                         
  -4   7  21        897.69        804.89        38.60 o                         
  -3   7  21        361.50        372.87        17.99 o                         
  -2   7  21        366.58        348.20        17.52 o                         
  -1   7  21        518.06        485.45        20.67 o                         
   0   7  21       2059.71       2035.87        45.99 o                         
   1   7  21        498.26        483.60        18.47 o                         
   2   7  21        294.14        278.10        20.70 o                         
   3   7  21        315.24        327.01        28.17 o                         
   4   7  21        944.70        842.72        44.44 o                         
   5   7  21        218.92        242.12        26.92 o                         
  -5   8  21       1039.66       1040.93        47.73 o                         
  -4   8  21        379.02        403.87        28.80 o                         
  -3   8  21       2404.89       2413.30        69.70 o                         
  -2   8  21       2071.75       2084.98        46.35 o                         
  -1   8  21       2285.23       2338.18        55.31 o                         
   0   8  21       1608.20       1549.99        36.15 o                         
   1   8  21       2581.24       2601.56        53.32 o                         
   2   8  21       1936.70       2003.91        53.00 o                         
   3   8  21       2380.74       2324.61        84.80 o                         
   4   8  21        355.92        388.59        34.37 o                         
   5   8  21       1058.60        989.32        62.13 o                         
  -5   9  21        696.42        722.30        41.27 o                         
  -4   9  21       1404.79       1430.75        55.01 o                         
  -3   9  21        268.29        270.98        25.40 o                         
  -2   9  21        978.59        929.11        29.54 o                         
  -1   9  21       1479.13       1489.33        41.15 o                         
   0   9  21        287.03        302.59        16.12 o                         
   1   9  21       1817.06       1872.10        42.98 o                         
   2   9  21        848.61        832.59        26.81 o                         
   3   9  21        295.08        263.63        28.17 o                         
   4   9  21       1331.89       1321.72        62.30 o                         
   5   9  21        645.80        557.32        47.69 o                         
  -5  10  21        639.45        621.35        45.78 o                         
  -4  10  21        230.20        233.55        25.53 o                         
  -3  10  21        679.19        614.09        39.84 o                         
  -2  10  21        117.14        116.66         9.81 o                         
  -1  10  21        539.77        530.97        23.08 o                         
   0  10  21         96.38        117.16        10.69 o                         
   1  10  21        480.75        473.03        21.80 o                         
   2  10  21        133.34        132.71        14.36 o                         
   3  10  21        701.56        659.06        31.45 o                         
   4  10  21        312.34        333.30        40.84 o                         
   5  10  21        724.79        629.65        64.46 o                         
  -5  11  21        784.30        805.24       129.40 o                         
  -4  11  21        859.02        860.17        60.62 o                         
  -3  11  21        697.70        669.39        41.58 o                         
  -2  11  21        297.73        315.96        18.49 o                         
  -1  11  21        631.65        644.95        23.69 o                         
   0  11  21        987.57       1031.04        29.18 o                         
   1  11  21        797.22        784.62        26.93 o                         
   2  11  21        250.35        254.58        22.31 o                         
   3  11  21        740.65        715.26        35.09 o                         
   4  11  21        886.26        913.62        79.41 o                         
   5  11  21        865.06        734.24       111.18 o                         
  -4  12  21        236.54        240.61        23.20 o                         
  -3  12  21       1553.15       1562.68        68.17 o                         
  -2  12  21       2924.26       2899.78        81.68 o                         
  -1  12  21       1213.30       1194.05        36.11 o                         
   0  12  21          0.50          6.80         5.49 o                         
   1  12  21       1313.50       1328.87        43.69 o                         
   2  12  21       3269.10       3238.01        90.60 o                         
   3  12  21       1682.74       1756.79        59.03 o                         
   4  12  21        292.01        316.20        54.65 o                         
   5  12  21        387.45        375.06        61.19 o                         
  -4  13  21        500.16        552.17        43.43 o                         
  -3  13  21        341.29        319.10        30.87 o                         
  -2  13  21       1309.40       1249.70        43.35 o                         
  -1  13  21        684.52        649.51        26.04 o                         
   0  13  21       2907.31       2901.01        64.35 o                         
   1  13  21        720.71        728.91        41.08 o                         
   2  13  21       1152.09       1124.46        47.84 o                         
   3  13  21        393.86        341.15        31.97 o                         
   4  13  21        441.59        476.89        68.20 o                         
  -4  14  21         45.50         78.95        34.10 o                         
  -3  14  21        321.68        305.28        27.84 o                         
  -2  14  21        320.19        309.69        25.84 o                         
  -1  14  21        145.46        142.64        12.77 o                         
   0  14  21        267.77        297.99        21.55 o                         
   1  14  21         99.04         90.48        15.49 o                         
   2  14  21        353.38        344.30        29.48 o                         
   3  14  21        239.32        225.90        30.46 o                         
   4  14  21         77.10         64.93        31.76 o                         
  -3  15  21        395.88        388.01        31.86 o                         
  -2  15  21         96.70        138.40        17.80 o                         
  -1  15  21        354.80        316.24        17.30 o                         
   0  15  21       3349.39       3344.82        86.43 o                         
   1  15  21        377.17        335.46        25.38 o                         
   2  15  21         84.98        114.95        28.73 o                         
   3  15  21        415.43        412.92        58.63 o                         
  -2  16  21       1532.37       1457.06        48.55 o                         
  -1  16  21        136.60        140.59        14.27 o                         
   0  16  21        523.02        548.58        30.85 o                         
   1  16  21        177.82        214.27        28.29 o                         
   2  16  21       1565.29       1644.60        95.99 o                         
   3  16  21         95.78        146.68        35.03 o                         
  -2  17  21        185.04        177.21        26.91 o                         
  -1  17  21        687.98        611.55        38.18 o                         
   0  17  21        185.47        186.69        25.33 o                         
   1  17  21        645.35        637.77       101.11 o                         
   2  17  21        264.43        326.48        56.99 o                         
  -2  18  21       1500.16       1454.51       109.31 o                         
  -1  18  21        115.14         82.22        30.83 o                         
   0  18  21        207.59        253.26        36.55 o                         
   1  18  21        145.32        131.73        40.17 o                         
   2  18  21       1396.05       1486.74       120.52 o                         
  -1  19  21          7.06          0.47        18.69 o                         
   0  19  21       2366.59       2411.57       183.12 o                         
   1  19  21         10.13         45.78        26.16 o                         
   0   0  22         57.19         68.25        10.69 o                         
   1   0  22        830.70        848.93        25.97 o                         
   2   0  22          0.37          0.71         5.84 o                         
   3   0  22         62.72         85.47        11.81 o                         
   4   0  22         44.57         37.37         9.46 o                         
   5   0  22         47.80         43.03        12.88 o                         
   6   0  22         74.63        125.66        42.04 o                         
  -6   1  22         10.69         65.87        32.70 o                         
  -5   1  22        514.83        512.62        31.17 o                         
  -4   1  22        271.86        261.35        18.28 o                         
  -3   1  22       2860.92       2937.51        70.81 o                         
  -2   1  22       2570.75       2496.47        61.64 o                         
  -1   1  22       3358.06       3437.64        65.39 o                         
   0   1  22       1012.47       1067.42        25.52 o                         
   1   1  22       3076.49       3168.98        64.67 o                         
   2   1  22       2744.85       2820.49        63.11 o                         
   3   1  22       3021.92       3126.11        73.92 o                         
   4   1  22        327.60        328.73        23.12 o                         
   5   1  22        530.94        523.00        19.53 o                         
  -6   2  22        555.26        553.50        83.15 o                         
  -5   2  22       3328.88       3325.10       114.76 o                         
  -4   2  22        655.47        626.15        27.43 o                         
  -3   2  22         24.75         32.35         8.33 o                         
  -2   2  22       1911.23       1901.85        44.90 o                         
  -1   2  22       5662.42       5742.68       101.81 o                         
   0   2  22        483.59        500.63        16.17 o                         
   1   2  22       5248.06       5237.76       106.60 o                         
   2   2  22       1769.85       1795.54        44.37 o                         
   3   2  22         71.87         70.27         7.92 o                         
   4   2  22        616.14        628.46        21.00 o                         
   5   2  22       3448.88       3471.80        79.95 o                         
  -5   3  22        342.69        300.89        32.13 o                         
  -4   3  22         65.16         57.27        10.58 o                         
  -3   3  22       1050.18       1061.37        32.95 o                         
  -2   3  22        422.57        432.35        21.48 o                         
  -1   3  22       3185.55       3304.85        63.25 o                         
   0   3  22        329.24        356.87        15.55 o                         
   1   3  22       3466.16       3524.19        73.01 o                         
   2   3  22        423.05        411.98        18.41 o                         
   3   3  22       1016.17        961.93        25.41 o                         
   4   3  22         73.53         80.57        10.36 o                         
   5   3  22        285.05        302.41        17.73 o                         
  -6   4  22         18.83         71.00        28.50 o                         
  -5   4  22        656.77        703.30        43.96 o                         
  -4   4  22        578.21        568.29        25.31 o                         
  -3   4  22        329.20        353.44        18.45 o                         
  -2   4  22        706.84        693.28        23.64 o
[truncated: 160,624 more chars]
